# Supplementary material for: Wide identification of chemical constituents in fermented licorice and explore its efficacy of anti-neurodegeneration by combining quasi-targeted metabolomics and in-depth bioinformatics
Source: Front Neurosci. 2023 May 18;17:1156037. doi: 10.3389/fnins.2023.1156037 (PMC10234426; doi:10.3389/fnins.2023.1156037)
Supplement: Supplementary file 1 [file Data_Sheet_1.xlsx]

## Sheet: Dataset S1
Dataset S1. 1435 chemicals totally identified in this study.
Compound_ID	Names	Formula	Molecular Weight	RT [min]	Class	CAS
Com_990_pos	Protostemonine	C25H31NO6	417.495	0.65	Alkaloids and derivatives	"27495-40-5"
Com_993_pos	pterosin A	C15H20O3	248.317	0.65	Terpenoids	"35910-16-8"
Com_1286_pos	C-hexosyl-apigenin O-hexosyl-O-pentoside			0.65	Flavonoids
Com_1253_pos	Lactucin	C15H16O5	276.1	0.67	Lactones	"1891-29-8"
Com_1191_pos	Diethyl glutarate	C9H16O4	188.105	0.67	Fatty Acyls	"818-38-2"
Com_1254_pos	DL-threitol	C4H10O4	122.058	0.67	Sugar alcohols	"6968-16-7"
Com_1140_pos	Cucurbitacin I	C30H42O7	514.293	0.67	Terpenoids	"2222-07-3"
Com_438_neg	Dimethylmalonic acid	C5H8O4	132.042	0.67	Organic Acid And Its Derivatives	"595-46-0"
Com_1081_pos	Kukoamine A	C28H42N4O6	530.31	0.68	Phenolamine	"75288-96-9"
Com_671_pos	Spermidine	C7H19N3	145.246	0.68	Amines	"124-20-9"
Com_362_neg	Afzelechin	C15H14O5	274.084	0.68	Flavonoids	"2545-00-8"
Com_660_pos	Putrescine	C4H12N2	88.1	0.68	Amines	"110-60-1"
Com_375_neg	6'-O-Feruloyl-D-sucrose	C22H30O14	518.164	0.69	Phenolic acids	"118230-77-6"
Com_274_neg	Thymidine 5'-diphosphate	C10H16N2O11P2	402.19	0.69	Nucleotide And Its Derivates
Com_434_neg	2-O-Caffeoylmalic acid	C13H12O8	296.053	0.69	Phenolic acids	"53755-04-7"
Com_1292_pos	2-Deoxy-D-galactose	C6H12O5	164.156	0.69	Carbohydrates And Its Derivatives	"1949-89-9"
Com_417_neg	Indole-5-carboxylic acid	C9H7NO2	161.048	0.69	Indoles and derivatives	"1670-81-1"
Com_461_neg	Oxalacetic acid	C4H4O5	132.07	0.69	Organic Acid And Its Derivatives	"328-42-7"
Com_510_neg	UDP	C9H14N2O12P2	404.16	0.7	Nucleotide And Its Derivates	"58-98-0"
Com_119_neg	Kuwanon A	C25H24O6	420.454	0.7	Flavonoids	"62949-77-3"
Com_477_neg	4-Hydroxy-2-Oxoglutaric Acid	C5H6O6	162.098	0.7	Organic Acid And Its Derivatives	"1187-99-1"
Com_494_neg	Glutaric Acid	C5H8O4	132.115	0.7	Organic Acid And Its Derivatives	"110-94-1"
Com_410_neg	3-Phenylpropanoic acid	C9H10O2	150.174	0.7	Cinnamic acids and derivatives	"501-52-0"
Com_922_pos	C-hexosyl-chrysoeriol O-rutinoside		770.1	0.7	Flavonoids
Com_20_neg	alpha-Benzylsuccinic acid	C11H12O4	208.211	0.71	Organic Acid And Its Derivatives	"884-33-3"
Com_1240_pos	methylLuteolin C-hexoside	C22H22O11	448.4	0.71	Flavonoids
Com_832_pos	Cyclen	C8H20N4	172.27	0.71	Amines	"294-90-6"
Com_771_pos	Guanosine 3',5'-Cyclic Monophosphate	C10H12N5O7P	345.205	0.71	Nucleotide And Its Derivates	"7665-99-8"
Com_1020_pos	Spermine	C10H26N4	202.34	0.71	Polyamine	"71-44-3"
Com_1024_pos	Coumalic acid	C6H4O4	140.094	0.72	Organic Acid And Its Derivatives	"500-05-0"
Com_809_pos	Histidinol	C6H11N3O	141.1	0.72	Amines	"4836-52-6"
Com_864_pos	O-methylnaringenin C-pentoside	C21H22O9	418.1	0.72	Flavonoids
Com_1358_pos	methylNaringenin C-pentoside	C21H22O9	418.394	0.72	Flavonoids
Com_162_neg	2-Oxoadipic acid	C6H8O5	160.037	0.72	Organic Acid And Its Derivatives	"3184-35-8"
Com_1198_pos	IAA-Glu	C15H16N2O5	304.298	0.72	Phytohormones
Com_1018_pos	Heteroclitin D	C27H30O8	482.522	0.72	Tannins	"140369-76-2"
Com_1435_pos	5-Hydroxylysine	C6H15ClN2O3	198.65	0.72	Amino Acid And Derivatives	"13204-98-3"
Com_856_pos	C-hexosyl-luteolin O-hexosyl-O-pentoside		742.1	0.72	Flavonoids
Com_1396_pos	methylApigenin C-hexoside	C22H22O10	446.404	0.73	Flavonoids
Com_1410_pos	di-C,C-pentosyl-luteolin	C25H26O14	550.46	0.73	Flavonoids
Com_813_pos	Deoxynojirimycin	C6H13NO4	163.173	0.73	Organoheterocyclic compounds	"19130-96-2"
Com_789_pos	Apigenin C-pentoside	C20H18O9	402.35	0.73	Flavonoids
Com_19_neg	6-Sialyllactose	C23H39NO19	633.551	0.73	Carbohydrates And Its Derivatives	"35890-39-2"
Com_1248_pos	(-)-trans-Carveol	C10H16O	152.233	0.73	Terpenoids	"2102-58-1"
Com_911_pos	4-Ketolutein	C45H54O3	582.9	0.73	Carotenoids
Com_960_pos	Calystegine A3	C7H13NO3	159.09	0.73	Alkaloids and derivatives	"131580-36-4"
Com_27_neg	dATP	C10H16N5O12P3	491.001	0.73	Nucleotide And Its Derivates	"1927-31-7"
Com_1365_pos	D-(+)-Octopine	C9H18N4O4	246.264	0.73	Amino Acid And Derivatives	"34522-32-2"
Com_1152_pos	L-lysine	C6H14N2O2	146.19	0.74	Amino Acid And Derivatives	"56-87-1"
Com_1352_pos	Selgin C-hexoside	C22H22O12	478.4	0.74	Flavonoids
Com_164_neg	dADP	C10H15N5O9P2	411.202	0.75	Nucleotide And Its Derivates	"2793-06-8"
Com_1256_pos	Methionine sulfoxide	C5H11NO3S	165.046	0.75	Amino Acid And Derivatives	"62697-73-8"
Com_776_pos	N-Acetylputrescine	C6H14N2O	130.188	0.75	Amino Acid And Derivatives	"18233-70-0"
Com_678_pos	N¶≈,N¶≈,N¶≈-trimethyllysine	C9H20N2O2	188.267	0.76	Amino Acid And Derivatives	"19253-88-4"
Com_6_neg	L-Histidine	C6H9N3O2	155.15	0.76	Amino Acid And Derivatives	"71-00-1"
Com_952_pos	L-Ornithine	C5H12N2O2	132.16	0.762	Amino Acid And Derivatives	"70-26-8"
Com_258_neg	Dihydrodehydrodiconiferyl Alcohol	C20H24O6	360.401	0.77	Phenylpropanoids and polyketides	"28199-69-1"
Com_305_neg	Methylophiopogonanone A	C19H18O6	342.343	0.78	Flavonoids	"74805-92-8"
Com_874_pos	Glucosamine sulfate	C6H15NO9S	277.25	0.79	Carbohydrates And Its Derivatives	"29031-19-4"
Com_1125_pos	Glucosamine	C6H13NO5	179.173	0.793	Carbohydrates And Its Derivatives	"3416-24-8"
Com_891_pos	L-arginine	C6H14N4O2	174.2	0.794	Amino Acid And Derivatives	"74-79-3"
Com_992_pos	beta-Alanine	C3H7NO2	89.093	0.8	Amino Acid And Derivatives	"107-95-9"
Com_747_pos	Ademetionine	C15H22N6O5S	398.44	0.8	Amino Acid And Derivatives	"29908-03-0"
Com_355_neg	L-Cycloserine	C3H6N2O2	102.09	0.8	Amino Acid And Derivatives	"339-72-0"
Com_737_pos	Pyridoxamine	C8H12N2O2	168.09	0.8	Pyridines and derivatives	"85-87-0"
Com_168_neg	H-HoArg-OH	C7H16N4O2	188.23	0.807	Amino Acid And Derivatives	"156-86-5"
Com_837_pos	N', N''-p-hydroxybenxoyl,sinapoylcadaverine			0.81	Amines
Com_826_pos	Glutamine	C5H10N2O3	146.145	0.81	Amino Acid And Derivatives	"585-21-7"
Com_288_neg	D-Histidine	C6H9N3O2	155.155	0.81	Amino Acid And Derivatives	"351-50-8"
Com_705_pos	Histidine	C6H9N3O2	155.15	0.81	Amino Acid And Derivatives	"4998-57-6"
Com_1153_pos	Thiamine	C12H17N4OS+	265.354	0.81	Vitamins	"70-16-6"
Com_186_neg	3-Ureidopropionate	C4H8N2O3	132.053	0.82	Organic Acid And Its Derivatives	"462-88-4"
Com_572_neg	Deoxyribose 5-Phosphate	C5H11O7P	235.084	0.82	Pentose phosphates	"102916-66-5"
Com_289_neg	D-Glucarate	C6H10O8	210.139	0.82	Carbohydrates And Its Derivatives	"87-73-0"
Com_1070_pos	Indole-3-acetamide	C10H10N2O	174.199	0.82	Indoles and derivatives	"879-37-8"
Com_430_neg	Vitamin B1	C12H17ClN4OS	300.808	0.82	Vitamins	"59-43-8"
Com_1010_pos	2-Aminoisobutyric acid	C4H9NO2	103.063	0.82	Amino acids and derivatives	"62-57-7"
Com_1099_pos	S-(5'-Adenosyl)-L-methionine	C15H22N6O5S	398.137	0.83	Amino Acid And Derivatives
Com_218_neg	2-Amino-3-hydroxypropionic acid	C3H7NO3	105.09	0.83	Amino Acid And Derivatives	"302-84-1"
Com_662_pos	1,5-Diaminopentane	C5H14N2	102.116	0.83	Amines	"462-94-2"
Com_839_pos	1-Methylhistidine	C7H11N3O2	169.18	0.84	Amino Acid And Derivatives	"332-80-9"
Com_433_neg	2,2-Dimethylsuccinic acid	C6H10O4	146.058	0.84	Organic Acid And Its Derivatives	"597-43-3"
Com_675_pos	S-Adenosyl-methionine	C22H30N6O8S2	570.639	0.84	Nucleotide And Its Derivates	"17176-17-9"
Com_764_pos	Cycloleucine	C6H11NO2	129.157	0.84	Amino Acid And Derivatives	"52-52-8"
Com_700_pos	Ala-gly	C5H10N2O3	146.144	0.84	Amino Acid And Derivatives	"687-69-4"
Com_1151_pos	DL-Glutamine	C5H10N2O3	146.14	0.84	Amino Acid And Derivatives	"6899-04-3"
Com_818_pos	Dl-Alanyl-glycine	C5H10N2O3	146.144	0.84	Amino Acid And Derivatives	"1188-01-8"
Com_1228_pos	thiamine phosphate	C12H18ClN4O4PS	380.787	0.84	Nucleotide And Its Derivates	"532-40-1"
Com_691_pos	3-[(Carboxycarbonyl)amino]-L-alanine	C5H8N2O5	176.129	0.84	Organic Acid And Its Derivatives	"5302-45-4"
Com_903_pos	Diethanolamine	C4H11NO2	105.136	0.84	Amines	"111-42-2"
Com_699_pos	Aspartic Acid	C4H7NO4	133.103	0.84	Amino Acid And Derivatives	"6899-03-2"
Com_1313_pos	Methylguanidine	C2H7N3	73.0971	0.84	Amines	"471-29-4"
Com_184_neg	Ribose 5-phosphate	C5H11O8P	230.02	0.84	Carbohydrates And Its Derivatives	"4300-28-1"
Com_1390_pos	Homocysteine	C4H9NO2S	135.185	0.84	Amino Acid And Derivatives	"454-29-5"
Com_724_pos	N¶≈-(1-Carboxymethyl)-L-lysine	C8H16N2O4	204.224	0.84	Amino Acid And Derivatives	"5746-04-3"
Com_645_pos	L-Cystathionine	C7H14N2O4S	222.262	0.84	Amino Acid And Derivatives	"56-88-2"
Com_1012_pos	Methional	C4H8OS	104.171	0.84	Carbonyl compounds	"3268-49-3"
Com_488_neg	L-Asparagine	C4H8N2O3	132.12	0.843	Amino Acid And Derivatives	"70-47-3"
Com_1003_pos	L-serine	C3H7NO3	105.093	0.846	Amino Acid And Derivatives	"56-45-1"
Com_1347_pos	Lysine	C6H14N2O2	146.188	0.85	Amino Acid And Derivatives	"70-54-2"
Com_761_pos	Dl-3-Hydroxynorvaline	C5H11NO3	133.146	0.85	Amino Acid And Derivatives	"2280-42-4"
Com_291_neg	Aspartate	C4H7NO4	133.103	0.85	Amino Acid And Derivatives	"617-45-8"
Com_449_neg	Inositol	C6H12O6	180.16	0.85	Alcohols and polyols	"87-89-8"
Com_465_neg	Ala-Gln	C8H15N3O4	217.22	0.85	Amino Acid And Derivatives	"39537-23-0"
Com_599_neg	3-N-Methyl-L-histidine	C7H11N3O2	169.181	0.85	Amino Acid And Derivatives	"368-16-1"
Com_1388_pos	Trimethylamine N-oxide	C3H9NO	75.11	0.85	Amines	"1184-78-7"
Com_986_pos	D-Serine	C3H7NO3	105.09	0.851	Amino Acid And Derivatives	"312-84-5"
Com_590_neg	D-Glucose 1-phosphate	C6H13O9P	260.136	0.86	Carbohydrates And Its Derivatives
Com_200_neg	D-Fructose 6-Phosphate	C6H13O9P	260.136	0.86	Carbohydrates And Its Derivatives	"643-13-0"
Com_392_neg	D-Glucose 6-phosphate	C6H13O9P	260.03	0.86	Carbohydrates And Its Derivatives	"56-73-5"
Com_163_neg	Sorbitol 6-phosphate	C6H15O9P	262.045	0.86	Carbohydrates And Its Derivatives	"20479-58-7"
Com_949_pos	D-glutamine	C5H10N2O3	146.14	0.86	Amino Acid And Derivatives	"5959-95-5"
Com_214_neg	O-Phosphorylethanolamine	C2H8NO4P	141.063	0.86	Organic Acid And Its Derivatives	"1071-23-4"
Com_1307_pos	Nicotianamine	C12H21N3O6	303.312	0.86	Amino Acid And Derivatives	"34441-14-0"
Com_886_pos	L-aspartic Acid	C4H7NO4	133.1	0.86	Amino Acid And Derivatives	"56-84-8"
Com_994_pos	D-Threonine	C4H9NO3	119.119	0.86	Amino Acid And Derivatives	"632-20-2"
Com_885_pos	L-Alanine	C3H7NO2	89.09	0.86	Amino Acid And Derivatives	"56-41-7"
Com_161_neg	Adipic acid	C6H10O4	146.058	0.86	Organic Acid And Its Derivatives	"124-04-9"
Com_55_neg	Ureidoisobutyric acid	C5H10N2O3	146.069	0.86	Organic Acid And Its Derivatives	"2905-86-4"
Com_1039_pos	Alanine	C3H7NO2	89.094	0.86	Amino Acid And Derivatives	"338-69-2"
Com_945_pos	4-Aminobutyric acid	C4H9NO2	103.12	0.864	Amino Acid And Derivatives	"56-12-2"
Com_490_neg	L-Glutamine	C5H10N2O3	146.14	0.868	Amino Acid And Derivatives	"56-85-9"
Com_216_neg	alpha-D-Galactose 1-phosphate	C6H13O9P	260.136	0.87	Carbohydrates And Its Derivatives	"2255-14-3"
Com_177_neg	s7p	C7H13BaO10P	425.473	0.87	Carbohydrates And Its Derivatives	"2646-35-7"
Com_896_pos	5-Aminoimidazole ribonucleotide	C8H14N3O7P	295.056	0.87	Nucleotide And Its Derivates	"25635-88-5"
Com_262_neg	D-Mannose 6-phosphate	C6H13O9P	260.136	0.87	Carbohydrates And Its Derivatives	"723729-16-6"
Com_432_neg	L-threo-3-Methylaspartate	C5H9NO4	147.053	0.87	Amino acids and derivatives	"6061-13-8"
Com_901_pos	Cinnamic Acid	C9H8O2	148.16	0.87	Cinnamic acids and derivatives	"621-82-9"
Com_292_neg	Dl-Glutamic acid	C5H9NO4	147.129	0.87	Amino Acid And Derivatives	"617-65-2"
Com_1395_pos	Selgin C-hexoside derivative			0.87	Flavonoids
Com_287_neg	D-Glucopyranose	C6H12O6	180.156	0.87	Carbohydrates And Its Derivatives	"28905-12-6"
Com_1162_pos	Scopine	C8H13NO2	155.19	0.87	Organoheterocyclic compounds	"498-45-3"
Com_181_neg	D-Galactaric acid	C6H10O8	210.038	0.87	Carbohydrates And Its Derivatives	"526-99-8"
Com_502_neg	alpha-Ketoglutaric acid	C5H6O5	146.098	0.87	Tca Cycle	"328-50-7"
Com_859_pos	O-Phosphocholine	C5H15ClNO4P	219.604	0.87	Cholines	"107-73-3"
Com_1205_pos	5-Aminolevulinic acid	C5H9NO3	131.13	0.872	Carbohydrates And Its Derivatives	"106-60-5"
Com_271_neg	Cytosine	C4H5N3O	111.1	0.875	Nucleotide And Its Derivates	"71-30-7"
Com_564_neg	D-Fructose 1,6-bisphosphate	C6H14O12P2	340.116	0.88	Sugar Acids And Its Derivatives	"488-69-7"
Com_1223_pos	N-Hydroxyl-tryptamine	C10H12N2O	176.215	0.88	Amino Acid And Derivatives	"4761-34-6"
Com_65_neg	Mannitol	C6H14O6	182.173	0.88	Carbohydrates And Its Derivatives	"69-65-8"
Com_400_neg	phosphoribosyl pyrophosphate	C5H13O14P3	196.25	0.88	Pentose phosphates
Com_304_neg	Aminomalonic acid	C3H5NO4	119.022	0.88	Amino Acid And Derivatives	"1068-84-4"
Com_889_pos	L-Hydroxyproline	C5H9NO3	131.13	0.88	Amino Acid And Derivatives	"51-35-4"
Com_892_pos	L-cysteine	C3H7NO2S	121.16	0.88	Amino Acid And Derivatives	"52-90-4"
Com_493_neg	L-Cysteinesulfinic acid	C3H7NO4S	153.16	0.88	Organic Acid And Its Derivatives	"1115-65-7"
Com_401_neg	Succinic anhydride	C4H4O3	100.073	0.88	Organic Acid And Its Derivatives	"108-30-5"
Com_944_pos	Glycine	C2H5NO2	75.07	0.88	Amino Acid And Derivatives	"56-40-6"
Com_221_neg	Ligustrazine	C8H12N2	136.197	0.88	Alkaloids and derivatives	"1124-11-4"
Com_781_pos	N1-Acetylspermine	C12H28N4O	244.377	0.88	Amines	"25593-72-0"
Com_1055_pos	L-Glutamic acid	C5H9NO4	147.13	0.886	Amino Acid And Derivatives	"56-86-0"
Com_485_neg	L-Threonine	C4H9NO3	119.119	0.888	Amino Acid And Derivatives	"72-19-5"
Com_950_pos	L-Citrulline	C6H13N3O3	175.19	0.89	Amino Acid And Derivatives	"372-75-8"
Com_518_neg	Pyridoxine 5'-phosphate	C8H12NO6P	249.04	0.89	Vitamins	"447-05-2"
Com_1266_pos	DL-threo-beta-Methylaspartic acid	C5H9NO4	147.129	0.89	Amino Acid And Derivatives
Com_1221_pos	p-Coumaraldehyde	C9H8O2	148.159	0.89	Phenylpropanoids and polyketides	"2538-87-6"
Com_491_neg	D-Ribose 5-phophate	C5H11O8P	230.11	0.89	Organic Acid And Its Derivatives	"207671-46-3"
Com_1267_pos	D-Sorbitol	C6H14O6	182.172	0.89	Sugar Alcohols	"50-70-4"
Com_212_neg	L-Sorbose	C6H12O6	180.16	0.89	Carbohydrates And Its Derivatives	"87-79-6"
Com_1027_pos	Lysine butyrate	C10H22N2O4	234.1	0.89	Amino Acid And Derivatives	"80407-71-2"
Com_141_neg	Cinnamyl acetate	C11H12O2	176.21	0.89	Benzene and substituted derivatives	"103-54-8"
Com_280_neg	D-Ribose 5-phosphate	C5H11O8P	230.11	0.89	Pentose phosphates	"3615-55-2"
Com_474_neg	4-Methylvaleric Acid	C6H12O2	116.158	0.89	Organic Acid And Its Derivatives	"646-07-1"
Com_1387_pos	1-Aminocyclopropanecarboxylic acid	C4H7NO2	101.1	0.894	Phytohormones	"22059-21-8"
Com_170_neg	D-Glucuronic acid	C6H10O7	194.14	0.894	Carbohydrates And Its Derivatives	"6556-12-3"
Com_167_neg	N-Acetylornithine	C7H14N2O3	174.2	0.896	Amino Acid And Derivatives	"6205-08-9"
Com_635_neg	Dulcitol	C6H14O6	182.17	0.897	Carbohydrates And Its Derivatives	"608-66-2"
Com_293_neg	Dihydroxyacetone phosphate	C3H7O6P	170.058	0.9	Carbohydrates And Its Derivatives	"57-04-5"
Com_1168_pos	Yamogenin	C27H42O3	414.621	0.9	Steroids and steroid derivatives	"512-06-1"
Com_760_pos	L-Hydroxylysine	C6H14N2O3	163.195	0.9	Amino Acid And Derivatives	"1190-94-9"
Com_887_pos	DL-Citrulline	C6H13N3O3	175.19	0.9	Amino Acid And Derivatives	"627-77-0"
Com_1285_pos	8-C-hexosyl-apigenin O-hexosyl-O-hexoside			0.9	Flavonoids
Com_336_neg	beta-L-Arabinose	C5H10O5	150.13	0.9	Carbohydrates And Its Derivatives	"5328-37-0"
Com_565_neg	Guanosine 5'-triphosphate	C10H16N5O14P3	523.18	0.9	Nucleotide And Its Derivates	"86-01-1"
Com_707_pos	Homoserine	C4H9NO3	119.119	0.9	Amino Acid And Derivatives	"1927-25-9"
Com_356_neg	D-Galactose	C6H12O6	180.16	0.9	Carbohydrates And Its Derivatives	"59-23-4"
Com_822_pos	Dl-Norleucine	C6H13NO2	131.173	0.9	Amino Acid And Derivatives	"616-06-8"
Com_553_neg	D-Xylonic acid	C5H10O6	166.048	0.9	Organic Acid And Its Derivatives	"526-91-0"
Com_1051_pos	N-Methylsarcosine	C4H9NO2	103.12	0.9	Amino Acid And Derivatives	"1118-68-9"
Com_199_neg	Ala-trp	C14H17N3O3	275.303	0.9	Amino Acid And Derivatives	"16305-75-2"
Com_708_pos	Isomaltose	C12H22O11	342.297	0.9	Carbohydrates And Its Derivatives	"499-40-1"
Com_569_neg	D-Arabinose 5-phosphate	C5H11O8P	230.11	0.9	Pentose phosphates	"13137-52-5"
Com_176_neg	Ribose 1-phosphate	C5H11O8P	230.11	0.9	Carbohydrates And Its Derivatives	"14075-00-4"
Com_492_neg	D-Xylulose 5-phosphate	C5H11O8P	230.11	0.9	Pentose phosphates	"4212-65-1"
Com_406_neg	Manninotriose	C18H32O16	504.437	0.9	Fatty Acyls	"13382-86-0"
Com_670_pos	Sarcosine	C3H7NO2	89.093	0.9	Amino Acid And Derivatives	"107-97-1"
Com_768_pos	Betaine	C5H11NO2	117.15	0.907	Alkaloids and derivatives	"107-43-7"
Com_300_neg	D-Fructose-1,6-biphosphate	C6H14O12P2	339.996	0.91	Carbohydrates And Its Derivatives	"38099-82-0"
Com_1337_pos	sn-Glycero-3-phosphocholine	C8H20NO6P	257.22	0.91	Glycerophospholipids	"28319-77-9"
Com_567_neg	6-Phosphogluconic acid	C6H13O10P	276.135	0.91	Carbohydrates And Its Derivatives	"921-62-0"
Com_838_pos	S-ribosyl-L-homocysteine	C9H17NO6S	267.3	0.91	Amino Acid And Derivatives
Com_31_neg	N-Acetylglucosamine 1-phosphate	C8H16NO9P	301.1	0.91	Carbohydrates And Its Derivatives	"6866-69-9"
Com_749_pos	N-acetylglycine	C4H7NO3	117.043	0.91	Amino Acid And Derivatives	"543-24-8"
Com_94_neg	Riboflavin-5'-monophosphate	C17H21N4O9P	456.344	0.91	Phenols And Its Derivatives	"146-17-8"
Com_1_neg	D-(+)-Cellobiose	C12H22O11	342.3	0.91	Carbohydrates And Its Derivatives	"528-50-7"
Com_673_pos	R-Aminobutyrate	C4H9NO2	103.12	0.91	Organic Acid And Its Derivatives	"3775-73-3"
Com_269_neg	Lactobionic acid	C12H22O12	358.3	0.91	Carbohydrates And Its Derivatives	"96-82-2"
Com_1064_pos	N-Methyl-Trans-4-Hydroxy-L-Proline	C6H11NO3	145.074	0.91	Amino acids and derivatives	"4252-82-8"
Com_56_neg	Adenylosuccinic acid	C14H18N5O11P	463.293	0.91	Organic Acid And Its Derivatives	"19046-78-7"
Com_290_neg	D-Gluconic acid	C6H12O7	196.155	0.91	Carbohydrates And Its Derivatives	"526-95-4"
Com_264_neg	Lactose	C12H22O11	342.3	0.911	Carbohydrates And Its Derivatives	"63-42-3"
Com_265_neg	alpha-D-Glucose	C6H12O6	180.16	0.912	Carbohydrates And Its Derivatives	"492-62-6"
Com_1196_pos	SDMA	C8H18N4O2	202.25	0.913	Amino Acid And Derivatives	"30344-00-4"
Com_1419_pos	Maltitol	C12H24O11	344.31	0.914	Fatty Acyls	"585-88-6"
Com_169_neg	Thiamine pyrophosphate	C12H19ClN4O7P2S	460.77	0.915	Vitamins	"154-87-0"
Com_7_neg	4-Amino-5-imidazolecarboxamide	C4H6N4O	126.12	0.915	Organoheterocyclic compounds	"360-97-4"
Com_174_neg	UDP-galactose	C15H22N2Na2O17P2	610.265	0.92	Nucleotide And Its Derivates	"2956-16-3"
Com_359_neg	D-Ribose	C5H10O5	150.13	0.92	Carbohydrates And Its Derivatives	"50-69-1"
Com_1224_pos	8-C-hexosyl chrysoeriol O-hexoside			0.92	Flavonoids
Com_581_neg	Fructose	C6H12O6	180.16	0.92	Carbohydrates And Its Derivatives	"57-48-7"
Com_571_neg	dUMP	C9H13N2O8P	308.182	0.92	Nucleotide And Its Derivates	"964-26-1"
Com_804_pos	Agmatine	C5H14N4	130.1	0.92	Amines	"306-60-5"
Com_1343_pos	D-Myo-inositol 4-monophosohate	C6H13O9P	260.136	0.92	Organic Acid And Its Derivatives	"46495-39-0"
Com_991_pos	L-Dihydroorotic acid	C5H6N2O4	158.112	0.92	Amino Acid And Derivatives	"5988-19-2"
Com_482_neg	4-Hydroxy-3-methoxyphenylglycol sulfate potassium salt	C9H11KO7S	302.343	0.92	Benzene and substituted derivatives	"71324-20-4"
Com_728_pos	4-Methylaminobutyrate	C5H11NO2	117.07	0.92	Amino acids and derivatives	"1119-48-8"
Com_1072_pos	Salicylamide	C7H7NO2	137.048	0.92	Phenolamine	"65-45-2"
Com_335_neg	Tuberonic Acid	C12H18O4	226.121	0.92	Fatty Acyls	"124649-26-9"
Com_576_neg	D-Galactonic acid	C6H12O7	196.155	0.92	Organic Acid And Its Derivatives	"13382-27-9"
Com_266_neg	L-Arabinitol	C5H12O5	152.15	0.925	Sugar Alcohols	"7643-75-6"
Com_1261_pos	D-Arabitol	C5H12O5	152.15	0.926	Sugar Alcohols	"488-82-4"
Com_179_neg	Ribitol	C5H12O5	152.15	0.927	Sugar Alcohols	"488-81-3"
Com_152_neg	Indole-2-carboxylic acid	C9H7NO2	161.16	0.927	Indoles and derivatives	"1477-50-5"
Com_47_neg	Ajugol	C15H24O9	348.346	0.93	Terpenoids	"52949-83-4"
Com_115_neg	Oxalic acid	C2H2O4	90.035	0.93	Organic Acid And Its Derivatives	"144-62-7"
Com_584_neg	Ribulose-5-phosphate	C5H11O8P	230.02	0.93	Carbohydrates And Its Derivatives
Com_1251_pos	Quinone	C6H4O2	108.021	0.93	Carbonyl compounds	"106-51-4"
Com_1004_pos	L-2-Aminoadipic acid	C6H11NO4	161.069	0.93	Amino acids and derivatives	"542-32-5"
Com_1310_pos	NG,NG-Dimethyl-L-arginine	C8H20Cl2N4O2	202.254	0.93	Amino Acid And Derivatives	"220805-22-1"
Com_373_neg	Stachyose	C24H42O21	666.578	0.93	Carbohydrates And Its Derivatives	"470-55-3"
Com_1052_pos	3-Amino-2-methylpropanoic acid	C4H9NO2	103.12	0.931	Amino Acid And Derivatives	"144-90-1"
Com_211_neg	O-Phospho-L-Tyrosine	C9H12NO6P	261.168	0.94	Amino Acid And Derivatives	"21820-51-9"
Com_458_neg	GMP	C10H14N5O8P	363.221	0.94	Nucleotide And Its Derivates	"85-32-5"
Com_464_neg	L-Proline	C5H9NO2	115.131	0.94	Amino Acid And Derivatives	"147-85-3"
Com_175_neg	UDP-D-glucuronate	C15H22N2O18P2	580.285	0.94	Nucleotide And Its Derivates	"2616-64-0"
Com_325_neg	D-Glucose	C6H12O6	180.156	0.94	Carbohydrates And Its Derivatives	"50-99-7"
Com_1016_pos	2,6-Diaminooimelic Acid	C7H14N2O4	190.197	0.94	Organic Acid And Its Derivatives	"583-93-7"
Com_333_neg	Maltotriose	C18H32O16	504.44	0.94	Carbohydrates And Its Derivatives	"1109-28-0"
Com_1364_pos	D-Ala-D-Ala	C6H12N2O3	160.171	0.94	Amino Acid And Derivatives	"923-16-0"
Com_43_neg	Allantoin	C4H6N4O3	158.115	0.94	Organoheterocyclic compounds	"97-59-6"
Com_1021_pos	Phenylacetylglutamine	C13H16N2O4	264.277	0.94	Amino Acid And Derivatives	"28047-15-6"
Com_1353_pos	Selgin 5-O-hexoside	C22H22O12	478.4	0.94	Flavonoids
Com_1000_pos	D-2-Aminobutyric acid	C4H9NO2	103.12	0.947	Organic Acid And Its Derivatives	"2623-91-8"
Com_1056_pos	H-Abu-OH	C4H9NO2	103.12	0.947	Amino Acid And Derivatives	"1492-24-6"
Com_10_neg	L-Gulono-1,4-lactone	C6H10O6	178.14	0.948	Sugar Acids And Its Derivatives	"1128-23-0"
Com_478_neg	gamma,gamma-Dimethylallyl pyrophosphate	C5H12O7P2	246.092	0.95	Prenol lipids	"358-72-5"
Com_426_neg	UDP-D-glucose	C15H24N2O17P2	566.1	0.95	Nucleotide And Its Derivates	"133-89-1"
Com_261_neg	D-3-Phosphoglyceric acid	C3H5H2O7P	230.021	0.95	Sugar Acids And Its Derivatives	"80731-10-8"
Com_726_pos	N-Methyl-L-arginine hydrochloride	C7H17ClN4O2	224.688	0.95	Amino Acid And Derivatives	"156706-47-7"
Com_463_neg	L-Fucose	C6H12O5	164.069	0.95	Carbohydrates And Its Derivatives	"2438-80-4"
Com_1005_pos	Turanose	C12H21O11Na	364.078	0.95	Carbohydrates And Its Derivatives	"547-25-1"
Com_138_neg	Bisulfurous Acid	C11H8O2	172.18	0.95	Quinones	"58-27-5"
Com_857_pos	Chrysoeriol 6-C-hexoside 8-C-hexoside-O-hexoside		786.1	0.95	Flavonoids
Com_57_neg	Butein	C15H12O5	272.069	0.95	Chalcones and dihydrochalcones	"487-52-5"
Com_871_pos	2-Aminoadipic acid	C6H11NO4	161.1	0.95	Amino Acid And Derivatives	"1118-90-7"
Com_1291_pos	8-Hydroxy-2-Deoxyguanosine	C10H13N5O5	283.241	0.96	Nucleotide And Its Derivates	"88847-89-6"
Com_663_pos	Maleic acid	C4H4O4	116.011	0.96	Organic Acid And Its Derivatives	"110-16-7"
Com_396_neg	L-(+)-Rhamnose Monohydrate	C6H14O6	182.17	0.96	Carbohydrates And Its Derivatives	"10030-85-0"
Com_1336_pos	Methyl Nicotinate	C7H7NO2	137.14	0.96	Pyridines and derivatives	"93-60-7"
Com_823_pos	Proline	C5H9NO2	115.131	0.96	Amino Acid And Derivatives	"609-36-9"
Com_404_neg	D-Tagatose	C6H12O6	180.156	0.96	Carbohydrates And Its Derivatives	"87-81-0"
Com_128_neg	Melibiose	C12H22O11	342.3	0.96	Carbohydrates And Its Derivatives	"585-99-9"
Com_18_neg	Trehalose 6-phosphate	C12H23O14P	422.276	0.96	Carbohydrates And Its Derivatives	"4484-88-2"
Com_1079_pos	Solanidine	C27H43NO	397.636	0.96	Steroids and steroid derivatives	"80-78-4"
Com_644_pos	L-Cysteine-glutathione gisulfide	C13H22N4O8S2	426.466	0.96	Amino Acid And Derivatives	"13081-14-6"
Com_1175_pos	Imidazole-4-acetate	C5H6N2O2	126.1	0.96	Organoheterocyclic compounds	"645-65-8"
Com_501_neg	5-Hydroxymethyluracil	C5H6N2O3	142.113	0.96	Pyrimidines and pyrimidine derivatives	"4433-40-3"
Com_759_pos	Asp-glu	C9H14N2O7	262.217	0.96	Amino Acid And Derivatives	"6157-06-8"
Com_778_pos	N-Acetyl-L-valine	C7H13NO3	159.183	0.96	Amino Acid And Derivatives	"96-81-1"
Com_1335_pos	D-Asparagine	C4H8N2O3	132.118	0.96	Amino Acid And Derivatives	"2058-58-4"
Com_88_neg	Olaquindox	C12H13N3O4	263.253	0.96	Organoheterocyclic compounds	"23696-28-8"
Com_244_neg	alpha,alpha-Trehalose	C12H22O11	342.296	0.962	Carbohydrates And Its Derivatives	"99-20-7"
Com_890_pos	D-Proline	C5H9NO2	115.13	0.967	Amino Acid And Derivatives	"344-25-2"
Com_217_neg	Cytidylic acid	C9H14N3O8P	323.2	0.97	Nucleotide And Its Derivates	"63-37-6"
Com_1355_pos	methylChrysoeriol 5-O-hexoside	C23H24O11	476.43	0.97	Flavonoids
Com_912_pos	Picramnioside F	C33H34O15	670.614	0.97	Glycosides
Com_201_neg	deoxyribose-phosphate	C5H7O8P	226.08	0.97	Nucleotide And Its Derivates
Com_133_neg	Phosphoenolpyruvate	C3H5O6P	167.982	0.97	Organic Acid And Its Derivatives	"138-08-9"
Com_969_pos	Selgin O-hexosyl-O-hexoside			0.97	Flavonoids
Com_967_pos	Syringetin 7-O-hexoside			0.97	Flavones and Flavonols
Com_5_neg	Choline bitartrate	C9H19NO7	253.25	0.97	Amines	"87-67-2"
Com_1287_pos	Eriodictiol 6-C-hexoside 8-C-hexoside-O-hexoside			0.97	Flavonoids
Com_1222_pos	Pyridoxine di-O-hexoside			0.97	Vitamins
Com_530_neg	Isomaltulose	C12H22O11	342.116	0.97	Carbohydrates And Its Derivatives	"13718-94-0"
Com_357_neg	Coniferin	C16H22O8	342.132	0.97	Carbohydrates And Its Derivatives	"531-29-3"
Com_873_pos	Aspartic acid di-O-glucoside		457.1	0.97	Amino Acid And Derivatives
Com_648_pos	Tianshic acid	C18H37NO5	347.49	0.97	Fatty Acyls
Com_1173_pos	Limocitrin O-hexoside	C23H24O13	508.43	0.97	Flavonoids
Com_936_pos	Nicotinic acid-hexoside			0.97	Carbohydrates And Its Derivatives
Com_899_pos	Cyclo(Tyr-Ala)	C12H14N2O3	234.1	0.97	Amino acids and derivatives	"21754-26-7"
Com_968_pos	Syringetin 5-O-hexoside			0.97	Flavones and Flavonols
Com_1200_pos	Irisolidone 7-O-beta-d-glucoside	C23H24O11	476.43	0.97	Flavonoids	"6009-88-7"
Com_1359_pos	2-Methoxyhexadecanoate	C17H34O2	270.451	0.97	Fatty Acyls	"112-39-0"
Com_1054_pos	L-Homocitrulline	C7H15N3O3	189.21	0.972	Amino Acid And Derivatives	"1190-49-4"
Com_124_neg	Inosine diphosphate	C10H14N4O11P2	522.149	0.98	Nucleotide And Its Derivates	"86-04-4"
Com_28_neg	2-deoxyglucose-6-phosphate	C6H13O8P	244.136	0.98	Nucleotide And Its Derivates	"3573-50-0"
Com_376_neg	Capsianoside I	C32H52O14	660.336	0.98	Terpenoids	"121924-04-7"
Com_586_neg	Sucrose	C12H22O11	342.116	0.98	Carbohydrates And Its Derivatives	"57-50-1"
Com_112_neg	Anthranilate O-hexosyl-O-hexoside		461.1	0.98	Benzoic acids and derivatives
Com_1100_pos	Petunidin 3-O-glucoside	C22H23O12	479	0.98	Anthocyanins	"71991-88-3"
Com_1354_pos	methylQuercetin O-hexoside			0.98	Flavonoids
Com_928_pos	beta-Alanine methyl ester hydrochloride	C4H10ClNO2	139.58	0.98	Amino Acid And Derivatives	"3196-73-4"
Com_106_neg	Angelol B	C20H24O7	376.4	0.98	Coumarins and derivatives	"83156-04-1"
Com_855_pos	Syringetin 3-O-hexoside		508.1	0.98	Flavonoids
Com_654_pos	N', N''-Caffeoyl, feruloylputrescine			0.98	Amines
Com_946_pos	N-Acetylneuraminic acid	C11H19NO9	309.273	0.988	Sugar Acids And Its Derivatives	"131-48-6"
Com_273_neg	CDP	C9H15N3O11P2	403.176	0.99	Nucleotide And Its Derivates	"63-38-7"
Com_136_neg	Madecassic acid	C6H12O5	164.156	0.99	Terpenoids	"18449-41-7"
Com_1345_pos	UDP-N-acetylglucosamine	C17H27N3O17P2	607.354	0.99	Nucleotide And Its Derivates	"528-04-1"
Com_1301_pos	Chrysoeriol O-feruloylhexosyl-O-hexoside			0.99	Flavonoids
Com_71_neg	Maltopentaose	C30H52O26	828.726	0.99	Carbohydrates And Its Derivatives	"34620-76-3"
Com_582_neg	Galactinol	C12H22O11	342.116	0.99	Carbohydrates And Its Derivatives
Com_334_neg	Glycolic acid	C2H4O3	76.05	0.99	Organic Acid And Its Derivatives	"79-14-1"
Com_1150_pos	Hydroxytomatidine	C27H45NO3	431.65	0.99	Alkaloids and derivatives
Com_1147_pos	Glu-Glu	C10H14N2O7	276.243	0.99	Amino Acid And Derivatives	"3929-61-1"
Com_1083_pos	1-Methylpiperidine-2-carboxylic acid	C7H13NO2	143.095	0.99	Amino acids and derivatives	"7730-87-2"
Com_883_pos	5-Methylcytosine	C5H7N3O	125.13	0.991	Nucleotide And Its Derivates	"554-01-8"
Com_888_pos	beta-Nicotinamide Mononucleotide	C11H15N2O8P	334.219	0.993	Nucleotide And Its Derivates	"1094-61-7"
Com_85_neg	Maltotetraose	C24H42O21	666.578	0.996	Carbohydrates And Its Derivatives	"34612-38-9"
Com_637_neg	Quinic acid	C7H12O6	192.17	0.998	Alcohols and polyols	"77-95-2"
Com_741_pos	Melezitose	C18H32O16	504.44	0.998	Carbohydrates And Its Derivatives	"597-12-6"
Com_173_neg	Uridine 5'-Diphospho-N-Acetylgalactosamine	C17H27N3O17P2	607.354	1	Nucleotide And Its Derivates	"7277-98-7"
Com_1117_pos	Gentiobiose	C12H22O11	342.297	1	Carbohydrates And Its Derivatives	"554-91-6"
Com_1247_pos	N-Acetyl-L-histidine	C8H11N3O3	197.191	1	Amino Acid And Derivatives	"2497-02-1"
Com_974_pos	C-hexosyl-chrysoeriol O-hexoside	C28H32O16	624.552	1	Flavonoids
Com_957_pos	N-Acetyl-D-galactosamine	C8H15NO6	221.09	1	Carbohydrates And Its Derivatives	"1811-31-0"
Com_385_neg	Orotidine	C10H12N2O8	288.211	1	Nucleotide And Its Derivates	"314-50-1"
Com_924_pos	5-O-p-Coumaroyl shikimic acid	C16H16O7	320.1	1	Cinnamic acids and derivatives
Com_45_neg	Polyphyllin Vii	C51H84O22	1049.2	1	Saponin	"68124-04-9"
Com_479_neg	beta-D-Lactose	C12H22O11	342.297	1	Carbohydrates And Its Derivatives	"5965-66-2"
Com_1026_pos	iP7G		365.2	1	Phytohormones
Com_1017_pos	iP9G	C16H23N5O5	365.384	1	Phytohormones	"83087-94-9"
Com_1305_pos	O-Acetyl-L-homoserine	C6H11NO4	197.617	1	Amino Acid And Derivatives	"250736-84-6"
Com_834_pos	Tropinone	C8H13NO	139.19	1	Alkaloids and derivatives	"532-24-1"
Com_876_pos	Trigonelline	C7H7NO2	137.136	1	Alkaloids and derivatives	"535-83-1"
Com_958_pos	D-Proline betaine	C7H14NO2+	144.092	1	Amino acids and derivatives	"1195-94-4"
Com_601_neg	1,5-Anhydro-D-glucitol	C6H12O5	164.069	1	Alcohols and polyols	"154-58-5"
Com_153_neg	Tartaric acid	C4H6O6	150.09	1.008	Organic Acid And Its Derivatives	"87-69-4"
Com_1126_pos	Stachydrine	C7H13NO2	143.18	1.008	Amino Acid And Derivatives	"471-87-4"
Com_319_neg	Raffinose	C18H32O16	504.437	1.009	Carbohydrates And Its Derivatives	"512-69-6"
Com_1252_pos	Guanosine monophosphate	C10H14N5O8P	363.058	1.01	Nucleotide And Its Derivates
Com_1411_pos	DHZROG	C21H33N5O10	515.514	1.01	Phytohormones	"62512-95-2"
Com_399_neg	2-Deoxyribose 1-Phosphate	C5H11O7P	214.11	1.01	Nucleotide And Its Derivates	"17210-42-3"
Com_650_pos	2,2'-Cyclouridine	C9H10N2O5	226.186	1.01	Pyrimidines and pyrimidine derivatives	"3736-77-4"
Com_368_neg	D-Xylose	C5H10O5	150.131	1.01	Carbohydrates And Its Derivatives	"58-86-6"
Com_1114_pos	Val-Ser	C8H16N2O4	204.224	1.01	Amino Acid And Derivatives	"13588-94-8"
Com_95_neg	Sakuranetin	C16H14O5	286.279	1.01	Flavanones	"2957-21-3"
Com_552_neg	(-)-Syringaresnol-4-O-beta-D-apiofuranosyl-(1°˙2)-beta-D-glucopyran	C33H44O17	712.692	1.01	Glycosides	"136997-64-3"
Com_1257_pos	(5-L-Glutamyl)-L-amino acid	C8H14N2O5	218.09	1.01	Amino Acid And Derivatives	"5875-41-2"
Com_604_neg	Maltose	C12H22O11	342.3	1.01	Carbohydrates And Its Derivatives	"69-79-4"
Com_32_neg	5-Phosphoribosyl 1-pyrophosphate	C5H13O14P3	196.25	1.01	Pentose phosphates	"97-55-2"
Com_1397_pos	methylApigenin C-pentoside	C21H20O9	416.378	1.01	Flavonoids
Com_460_neg	D-Xylulose	C5H10O5	150.13	1.01	Carbohydrates And Its Derivatives	"551-84-8"
Com_1428_pos	Levodopa	C9H11NO4	197.19	1.019	Amino Acid And Derivatives	"59-92-7"
Com_1006_pos	Acetylcholine	C7H16NO2	146.118	1.02	Cholines	"60-31-1"
Com_769_pos	5-Methyluridine	C10H14N2O6	258.228	1.02	Nucleotide And Its Derivates	"1463-10-1"
Com_977_pos	Phellodenol H	C17H20O9	368.335	1.02	Coumarins and derivatives
Com_1207_pos	4-Dimethylaminobenzaldehyde	C9H11NO	149.193	1.02	Benzene and substituted derivatives	"100-10-7"
Com_310_neg	Cellotriose	C18H32O16	504.437	1.02	Carbohydrates And Its Derivatives	"33404-34-1"
Com_1011_pos	N-(2-Hydroxyethyl)iminodiacetic acid	C6H11NO5	177.155	1.02	Organic Acid And Its Derivatives	"93-62-9"
Com_457_neg	Ginsenoside C-K	C36H62O8	622.873	1.02	Terpenoids	"39262-14-1"
Com_1260_pos	Isonicotinic acid	C6H5NO2	123.11	1.029	Vitamins	"55-22-1"
Com_1034_pos	Cytidine	C9H13N3O5	243.22	1.029	Nucleotide And Its Derivates	"65-46-3"
Com_840_pos	beta-Nicotinamide adenine dinucleotide phosphate	C21H29N7O17P3	744.41	1.03	Nucleotide And Its Derivates	"53-59-8"
Com_468_neg	Vitamin C	C6H8O6	176.12	1.03	Vitamins	"50-81-7"
Com_589_neg	O-Phospho-L-serine	C3H8NO6P	185.072	1.03	Amino Acid And Derivatives	"407-41-0"
Com_120_neg	Kinetin 9-riboside	C15H17N5O5	347.326	1.03	Anthocyanins	"4338-47-0"
Com_58_neg	N-Acetyl-Dl-serine	C5H9NO4	147.129	1.03	Amino Acid And Derivatives	"97-14-3"
Com_825_pos	Ergothioneine	C9H15N3O2S	229.299	1.03	Amino Acid And Derivatives	"497-30-3"
Com_723_pos	N2-Acetyl-L-lysine	C8H16N2O3	188.224	1.03	Amino Acid And Derivatives	"1946-82-3"
Com_233_neg	Glyceraldehyde 3-phosphate	C3H7O6P	170.058	1.03	Carbohydrates And Its Derivatives	"142-10-9"
Com_843_pos	Trimethyllysine	C9H21N2O2	189.275	1.03	Amino Acid And Derivatives	"66989-56-8"
Com_351_neg	Nystose	C24H42O21	666.578	1.03	Carbohydrates And Its Derivatives	"13133-07-8"
Com_1116_pos	4-Acetamidobutyric Acid	C6H11NO3	145.156	1.03	Amino Acid And Derivatives	"3025-96-5"
Com_642_pos	L-Saccharopine	C11H20N2O6	276.286	1.03	Amino Acid And Derivatives	"997-68-2"
Com_459_neg	Guanidinoethyl Sulfonate	C3H9N3O3S	167.187	1.03	Organic Acid And Its Derivatives	"543-18-0"
Com_171_neg	Ureidosuccinic acid	C5H8N2O5	176.13	1.031	Amino Acid And Derivatives	"923-37-5"
Com_929_pos	Adenine	C5H5N5	135.127	1.032	Purines and purine derivatives	"73-24-5"
Com_1053_pos	H-Gly-Pro-OH	C7H12N2O3	172.18	1.035	Amino Acid And Derivatives	"704-15-4"
Com_242_neg	5'-Adenylic acid	C10H14N5O7P	347.221	1.036	Pentose phosphates	"61-19-8"
Com_1262_pos	5-Methylcytidine	C10H15N3O5	257.24	1.036	Nucleotide And Its Derivates	"2140-61-6"
Com_286_neg	Uridine 5'-monophosphate	C9H13N2O9P	324.18	1.037	Nucleotide And Its Derivates	"58-97-9"
Com_66_neg	Shikimic Acid	C7H10O5	174.15	1.038	Alcohols and polyols	"138-59-0"
Com_353_neg	4-Hydroxyisoleucine	C6H13NO3	147.172	1.038	Amino Acid And Derivatives	"781658-23-9"
Com_1272_pos	Synephrine	C9H13NO2	167.21	1.039	Phenols And Its Derivatives	"94-07-5"
Com_1176_pos	Nicotinic acid adenine dinucleotide	C21H28N7O14P2	663.2	1.04	Nucleotide and its derivates
Com_1118_pos	alpha-Nicotinamide adenine dinucleotide	C21H27N7O14P2	663.425	1.04	Nucleotide And Its Derivates	"7298-93-3"
Com_591_neg	Phosphoenolpyruvic acid	C3H5O6P	168.042	1.04	Organic Acid And Its Derivatives
Com_1229_pos	dGMP	C10H14N5O7P	347.221	1.04	Nucleotide And Its Derivates	"902-04-5"
Com_774_pos	Histamine	C5H9N3	111.145	1.04	Amines	"51-45-6"
Com_210_neg	P-Coumaryl Alcohol	C9H10O2	150.174	1.04	Phenylpropanoids and polyketides	"3690-05-9"
Com_975_pos	Ononin	C22H22O9	430.405	1.04	Isoflavonoids	"486-62-4"
Com_880_pos	N alpha-Acetyl-L-Arginine	C8H16N4O3	216.238	1.04	Amino Acid And Derivatives	"155-84-0"
Com_1283_pos	S-Methyl-L-cysteine	C4H9NO2S	135.185	1.04	Amino Acid And Derivatives	"1187-84-4"
Com_431_neg	2-Aminoethanesulfonic acid	C2H7NO3S	125.015	1.04	Organic Acid And Its Derivatives	"107-35-7"
Com_783_pos	Tetraethylammonium fluoride	C8H20FN	149.25	1.04	Pyrimidines and pyrimidine derivatives	"665-46-3"
Com_1308_pos	Nicotinate ribonucleoside	C11H13NO6	255.224	1.04	Carbohydrates And Its Derivatives	"17720-18-2"
Com_1243_pos	N-Acetyl-L-leucine	C8H15NO3	173.21	1.04	Amino Acid And Derivatives	"1188-21-2"
Com_198_neg	ATP	C10H16N5O13P3	507.181	1.04	Nucleotide And Its Derivates	"56-65-5"
Com_845_pos	Pipecolic acid	C6H11NO2	129.16	1.042	Amino Acid And Derivatives	"535-75-1"
Com_854_pos	epsilon-Caprolactone	C6H10O2	114.142	1.048	Lactones	"502-44-3"
Com_847_pos	L-Pipecolate	C6H11NO2	129.16	1.049	Amino Acid And Derivatives	"3105-95-1"
Com_1199_pos	Inosine-5'-monophosphate	C10H13N4O8P	348.206	1.05	Nucleotide And Its Derivates	"21214-07-3"
Com_698_pos	Adenosine 5'-Diphosphate	C10H15N5O10P2	427.201	1.05	Nucleotide And Its Derivates	"58-64-0"
Com_1344_pos	Adenosine5-phosphosulfate	C10H13N5NaO10PS	449.266	1.05	Nucleotide And Its Derivates	"102029-95-8"
Com_358_neg	D(+)-Melezitose O-rhamnoside	C24H42O20	650.1	1.05	Carbohydrates And Its Derivatives
Com_33_neg	ADP-ribose	C15H23N5O14P2	591.315	1.05	Nucleotide And Its Derivates	"20762-30-5"
Com_1373_pos	1-Methyladenine	C6H7N5	149.153	1.05	Purines and purine derivatives	"5142-22-3"
Com_970_pos	2-Methyladenosine	C11H15N5O4	281.268	1.05	Nucleotide And Its Derivates	"16526-56-0"
Com_841_pos	gamma-Glutamylglutamic acid	C10H16N2O7	276.243	1.05	Amino Acid And Derivatives	"1116-22-9"
Com_1165_pos	Vitamin D2	C28H44O	396.648	1.05	Vitamins	"50-14-6"
Com_1414_pos	(-)-Norepinephrine N-hexoside	C14H21NO8	331.32	1.05	Glycosides
Com_8_neg	O-Acetylserine	C5H9NO4	147.13	1.056	Amino Acid And Derivatives	"5147-00-2"
Com_941_pos	N-Feruloylagmatine	C15H21N4O3	305.35	1.06	Phenolamides
Com_1186_pos	(-)-Borneol	C10H18O	154.249	1.06	Terpenoids	"464-45-9"
Com_1146_pos	Oxidized glutathione	C20H32N6O12S2	630.646	1.06	Amino Acid And Derivatives	"121-24-4"
Com_1437_pos	5-Methyl-dl-tryptophan	C12H14N2O2	218.252	1.06	Amino Acid And Derivatives	"951-55-3"
Com_780_pos	N8-Acetylspermidine	C9H23Cl2N3O	260.204	1.06	Organic Acid And Its Derivatives	"34450-15-2"
Com_1289_pos	dCMP	C9H14N3O7P	307.197	1.06	Nucleotide And Its Derivates	"1032-65-1"
Com_1001_pos	DL-Norvaline	C5H11NO2	117.15	1.068	Amino Acid And Derivatives	"760-78-1"
Com_197_neg	carbamaoyl asparatate			1.07	Amino Acid And Derivatives
Com_1372_pos	1-Methylxanthine	C6H6N4O2	166.137	1.07	Purines and purine derivatives	"6136-37-4"
Com_1013_pos	Maltotriitol	C18H34O16	506.453	1.07	Sugar Alcohols	"32860-62-1"
Com_191_neg	dGDP	C10H15N5O10P2	427.201	1.08	Nucleotide And Its Derivates	"3493-09-2"
Com_563_neg	D-Erythrose 4-phosphate	C4H9O7P	200.084	1.08	Carbohydrates And Its Derivatives	"585-18-2"
Com_1265_pos	Docosanoic acid	C22H44O2	340.584	1.08	Fatty Acyls	"112-85-6"
Com_656_pos	N', N''-Dicaffeoylputrescine			1.08	Amines
Com_594_neg	L(-)-Malic acid	C4H6O5	134.022	1.08	Tca Cycle	"636-61-3"
Com_189_neg	Guanosine 5'-diphosphate	C10H15N5O11P2	443.201	1.08	Nucleotide And Its Derivates	"146-91-8"
Com_824_pos	Valine	C5H11NO2	117.146	1.09	Amino Acid And Derivatives	"516-06-3"
Com_908_pos	4,6-Dihydroxyquinoline O-hexoside			1.09	Quinolines and derivatives
Com_574_neg	dGTP	C10H16N5O13P3	507.181	1.1	Nucleotide And Its Derivates	"2564-35-4"
Com_370_neg	Menadione	C11H10O5S	254.262	1.1	Vitamins	"130-37-0"
Com_1183_pos	B Eupalinolide	C24H30O9	462.49	1.11	Terpenoids	"877822-40-7"
Com_352_neg	Allysine	C6H11NO3	145.074	1.11	Amino Acid And Derivatives	"1962-83-0"
Com_499_neg	Fumaric Acid	C4H4O4	116.072	1.11	Tca Cycle	"110-17-8"
Com_595_neg	S-Methylglutathione	C11H19N3O6S	321.1	1.12	Amino Acid And Derivatives	"2922-56-7"
Com_97_neg	3-Hydroxybutyrate	C4H8O3	104.104	1.13	Organic Acid And Its Derivatives	"300-85-6"
Com_236_neg	8-Gingerol	C43H32O20	868.702	1.13	Catechin derivatives	"30462-35-2"
Com_608_neg	Guanidineacetic acid	C3H7N3O2	117.054	1.13	Amino Acid And Derivatives	"352-97-6"
Com_988_pos	Xylitol	C5H12O5	152.15	1.14	Carbohydrates And Its Derivatives	"87-99-0"
Com_909_pos	Butylphthalide	C12H14O2	190.238	1.15	Organoheterocyclic compounds	"6066-49-5"
Com_1236_pos	2-Ethyl-3-hydroxy-4H-pyran-4-one	C7H8O3	140.14	1.15	Organoheterocyclic compounds	"4940-11-8"
Com_835_pos	N', N''-Di-p-hydroxybenxoylputrescine			1.15	Amines
Com_219_neg	Zeatin riboside,trans-isomer	C15H21N5O5	351.358	1.16	Phytohormones	"28542-78-1"
Com_766_pos	Terpinyl Acetate	C12H20O2	196.29	1.16	Terpenoids	"80-26-2"
Com_849_pos	7-(2-Hydroxyethyl)theophyline	C9H12N4O3	224.217	1.17	Alkaloids and derivatives	"519-37-9"
Com_972_pos	2'-Deoxycytidine	C9H13N3O4	227.217	1.18	Nucleotide And Its Derivates	"207121-53-7"
Com_973_pos	2-Amino-1,3,4-tetradecanetriol	C14H31NO3	261.4	1.18	Fatty Acyls
Com_1201_pos	Ixoside	C16H20O11	388.323	1.18	Terpene
Com_190_neg	Malonic acid	C3H4O4	104.011	1.19	Organic Acid And Its Derivatives	"141-82-2"
Com_1015_pos	L-Valine	C5H11NO2	117.146	1.2	Amino Acid And Derivatives	"72-18-4"
Com_711_pos	Geranyl acetate	C12H20O2	196.29	1.2	Fatty Acyls	"105-87-3"
Com_600_neg	3-Hydroxypropanoic acid	C3H6O3	90.032	1.21	Organic Acid And Its Derivatives	"503-66-2"
Com_381_neg	2-Deoxyribose 5'-phosphate	C5H11O7P	214.1	1.22	Nucleotide And Its Derivates
Com_1296_pos	Procyanidin A1	C30H24O12	576.5	1.22	Anthocyanins	"12798-56-0"
Com_725_pos	N-Methyl-a-aminoisobutyric acid	C5H11NO2	117.146	1.22	Amino Acid And Derivatives	"2566-34-9"
Com_1268_pos	Dl-2-Aminooctanoic Acid	C8H17NO2	159.226	1.23	Amino Acid And Derivatives	"644-90-6"
Com_1123_pos	Arecoline	C8H13NO2	155.197	1.24	Alkaloids and derivatives	"63-75-2"
Com_870_pos	Aminopurine	C5H5N5	135.1	1.24	Purines and purine derivatives
Com_143_neg	Methyl furan-2-carboxylate	C6H6O3	126.11	1.25	Organoheterocyclic compounds	"611-13-2"
Com_1297_pos	Procyanidin A2	C30H24O12	576.5	1.26	Anthocyanins	"41743-41-3"
Com_878_pos	Perillyl alcohol	C10H16O	152.23	1.3	Terpenoids	"536-59-4"
Com_1050_pos	Nepsilon-Acetyl-L-lysine	C8H16N2O3	188.22	1.304	Amino Acid And Derivatives	"692-04-6"
Com_657_pos	N', N''-Caffeoyl, p-cinnamoylputrescine			1.32	Amines
Com_1391_pos	L-Methionine	C5H11NO2S	149.212	1.38	Amino Acid And Derivatives	"63-68-3"
Com_391_neg	D-threo-Isocitric acid	C6H8O7	192.124	1.41	Organic Acid And Its Derivatives	"6061-97-8"
Com_1159_pos	Oryzalexin E	C20H32O2	304.467	1.42	Terpenoids	"150943-96-7"
Com_294_neg	D-Lactic acid	C3H6O3	90.08	1.44	Organic Acid And Its Derivatives	"10326-41-7"
Com_1231_pos	gamma-Glutamate-Cysteine	C8H14N2O5S	250.272	1.44	Amino Acid And Derivatives	"636-58-8"
Com_1122_pos	Orotic acid	C5H4N2O4	156.096	1.44	Vitamins	"65-86-1"
Com_959_pos	4-Hydroxymandelonitrile	C8H7NO2	149.048	1.44	Phenols And Its Derivatives	"13093-65-7"
Com_570_neg	Anthranilic acid	C7H7NO2	137.048	1.44	Benzoic acids and derivatives	"118-92-3"
Com_1002_pos	2-Amino-4-(methylthio)butyric acid	C5H11NO2S	149.211	1.46	Amino Acid And Derivatives	"59-51-8"
Com_621_neg	L-Citramalic acid	C5H8O5	148.037	1.46	Organic Acid And Its Derivatives	"6236-09-5"
Com_254_neg	Carvacrol	C10H14O	150.22	1.467	Terpenoids	"499-75-2"
Com_1259_pos	Picolinic acid	C6H5NO2	123.11	1.467	Pyridines and derivatives	"98-98-6"
Com_1295_pos	dAMP	C10H14N5O6P	331.222	1.47	Nucleotide And Its Derivates	"653-63-4"
Com_947_pos	Uracil	C4H4N2O2	112.09	1.47	Nucleotide And Its Derivates	"66-22-8"
Com_999_pos	Nicotinic Acid	C6H5NO2	123.11	1.478	Vitamins	"59-67-6"
Com_566_neg	Lactic acid	C3H6O3	90.078	1.48	Organic Acid And Its Derivatives	"50-21-5"
Com_26_neg	D-Arabinono-1,4-lactone	C5H8O5	148.037	1.48	Carbohydrates And Its Derivatives	"2782-09-4"
Com_172_neg	L-Lactic acid	C3H6O3	90.08	1.487	Organic Acid And Its Derivatives	"79-33-4"
Com_260_neg	D-2-Hydroxypentanedioic acid	C5H6Na2O5	192.078	1.49	Amino Acid And Derivatives	"103404-90-6"
Com_263_neg	2®Cfuranoic acid	C5H4O3	112.084	1.49	Organic Acid And Its Derivatives	"88-14-2"
Com_123_neg	Isocitrate	C6H8O7	192.124	1.49	Organic Acid And Its Derivatives	"320-77-4"
Com_997_pos	Hypoxanthine	C5H4N4O	136.11	1.509	Purines and purine derivatives	"68-94-0"
Com_1059_pos	Dopamine	C8H11NO2	153.079	1.51	Phenols And Its Derivatives	"51-61-6"
Com_848_pos	Glutathione	C10H17N3O6S	307.32	1.51	Amino Acid And Derivatives	"70-18-8"
Com_897_pos	Isomangiferin	C19H18O11	422.085	1.51	Xanthone	"24699-16-9"
Com_270_neg	Citric acid	C6H8O7	192.12	1.516	Tca Cycle	"77-92-9"
Com_916_pos	Pyridoxine	C8H11NO3	169.178	1.53	Vitamins	"65-23-6"
Com_995_pos	Nicotinamide	C6H6N2O	122.12	1.539	Vitamins	"98-92-0"
Com_1426_pos	lupinine	C10H19NO	169.267	1.54	Alkaloids and derivatives	"486-70-4"
Com_467_neg	Quinolinic acid	C7H5NO4	167.12	1.551	Organoheterocyclic compounds	"89-00-9"
Com_202_neg	Citraconic acid	C5H6O4	130.099	1.56	Fatty Acyls	"498-23-7"
Com_1432_pos	D-Pyroglutamic acid	C5H7NO3	129.114	1.62	Amino Acid And Derivatives	"4042-36-8"
Com_602_neg	5-oxoproline	C5H7NO3	129.043	1.63	Amino Acid And Derivatives	"149-87-1"
Com_132_neg	N-Acetyl-L-aspartate	C6H9NO5	175.139	1.65	Amino Acid And Derivatives	"997-55-7"
Com_739_pos	1,4-dihydro-1-Methyl-4-oxo-3-pyridinecarboxamide	C7H8N2O2	152.059	1.66	Pyridines and derivatives	"769-49-3"
Com_1293_pos	2'-Deoxyguanosine-5'-monophosphate	C10H14N5O7P	347.221	1.66	Nucleotide And Its Derivates	"312693-67-7"
Com_46_neg	Sulfosalicylic acid	C7H6O6S	218.184	1.66	Benzene and substituted derivatives	"97-05-2"
Com_1179_pos	D-Threose	C4H8O4	120.042	1.66	Carbohydrates And Its Derivatives
Com_853_pos	4-Pyridoxic acid O-hexoside			1.66	Vitamins
Com_1436_pos	5-Aminosalicylic Acid	C7H7NO3	153.135	1.68	Organic Acid And Its Derivatives	"89-57-6"
Com_860_pos	Pyridoxine O-glucoside	C14H21NO8	331.323	1.68	Vitamins
Com_267_neg	L-Pyroglutamic acid	C5H7NO3	129.11	1.689	Amino Acid And Derivatives	"98-79-3"
Com_354_neg	Pyridoxal 5-phosphate monohydrate	C8H12NO7P	265.16	1.7	Pyridines and derivatives	"41468-25-1"
Com_894_pos	2'-Deoxyinosine 5'-phosphate	C10H13N4O7P	332.052	1.71	Nucleotide And Its Derivates	"3393-18-8"
Com_470_neg	2,6-Dihydroxypurine	C5H4N4O2	152.11	1.714	Nucleotide And Its Derivates	"69-89-6"
Com_677_pos	Pro-Leu	C11H20N2O3	228.288	1.72	Amino Acid And Derivatives	"52899-07-7"
Com_750_pos	N-Acetylthreonine	C6H11NO4	161.069	1.73	Amino Acid And Derivatives	"17093-74-2"
Com_412_neg	Cyclic AMP	C10H12N5O6P	329.206	1.75	Nucleotide And Its Derivates	"60-92-4"
Com_350_neg	Sinigrin	C10H16KNO9S2	397.464	1.751	Organic Acid And Its Derivatives	"3952-98-5"
Com_272_neg	cis-Aconitic acid	C6H6O6	174.11	1.766	Tca Cycle	"585-84-2"
Com_411_neg	N-Acetyl-L-glutamic acid	C7H11NO5	189.166	1.81	Amino Acid And Derivatives	"1188-37-0"
Com_296_neg	DL-o-Tyrosine	C9H11NO3	181.189	1.81	Amino Acid And Derivatives	"2370-61-8"
Com_418_neg	Deoxycytidine	C9H13N3O4	227.091	1.81	Nucleotide And Its Derivates	"951-77-9"
Com_278_neg	N-Acetyl-D-glucosamine 6-phosphate	C8H16NO9P	301.188	1.81	Carbohydrates And Its Derivatives
Com_704_pos	glutathione disulfide	C20H32N6O12S2	612.631	1.81	Amino Acid And Derivatives	"27025-41-8"
Com_80_neg	ethylmalonate	C5H8O4	132.042	1.82	Fatty Acyls	"601-75-2"
Com_706_pos	Homocysteic acid	C4H9NO5S	183.18	1.83	Amino Acid And Derivatives	"1001-13-4"
Com_955_pos	Zarzissine	C5H5N5	135.054	1.83	Organoheterocyclic compounds	"160568-14-9"
Com_1389_pos	S-Adenosyl-L-homocysteine	C14H20N6O5S	384.411	1.84	Amino Acid And Derivatives	"979-92-0"
Com_816_pos	Caffeic aldehyde	C9H8O3	164.1	1.84	Phenylpropanoids and polyketides
Com_1356_pos	Methyl Benzoate	C8H8O2	136.148	1.84	Benzoic acids and derivatives	"93-58-3"
Com_1121_pos	N-Methylnicotinamide	C7H8N2O	136.151	1.84	Pyridines and derivatives	"114-33-0"
Com_1245_pos	N-Acetyl-Dl-glutamic acid	C7H11NO5	189.166	1.84	Amino Acid And Derivatives	"5817-08-3"
Com_643_pos	L-Methionine sulfone	C5H11NO4S	181.21	1.84	Amino Acid And Derivatives	"7314-32-1"
Com_14_neg	(E)-3-(4-Hydroxyphenyl)Propenoic Acid (2S)-3-(beta-D-Glucopyranosyloxy)-2-Hydroxypropyl Ester	C18H24O10	400.377	1.86	Glycerolipids	"114420-66-5"
Com_1032_pos	Uridine	C9H12N2O6	244.2	1.86	Nucleotide And Its Derivates	"58-96-8"
Com_762_pos	D-Homocysteine	C4H9NO2S	135.185	1.86	Amino Acid And Derivatives	"454-28-4"
Com_1078_pos	alpha-Ionone	C13H20O	192.297	1.86	Terpenoids	"127-41-3"
Com_985_pos	3-Amino-4-methylpentanoic acid	C6H13NO2	131.17	1.862	Amino Acid And Derivatives	"5699-54-7"
Com_414_neg	Pseudouridine	C9H12N2O6	244.07	1.87	Nucleotide And Its Derivates	"1445-07-4"
Com_388_neg	L-Homoserine	C4H9NO3	119.119	1.9	Amino Acid And Derivatives	"672-15-1"
Com_178_neg	Succinic acid	C4H6O4	118.09	1.936	Tca Cycle	"110-15-6"
Com_253_neg	Methylmalonate	C4H6O4	118.09	1.938	Organic Acid And Its Derivatives	"516-05-2"
Com_380_neg	Creatine	C4H9N3O2	131.133	1.95	Amino Acid And Derivatives	"57-00-1"
Com_1129_pos	Tyramine	C8H11NO	137.179	2	Benzene and substituted derivatives	"51-67-2"
Com_1082_pos	Phenylethanolamine	C8H11NO	137.084	2	Amines	"7568-93-6"
Com_954_pos	(S)-2-Phenyloxirane	C8H8O	120.058	2.01	Benzene and substituted derivatives	"20780-54-5"
Com_105_neg	N-Acetyl-Asp-Glu	C11H16N2O8	304.253	2.02	Amino Acid And Derivatives	"3106-85-2"
Com_1217_pos	p-Nitroaniline	C6H6N2O2	138.124	2.02	Benzene and substituted derivatives	"100-01-6"
Com_509_neg	Citramalate	C5H8O5	148	2.04	Organic Acid And Its Derivatives	"2306-22-1"
Com_953_pos	6-Deoxyfagomine	C6H13NO2	131.095	2.06	Alkaloids and derivatives	"197449-09-5"
Com_11_neg	3-Hydroxypicolinic acid	C6H5NO3	139.11	2.068	Organic Acid And Its Derivatives	"874-24-8"
Com_1142_pos	6-Aminocaproic acid	C6H13NO2	131.095	2.07	Fatty Acyls	"60-32-2"
Com_1048_pos	Glycyl-L-valine	C7H14N2O3	174.2	2.077	Amino Acid And Derivatives	"1963-21-9"
Com_472_neg	Biopterin	C9H11N5O3	237.215	2.097	Organoheterocyclic compounds	"22150-76-1"
Com_1377_pos	Leucine	C6H13NO2	131.175	2.1	Amino Acid And Derivatives	"26782-71-8"
Com_784_pos	6-Aminohexanoic acid	C6H13NO2	131.173	2.1	Amino Acid And Derivatives	"1319-82-0"
Com_948_pos	isoleucine	C6H13NO2	131.17	2.11	Amino Acid And Derivatives	"73-32-5"
Com_390_neg	Vidarabine	C10H13N5O4	267.241	2.13	Nucleotide And Its Derivates	"5536-17-4"
Com_1113_pos	trans-3-Hydroxy-L-proline	C5H9NO3	131.13	2.14	Amino Acid And Derivatives	"4298-08-2"
Com_104_neg	N-Acetylalanine	C5H9NO3	131.13	2.15	Amino Acid And Derivatives	"97-69-8"
Com_196_neg	cis-4-Hydroxy-D-proline	C5H9NO3	131.13	2.26	Organic Acid And Its Derivatives	"2584-71-6"
Com_821_pos	DL-Leucine	C6H13NO2	131.173	2.3	Amino Acid And Derivatives	"328-39-2"
Com_15_neg	1,6-Anhydro-beta-D-Glucopyranose	C6H10O5	162.141	2.3	Carbohydrates And Its Derivatives	"498-07-7"
Com_374_neg	D-Glutamic acid	C5H9NO4	147.129	2.31	Amino Acid And Derivatives	"6893-26-1"
Com_951_pos	L-Leucine	C6H13NO2	131.17	2.32	Amino Acid And Derivatives	"61-90-5"
Com_231_neg	Arbutin	C12H16O7	272.25	2.32	Carbohydrates And Its Derivatives	"497-76-7"
Com_765_pos	2-Pyrrolidinone	C4H7NO	85.1	2.369	Organoheterocyclic compounds	"616-45-5"
Com_573_neg	Erucic acid	C22H42O2	338.568	2.37	Fatty Acyls	"112-86-7"
Com_1143_pos	Kojic acid	C6H6O4	142.11	2.388	Organoheterocyclic compounds	"501-30-4"
Com_480_neg	beta-Hydroxyisobutyrate	C4H8O3	104.104	2.4	Organic Acid And Its Derivatives	"2068-83-9"
Com_597_neg	Dl-3,4-Dihydroxymandelic acid	C8H8O5	184.037	2.41	Phenols And Its Derivatives	"775-01-9"
Com_1046_pos	Daminozide	C6H12N2O3	160.17	2.44	Fatty Acyls	"1596-84-5"
Com_1348_pos	N-glycyl-L-proline	C5H10N2O4	162.144	2.45	Amino Acid And Derivatives
Com_649_pos	Thymine	C5H6N2O2	126.113	2.5	Nucleotide And Its Derivates	"65-71-4"
Com_914_pos	Phosphocreatine	C4H10N3O5P	211.113	2.5	Amino Acid And Derivatives	"67-07-2"
Com_1174_pos	L-Homocystine	C8H16N2O4S2	268.354	2.5	Amino Acid And Derivatives	"626-72-2"
Com_1202_pos	Dihydrothymine	C5H8N2O2	128.13	2.53	Nucleotide And Its Derivates	"696-04-8"
Com_640_pos	L-Alanyl-L-Lysine	C9H19N3O3	217.265	2.57	Amino Acid And Derivatives	"5051-06-9"
Com_1069_pos	Hypoxanthine-9-beta-D-Arabinofuranoside	C10H12N4O5	268.226	2.58	Nucleotide And Its Derivates	"7013-16-3"
Com_147_neg	2-Methyllactic acid	C4H8O3	104.1	2.597	Organic Acid And Its Derivatives	"594-61-6"
Com_587_neg	Laricitrin	C16H12O8	332.262	2.6	Flavones and Flavonols	"53472-37-0"
Com_939_pos	N-Hydroxy-L-tryptophan	C11H12N2O3	220.225	2.66	Amino Acid And Derivatives	"87843-31-0"
Com_792_pos	8-Chlro-1-tetrahydronorharmanone	C11H9ClN2O	220.655	2.67	Indoles and derivatives	"5565-76-4"
Com_907_pos	3-Hydroxyhippuric Acid	C9H9NO4	195.172	2.67	Organic Acid And Its Derivatives	"1637-75-8"
Com_1434_pos	1-Methylnicotinamide	C7H9N2O+	137.159	2.68	Pyridines and derivatives	"3106-60-3"
Com_701_pos	Allopurinol	C5H4N4O	136.111	2.69	Nucleotide And Its Derivates	"315-30-0"
Com_149_neg	2-Hydroxybutyric acid	C4H8O3	104.1	2.741	Organic Acid And Its Derivatives	"600-15-7"
Com_1249_pos	2-Hydroxy-6-Aminopurine	C5H5N5O	151.126	2.76	Purines and purine derivatives	"3373-53-3"
Com_961_pos	Acetaminophen	C8H9NO2	151.163	2.76	Phenols And Its Derivatives	"103-90-2"
Com_1322_pos	Adenosine	C10H13N5O4	267.24	2.762	Nucleotide And Its Derivates	"58-61-7"
Com_1244_pos	2-Phenylglycine	C8H9NO2	151.163	2.78	Amino Acid And Derivatives	"2835-06-5"
Com_763_pos	Deoxyadenosine	C10H13N5O3	251.242	2.78	Nucleotide And Its Derivates	"958-09-8"
Com_636_neg	Pyrogallol	C6H6O3	126.11	2.787	Benzene and substituted derivatives	"87-66-1"
Com_1273_pos	Hordenine	C10H15NO	165.23	2.834	Benzene and substituted derivatives	"539-15-1"
Com_515_neg	Gallic acid	C7H6O5	170.12	2.84	Benzoic acids and derivatives	"149-91-7"
Com_1264_pos	6-Hydroxynicotinic acid	C6H5NO3	139.11	2.908	Pyridines and derivatives	"5006-66-6"
Com_852_pos	4-Pyridoxate	C8H9NO4	183.161	2.91	Pyridines and derivatives	"82-82-6"
Com_669_pos	Serotonin	C10H12N2O	176.215	2.96	Indoles and derivatives	"50-67-9"
Com_646_pos	L-Canavanine	C5H12N4O3	176.174	2.96	Amino Acid And Derivatives	"543-38-4"
Com_987_pos	L-Leucyl-L-alanine	C9H18N2O3	202.25	3	Amino Acid And Derivatives	"7298-84-2"
Com_1047_pos	L-5-Hydroxytryptophan	C11H12N2O3	220.22	3.05	Indoles and derivatives	"4350-09-8"
Com_703_pos	Gly-Tyr	C11H14N2O4	238.24	3.09	Amino Acid And Derivatives	"658-79-7"
Com_1350_pos	8-Hydroxyguanosine	C10H13N5O6	299.24	3.09	Nucleotide And Its Derivates	"3868-31-3"
Com_382_neg	3-(6-Hydroxy-3,4-dioxo-1,5-cyclohexadien-1-yl)-L-alanine		211.1	3.14	Amino Acid And Derivatives	"135791-48-9"
Com_73_neg	5-hydroxytryptophan	C11H12N2O3	220.22	3.165	Amino Acid And Derivatives	"56-69-9"
Com_342_neg	2'-Deoxyguanosine	C10H13N5O4	267.241	3.181	Nucleotide And Its Derivates	"961-07-9"
Com_1124_pos	Cordycepin	C10H13N5O3	251.24	3.196	Alkaloids and derivatives	"73-03-0"
Com_1340_pos	Nitenpyram	C11H15ClN4O2	270.72	3.276	Alkaloids and derivatives	"150824-47-8"
Com_469_neg	Deoxyinosine	C10H12N4O4	252.23	3.33	Nucleotide And Its Derivates	"890-38-0"
Com_917_pos	Pyridoxamine dihydrochloride	C8H14Cl2N2O2	241.115	3.33	Vitamins	"524-36-7"
Com_937_pos	Nicotinuric Acid	C8H8N2O3	180.161	3.42	Vitamins	"583-08-4"
Com_456_neg	Guaiacol	C7H8O2	124.137	3.62	Phenols And Its Derivatives	"90-05-1"
Com_773_pos	Kynurenine	C10H12N2O3	208.214	3.78	Ketones	"343-65-7"
Com_429_neg	Kynurenic acid O-hexside	C16H17NO8	351.1	3.82	Quinolines and derivatives
Com_1155_pos	L-Kynurenine	C10H12N2O3	208.21	3.821	Carbonyl compounds	"2922-83-0"
Com_735_pos	Xanthosine	C10H12N4O6	284.225	3.928	Nucleotide And Its Derivates	"146-80-5"
Com_533_neg	Gastrodin	C13H18O7	286.28	3.944	Phenols And Its Derivatives	"62499-27-8"
Com_919_pos	4-Methyl-5-thiazoleethanol	C6H9NOS	143.1	3.95	Organoheterocyclic compounds	"137-00-8"
Com_1294_pos	1-Methylguanosine	C11H15N5O5	297.267	4.04	Nucleotide And Its Derivates	"2140-65-0"
Com_593_neg	D-Erythronolactone	C4H6O4	118.027	4.05	Lactones	"15667-21-7"
Com_243_neg	Homogentisic Acid	C8H8O4	168.15	4.059	Organic Acid And Its Derivatives	"451-13-8"
Com_1049_pos	3-Chloro-L-tyrosine	C9H10ClNO3	215.63	4.071	Amino Acid And Derivatives	"7423-93-0"
Com_1103_pos	Paeonol	C9H10O3	166.177	4.08	Ketones	"552-41-0"
Com_962_pos	Benzamidine	C7H8N2	120.152	4.09	Benzene and substituted derivatives	"618-39-3"
Com_38_neg	Phenprobamate	C10H13NO2	179.216	4.09	Amino Acid And Derivatives	"673-31-4"
Com_714_pos	N-(Phenylacetyl)-L-phenylalanine	C17H17NO3	283.322	4.09	Amino Acid And Derivatives	"738-75-0"
Com_674_pos	Purine	C5H4N4	120.112	4.1	Purines and purine derivatives	"120-73-0"
Com_729_pos	N-Acetyl-D-phenylalanine	C11H13NO3	207.226	4.1	Amino Acid And Derivatives	"10172-89-1"
Com_998_pos	D-Phenylalanine	C9H11NO2	165.19	4.106	Amino Acid And Derivatives	"673-06-3"
Com_1429_pos	L-Phenylalanine	C9H11NO2	165.19	4.108	Amino Acid And Derivatives	"63-91-2"
Com_1219_pos	1,2-Benzenedicarboxylic acid	C8H6O4	166.131	4.11	Benzoic acids and derivatives	"88-99-3"
Com_751_pos	7-methylguanine	C6H7N5O	165.065	4.11	Purines and purine derivatives	"578-76-7"
Com_882_pos	N-p-hydroxybenxoylputrescine			4.12	Cinnamic acids and derivatives
Com_1149_pos	GDP-L-fucose	C16H25N5O15P2	589.342	4.13	Nucleotide And Its Derivates	"15839-70-0"
Com_427_neg	Gallic acid O-Hexoside		332	4.13	Benzoic acids and derivatives
Com_316_neg	Salicylic acid O-glucoside	C13H16O8	300.1	4.14	Phytohormones	"10366-91-3"
Com_1242_pos	2'-O-methyladenosine	C11H15N5O4	281.268	4.14	Nucleotide And Its Derivates	"2140-79-6"
Com_898_pos	HBOA	C8H7NO3	165.042	4.15	Organoheterocyclic compounds	"23520-34-5"
Com_1349_pos	Gly-Tyr-Ala	C14H19N3O5	309.318	4.16	Amino Acid And Derivatives	"112898-27-8"
Com_1189_pos	N-Formylkynurenine	C11H12N2O4	236.08	4.17	Carbonyl compounds	"1022-31-7"
Com_415_neg	Methylenesuccinic acid	C5H6O4	130.099	4.25	Fatty Acyls	"97-65-4"
Com_466_neg	Thymidine	C10H14N2O5	242.23	4.289	Nucleotide And Its Derivates	"50-89-5"
Com_148_neg	Androsin	C15H20O8	328.319	4.3	Phenols And Its Derivatives	"531-28-2"
Com_1094_pos	Matrine	C15H24N2O	248.36	4.329	Alkaloids and derivatives	"519-02-8"
Com_1399_pos	Sepiapterin	C9H11N5O3	237.215	4.33	Organoheterocyclic compounds	"17094-01-8"
Com_1160_pos	Sophocarpine	C15H22N2O	246.35	4.4	Alkaloids and derivatives	"6483-15-4"
Com_588_neg	Homoeriodictyol	C16H14O6	302.279	4.44	Flavonoids	"446-71-9"
Com_422_neg	Sodium Danshensu	C9H9NaO5	220.15	4.44	Phenylpropanoids and polyketides	"67920-52-9"
Com_1022_pos	p-Aminobenzoate	C7H7NO2	137.136	4.45	Benzoic acids and derivatives	"150-13-0"
Com_125_neg	Indole-3-pyruvate	C11H9NO3	203.194	4.45	Indoles and derivatives	"392-12-1"
Com_641_pos	L-Alanyl-L-leucine	C9H18N2O3	202.251	4.45	Amino Acid And Derivatives	"3303-34-2"
Com_98_neg	3-Hydroxyanthranilic Acid	C7H7NO3	153.135	4.45	Benzoic acids and derivatives	"548-93-6"
Com_329_neg	3,5-Dihydroxybenzoic acid	C7H6O4	154.12	4.461	Benzoic acids and derivatives	"99-10-5"
Com_884_pos	Glycyl-L-leucine	C8H16N2O3	188.22	4.466	Amino Acid And Derivatives	"869-19-2"
Com_486_neg	Danshensu	C9H10O5	198.17	4.473	Phenolic acids	"76822-21-4"
Com_1030_pos	trans-zeatin 9-O-glucoside	C16H23N5O6	381.1	4.49	Phytohormones
Com_1319_pos	gamma-Dodecalactone	C12H22O2	198.302	4.5	Lactones	"57084-18-1"
Com_1167_pos	Xanthurenic acid O-hexoside	C16H17NO9	367.31	4.52	Nucleotide And Its Derivates
Com_44_neg	2,3-Dimethylsuccinic acid	C6H8O4	144.042	4.53	Amino acids and derivatives	"13545-04-5"
Com_1246_pos	N6-Succinyl Adenosine	C14H17N5O8	383.313	4.54	Nucleotide And Its Derivates	"4542-23-8"
Com_861_pos	Benzamide	C7H7NO	121	4.56	Benzene and substituted derivatives	"55-21-0"
Com_23_neg	1-O-Gentisoyl-D-glucoside	C13H16O9	316.079	4.56	Phenolic acids	"23445-11-6"
Com_237_neg	Tricetin	C15H10O7	302.043	4.56	Flavones and Flavonols	"520-31-0"
Com_868_pos	N-Caffeoyl putrescine	C13H18N2O3	250.1	4.56	Cinnamic acids and derivatives	"29554-26-5"
Com_1087_pos	N-Caffeoylputrescine	C13H18N2O3	250.29	4.57	Cinnamic acids and derivatives
Com_1433_pos	2-(Dimethylamino)Guanosine	C12H17N5O5	311.294	4.57	Nucleotide And Its Derivates	"2140-67-2"
Com_452_neg	Protocatechuic acid	C7H6O4	154.12	4.571	Phenols And Its Derivatives	"99-50-3"
Com_1144_pos	2-Phenylethylamine	C8H11N	121.18	4.584	Amines	"64-04-0"
Com_927_pos	H-Trp-NH2.HCl	C11H14ClN3O	239.7	4.587	Indoles and derivatives	"67607-61-8"
Com_744_pos	Trans-Zeatin	C10H13N5O	219.24	4.588	Phytohormones	"1637-39-4"
Com_131_neg	D-Panthotenate	C9H17NO5	219.235	4.59	Amino Acid And Derivatives	"79-83-4"
Com_535_neg	Geniposidic acid	C16H22O10	374.34	4.615	Terpenoids	"27741-01-1"
Com_805_pos	N'-p-Coumaroyl putrescine		234.1	4.62	Cinnamic acids and derivatives
Com_979_pos	trans-zeatin N-glucoside	C16H23N5O6	381.2	4.62	Phytohormones
Com_799_pos	p-Coumaroylputrescine	C13H18N2O2	234.1	4.62	Cinnamic acids and derivatives	"34136-53-3"
Com_146_neg	2,4-Dihydroxybenzoic acid	C7H6O4	154.12	4.623	Organic Acid And Its Derivatives	"89-86-1"
Com_516_neg	DL-Panthenol	C9H19NO4	205.25	4.647	Fatty Acyls	"16485-10-2"
Com_895_pos	L-Alanyl-L-Phenylalanine	C12H16N2O3	236.116	4.65	Amino acids and derivatives	"3061-90-3"
Com_183_neg	Koaburaside	C14H20O9	332.111	4.68	Phenolic acids	"41653-73-0"
Com_439_neg	1-O-Galloyl-D-glucose	C13H16O10	332.074	4.68	Tannins	"58511-73-2"
Com_1250_pos	7-Methylxanthine	C6H6N4O2	166.049	4.68	Purines and purine derivatives	"552-62-5"
Com_1065_pos	2,6-Dimethoxybenzoquinone	C8H8O4	168.042	4.69	Quinones	"530-55-2"
Com_1060_pos	Gallacetophenone	C8H8O4	168.042	4.69	Ketones	"528-21-2"
Com_721_pos	D-Panthenol	C9H19NO4	205.131	4.7	Fatty Acyls	"81-13-0"
Com_1062_pos	N6-(2-Hydroxyethyl)adenosine	C12H17N5O5	311.123	4.7	Nucleotide And Its Derivates	"4338-48-1"
Com_1281_pos	(+)-Pulegone	C10H16O	152.233	4.71	Terpenoids	"89-82-7"
Com_1269_pos	Dihydroxy tomatidine-O-rhamnoside derivative			4.76	Alkaloids and derivatives
Com_74_neg	Loganic acid	C16H24O10	376.36	4.79	Terpenoids	"22255-40-9"
Com_932_pos	Sophoridine	C15H24N2O	248.36	4.79	Alkaloids and derivatives	"6882-68-4"
Com_1393_pos	Solasodine	C27H43NO2	413.636	4.8	Alkaloids and derivatives	"126-17-0"
Com_561_neg	Chrysoeriol O-acetylhexoside		504.1	4.81	Flavonoids
Com_476_neg	3-Hydroxy-glabrol	C25H28O5	40.499	4.82	Flavonoids	"74148-41-7"
Com_313_neg	Syringic acid O-glucoside		360.1	4.82	Flavonoids
Com_900_pos	10-Formyl-THF	C20H23N7O7	473.439	4.83	Organoheterocyclic compounds	"2800-34-2"
Com_365_neg	8-Epiloganic acid	C16H24O10	376.36	4.83	Terpenoids	"82509-41-9"
Com_1382_pos	vasicine	C11H12N2O	188.229	4.86	Alkaloids and derivatives	"6159-55-3"
Com_752_pos	Hirsuteine	C22H26N2O3	366.46	4.86	Alkaloids and derivatives	"35467-43-7"
Com_1177_pos	Isoquinoline	C9H7N	129.1	4.87	Isoquinolines and derivatives	"119-65-3"
Com_1438_pos	5-Methoxyindoleacetic acid	C11H11NO3	205.21	4.87	Indoles and derivatives	"3471-31-6"
Com_1439_pos	Indole	C8H7N	117.148	4.87	Indoles and derivatives	"120-72-9"
Com_820_pos	Dl-Indole-3-lactic acid	C11H11NO3	205.21	4.87	Indoles and derivatives	"832-97-3"
Com_546_neg	Neochlorogenic acid	C16H18O9	354.309	4.879	Polyphenol	"906-33-2"
Com_96_neg	Pyruvic Acid	C3H4O3	88.062	4.88	Tca Cycle	"127-17-3"
Com_702_pos	Gly-Phe	C11H14N2O3	222.24	4.88	Amino Acid And Derivatives	"3321-03-7"
Com_767_pos	Lipoamide	C8H15NOS2	205.341	4.89	Organoheterocyclic compounds	"940-69-2"
Com_844_pos	L-Tryptophan	C11H12N2O2	204.23	4.894	Amino Acid And Derivatives	"73-22-3"
Com_785_pos	5'-Deoxy-5'-(Methylthio)Adenosine	C11H15N5O3S	297.333	4.91	Nucleotide And Its Derivates	"2457-80-9"
Com_297_neg	alpha-Amino-beta-(3-indolyl)-propionic acid	C11H12N2O2	204.225	4.91	Amino Acid And Derivatives	"54-12-6"
Com_1158_pos	beta-Nicotyrine	C10H10N2	158.2	4.91	Alkaloids and derivatives	"487-19-4"
Com_1085_pos	N-p-Coumaroylputrescine	C13H18N2O2	234.29	4.91	Cinnamic acids and derivatives
Com_562_neg	Mandelic acid	C8H8O3	152.047	4.91	Benzene and substituted derivatives	"17199-29-0"
Com_672_pos	S-Methyl-5'-thioadenosine	C11H15N5O3S	297.333	4.94	Nucleotide And Its Derivates
Com_627_neg	3,4-Dihydroxyphenylacetic acid	C8H8O4	168.15	4.949	Benzoic acids and derivatives	"102-32-9"
Com_798_pos	N',N",N"'-p-coumaroyl-cinnamoyl-caffeoyl spermidine		583.2	4.95	Phenolamides
Com_831_pos	L-Glycyl-L-phenylalanine	C11H14N2O3	222.1	4.97	Amino acids and derivatives	"721-66-4"
Com_956_pos	5,7-Dihydroxy-3',4',5'-trimethoxyflavone	C18H16O7	344.09	4.99	Flavonoids	"18103-42-9"
Com_790_pos	Abscisic acid glucose ester	C21H30O9	426.458	5	Phytohormones	"79199-48-7"
Com_379_neg	Sodium Valproate	C8H15NaO2	166.097	5.01	Fatty Acyls	"1069-66-5"
Com_1188_pos	lactucopicrin	C23H22O7	410.137	5.01	Terpenoids	"65725-11-3"
Com_332_neg	Cistanoside F	C21H28O13	488.445	5.02	Fatty Acyls	"97411-47-7"
Com_247_neg	Sesamoside	C17H24O12	420.365	5.031	Terpenoids	"117479-87-5"
Com_1028_pos	Feruloylputrescine	C14H20N2O3	264.1	5.04	Cinnamic acids and derivatives	"501-13-3"
Com_1422_pos	Oxysophocarpine	C15H22N2O2	262.352	5.04	Alkaloids and derivatives	"26904-64-3"
Com_1166_pos	Xanthurenic acid	C10H7NO4	205.167	5.06	Quinolines and derivatives	"59-00-7"
Com_1105_pos	Indirubin	C16H10N2O2	262.268	5.06	Indoles and derivatives	"479-41-4"
Com_135_neg	Parishin E	C19H24O13	460.391	5.07	Phenols And Its Derivatives	"952068-57-4"
Com_537_neg	Salidroside	C14H20O7	300.304	5.089	Glycosides	"10338-51-9"
Com_1029_pos	N'-Feruloyl putrescine	C14H20N2O3	264.1	5.1	Phenolamides
Com_1141_pos	Asp-phe	C13H16N2O5	280.106	5.12	Amino Acid And Derivatives	"13433-09-5"
Com_1290_pos	3'-Aenylic Acid	C10H14N5O7P	347.221	5.13	Nucleotide And Its Derivates	"84-21-9"
Com_232_neg	Esculin	C15H16O9	340.28	5.145	Coumarins and derivatives	"531-75-9"
Com_371_neg	Flavin Adenine Dinucleotide	C27H33N9O15P2	785.55	5.16	Nucleotide And Its Derivates	"146-14-5"
Com_1232_pos	gamma-Glu-Leu	C11H20N2O5	260.287	5.17	Amino Acid And Derivatives	"2566-39-4"
Com_777_pos	N-Acetyl-L-Tyrosine	C11H13NO4	223.225	5.17	Amino Acid And Derivatives	"537-55-3"
Com_664_pos	Phytocassane C	C20H30O3	318.1	5.19	Terpenoids
Com_1128_pos	tZROG	C21H31N5O10	513.498	5.2	Phytohormones	"62512-97-4"
Com_1203_pos	Tryptamine	C10H12N2	160.22	5.205	Indoles and derivatives	"61-54-1"
Com_548_neg	Cyanidin 3-O-glucoside	C21H21ClO11	484.84	5.21	Anthocyanins	"7084-24-4"
Com_1086_pos	N-Feruloylputrescine	C14H20N2O3	264.32	5.22	Cinnamic acids and derivatives
Com_522_neg	Vanillyl Alcohol	C8H10O3	154.16	5.27	Benzene and substituted derivatives	"498-00-0"
Com_67_neg	Sinomenine	C19H23NO4	329.39	5.279	Alkaloids and derivatives	"115-53-7"
Com_558_neg	Catechol	C6H6O2	110.11	5.29	Benzene and substituted derivatives	"120-80-9"
Com_99_neg	beta-D-glucopyranosyl-caffeic acid			5.29	Polyphenol
Com_1156_pos	Kynurenic acid	C10H7NO3	189.17	5.296	Quinolines and derivatives	"492-27-3"
Com_1418_pos	3,4-Dihydroxybenzaldehyde	C7H6O3	138.12	5.306	Phenols And Its Derivatives	"139-85-5"
Com_150_neg	N-Acetyl-L-methionine	C7H13NO3S	191.25	5.315	Amino Acid And Derivatives	"65-82-7"
Com_348_neg	Hydroxy safflor yellow A	C27H32O16	612.533	5.339	Phenylpropanoids	"78281-02-4"
Com_596_neg	4-Hydroxy-3-methoxycinnamic acid	C10H10O4	194.058	5.34	Cinnamic acids and derivatives	"537-98-4"
Com_1076_pos	Geranylacetone	C13H22O	194.313	5.34	Terpenoids	"3796-70-1"
Com_803_pos	N-p-Coumaroyl spermidine	C16H25N3O2	291.1	5.34	Coumarins and derivatives
Com_386_neg	3-Indoleacrylic acid	C11H9NO2	187.195	5.36	Indoles and derivatives	"1204-06-4"
Com_160_neg	Chlorogenic Acid	C16H18O9	354.31	5.37	Alcohols and polyols	"327-97-9"
Com_40_neg	Ophiopogonanone C	C19H16O7	356.332	5.38	Flavonoids	"477336-75-7"
Com_996_pos	Vitamin B12	C63H88CoN14O14P	1355.37	5.381	Vitamins	"68-19-9"
Com_1363_pos	D-beta-Homophenylalanine	C10H13NO2	179.216	5.41	Amino Acid And Derivatives	"131270-08-1"
Com_915_pos	2-Phenylethyl glucosinolate	C15H21NO9S2	423.459	5.41	Carbohydrates And Its Derivatives	"499-30-9"
Com_393_neg	Kinetin	C10H9N5O	215.21	5.41	Purines and purine derivatives	"525-79-1"
Com_13_neg	L-Argininosuccinate	C10H18N4O6	290.273	5.41	Amino Acid And Derivatives	"2387-71-5"
Com_568_neg	2,5-Dihydroxybenzoic acid	C7H6O4	154.12	5.44	Benzoic acids and derivatives	"490-79-9"
Com_299_neg	Cryptochlorogenic acid	C16H18O9	354.309	5.443	Alcohols and polyols	"905-99-7"
Com_1258_pos	N-Isovaleroylglycine	C7H13NO3	159.18	5.448	Amino Acid And Derivatives	"16284-60-9"
Com_77_neg	1-Caffeoylquinic acid	C16H18O9	354.095	5.46	Phenolic acids	"1241-87-8"
Com_1014_pos	Lycoperodine	C12H12N2O2	216.236	5.47	Indoles and derivatives	"42438-90-4"
Com_1384_pos	Aloesin	C19H22O9	394.373	5.47	Carbohydrates And Its Derivatives	"30861-27-9"
Com_1077_pos	Geranylgeraniol	C20H34O	290.483	5.47	Terpenoids	"24034-73-9"
Com_107_neg	2-(Formylamino)benzoic acid	C8H7NO3	165.043	5.47	Benzoic acids and derivatives	"3342-77-6"
Com_145_neg	Sibiricose A6	C23H32O15	548.497	5.49	Phenylpropanoids	"241125-75-7"
Com_1023_pos	Dihydroactindiolide	C11H16O2	180.243	5.51	Lactones	"17092-92-1"
Com_188_neg	(2S)-2-Isopropylmalate	C7H12O5	176.068	5.52	Organic Acid And Its Derivatives	"49601-06-1"
Com_257_neg	Methyl gallate	C8H8O5	100.12	5.523	Benzoic acids and derivatives	"99-24-1"
Com_39_neg	p-Coumaric acid 4-O-hexoside			5.54	Cinnamic acids and derivatives
Com_117_neg	4-Hydroxyquinazoline	C8H6N2O	146.146	5.54	Organoheterocyclic compounds	"491-36-1"
Com_606_neg	p-Coumaric acid-4-O-glucoside	C15H18O8	326.1	5.55	Phenolic acids	"117405-48-8"
Com_127_neg	O-p-coumaroyl-O-salicyloyl quinic acid	C23H22O10	458.1	5.55	Cinnamic acids and derivatives
Com_1130_pos	Leucine derivative			5.56	Amino Acid And Derivatives
Com_409_neg	Chicoric acid	C22H18O12	474.371	5.57	Organic Acid And Its Derivatives	"70831-56-0"
Com_1220_pos	Phe-Pro	C14H18N2O3	262.304	5.58	Amino Acid And Derivatives	"7669-65-0"
Com_1405_pos	Phellodendrine	C20H24NO4+	342.409	5.636	Alkaloids and derivatives	"6873-13-8"
Com_524_neg	3,4-Dihydroxyhydrocinnamic acid	C9H10O4	182.17	5.64	Phenylpropanoids and polyketides	"1078-61-1"
Com_613_neg	2-Hydroxybenzyl alcohol	C7H8O2	124.14	5.66	Alcohols and polyols	"90-01-7"
Com_532_neg	(R)-Mandelic acid	C8H8O3	152.147	5.661	Benzene and substituted derivatives	"611-71-2"
Com_1031_pos	Pterosin B	C14H18O2	218.296	5.68	Terpenoids	"34175-96-7"
Com_91_neg	Mangiferin	C19H18O11	422.34	5.686	Organoheterocyclic compounds	"4773-96-0"
Com_407_neg	Corilagin	C27H22O18	634.453	5.7	Phenolic acids	"23094-69-1"
Com_1317_pos	Ganodermanontriol	C30H48O4	472.7	5.7	Terpenoids	"106518-63-2"
Com_659_pos	N',N'',N'''-Di-p-coumaroyl, sinapoylagmatine			5.7	Amines
Com_630_neg	Chrysophanol 8-O-glucoside	C21H20O9	416.384	5.71	Quinones	"13241-28-6"
Com_1084_pos	N-Feruloyl-3-methoxytyramine	C19H21NO5	343.142	5.72	Phenolamine	"78510-19-7"
Com_906_pos	Apigenin-6,8-di-C-glycoside	C27H30O15	594.518	5.73	Flavonoids	"23666-13-9"
Com_223_neg	Hastatoside	C17H24O11	404.366	5.74	Terpenoids	"50816-24-5"
Com_249_neg	Puerarin	C21H20O10	432.38	5.745	Isoflavonoids	"3681-99-0"
Com_9_neg	3-Methyladipic acid	C7H12O4	160.17	5.747	Fatty Acyls	"3058-01-3"
Com_285_neg	Acetylharpagide	C17H26O11	406.38	5.783	Terpenoids	"6926-14-3"
Com_166_neg	Caffeic acid	C9H8O4	180.16	5.801	Cinnamic acids and derivatives	"331-39-5"
Com_154_neg	Terephthalic acid	C8H6O4	166.13	5.801	Benzoic acids and derivatives	"100-21-0"
Com_1133_pos	Kolavic acid	C20H30O4	334.45	5.81	Terpene	"26380-58-5"
Com_1408_pos	di-C,C-hexosyl-methylluteolin	C28H32O16	624.544	5.81	Flavonoids
Com_1412_pos	di-C,C-hexosyl-apigenin	C27H30O15	594.518	5.82	Flavonoids
Com_514_neg	Esculetin	C9H6O4	178.14	5.832	Coumarins and derivatives	"305-01-1"
Com_554_neg	Pantetheine	C11H22N2O4S	278.13	5.84	Vitamins	"496-65-1"
Com_1320_pos	Ferulic acid O-hexoside	C16H20O9	356.32	5.86	Cinnamic acids and derivatives
Com_1057_pos	7-O-Ethylmorroniside	C19H30O11	434.435	5.87	Iridoid derivatives	"945721-10-8"
Com_229_neg	Epigallocatechin 3-gallate	C22H18O11	458.37	5.874	Catechin derivatives	"989-51-5"
Com_655_pos	N',N'',N'''-Tri-p-cinnamoylagmatine			5.89	Amines
Com_224_neg	Echinacoside	C35H46O20	786.73	5.89	Polyphenol	"82854-37-3"
Com_1298_pos	Fustin	C15H12O6	288.252	5.89	Flavanones	"20725-03-5"
Com_633_neg	O-p-Coumaroyl quinacyl quinic acid O-hexoside	C29H38O18	674.1	5.89	Cinnamic acids and derivatives
Com_204_neg	(-)-Epicatechin	C15H14O6	290.27	5.9	Catechin derivatives	"490-46-0"
Com_812_pos	1'-Hydroxymidazolam	C18H13ClFN3O	341.772	5.9	Organoheterocyclic compounds	"59468-90-5"
Com_324_neg	Vanillic acid	C8H8O4	168.15	5.901	Organic Acid And Its Derivatives	"121-34-6"
Com_1361_pos	Magnoflorine	C20H24NO4+	342.409	5.904	Alkaloids and derivatives	"2141-09-5"
Com_64_neg	Purpureaside C	C35H46O20	786.737	5.91	Phenylpropanoids	"108648-07-3"
Com_1304_pos	Manglieside E	C28H38O13	582.6	5.91	Lignans
Com_1332_pos	Brucine	C23H26N2O4	394.471	5.91	Alkaloids and derivatives	"357-57-3"
Com_617_neg	3-O-p-Coumaroylquinic acid	C16H18O8	338.1	5.92	Phenolic acids	"87099-71-6"
Com_22_neg	4-O-p-Coumaroylquinic acid	C16H18O8	338.1	5.93	Phenolic acids	"32451-86-8"
Com_607_neg	Lumichrome	C12H10N4O2	242.233	5.93	Alkaloids and derivatives	"1086-80-2"
Com_676_pos	Vitamin B2	C17H20N4O6	376.364	5.94	Vitamins	"83-88-5"
Com_989_pos	Ouabain	C29H60O20	728.77	5.97	Steroids and steroid derivatives	"630-60-4"
Com_779_pos	N-Acetyl-5-hydroxytryptamine	C12H14N2O2	218.252	5.98	Amino Acid And Derivatives	"1210-83-9"
Com_756_pos	Cantharidin	C10H12O4	196.203	5.98	Terpenoids	"56-25-7"
Com_732_pos	Verbenalin	C17H24O10	388.366	6.019	Terpenoids	"548-37-8"
Com_17_neg	Isoschaftoside	C26H28O14	564.499	6.03	Flavones and Flavonols	"52012-29-0"
Com_1209_pos	Poricoic acid A	C31H46O5	498.703	6.04	Terpenoids	"137551-38-3"
Com_717_pos	C-pentosyl-C-hexosyl-apigenin	C26H28O14	564.49	6.05	Flavonoids
Com_1101_pos	Icariside B2	C19H30O8	386.194	6.05	Organooxygen compounds	"108906-51-0"
Com_923_pos	C-hexosyl-apigenin C-pentoside		564.1	6.07	Flavonoids
Com_679_pos	Schaftoside	C26H28O14	564.492	6.074	Flavones and Flavonols	"51938-32-0"
Com_193_neg	Myricetin 3-O-rutinoside	C27H30O17	626.148	6.08	Flavonoids
Com_1132_pos	Kaempferol-dihexoside-rhamnoside			6.08	Flavones and Flavonols
Com_255_neg	Syringic acid	C9H10O5	198.17	6.09	Benzoic acids and derivatives	"530-57-4"
Com_577_neg	Isovanillic acid	C8H8O4	168.15	6.1	Benzoic acids and derivatives	"645-08-9"
Com_1302_pos	Tricetin O-malonylhexoside			6.11	Flavonoids
Com_1282_pos	Sattabacin	C13H18O2	206.28	6.12	Benzene and substituted derivatives	"169272-84-8"
Com_251_neg	Daphnetin	C9H6O4	178.14	6.126	Coumarins and derivatives	"486-35-1"
Com_330_neg	2,6-Dihydroxybenzoic acid	C7H6O4	154.12	6.13	Benzoic acids and derivatives	"303-07-1"
Com_126_neg	Quercetin 3-O-sophoroside	C27H30O17	626.524	6.13	Alkaloids and derivatives	"18609-17-1"
Com_496_neg	2-Isopropylmalic acid	C7H12O5	176.167	6.13	Organic Acid And Its Derivatives	"3237-44-3"
Com_833_pos	Hydroquinidine	C20H26N2O2	326.43	6.14	Alkaloids and derivatives	"1435-55-8"
Com_686_pos	Sarsasapogenin	C27H44O3	416.645	6.14	Terpenoids	"126-19-2"
Com_343_neg	Jionoside A1	C36H48O20	800.764	6.15	Carbohydrates And Its Derivatives	"120444-60-2"
Com_220_neg	Pyrroloquinoline quinone	C14H6N2O8	330.012	6.17	Quinolines and derivatives	"72909-34-3"
Com_378_neg	Undecanoic acid	C11H22O2	186.162	6.17	Fatty Acyls	"112-37-8"
Com_1314_pos	Albiflorin	C23H28O11	480.462	6.176	Terpenoids	"39011-90-0"
Com_625_neg	Triacanthine	C10H13N5	203.24	6.178	Nucleotide And Its Derivates	"2365-40-4"
Com_1187_pos	Daidzin	C21H20O9	416.111	6.18	Isoflavonoids	"552-66-9"
Com_806_pos	Chrysin O-hexoside		416.2	6.19	Flavones and Flavonols
Com_720_pos	trans-Citral	C10H16O	152.233	6.2	Terpenoids	"5392-40-5"
Com_1148_pos	Hippuric Acid	C9H9NO3	179.173	6.2	Organic Acid And Its Derivatives	"495-69-2"
Com_301_neg	2,3-Dihydroxybenzoic acid	C7H6O4	154.027	6.21	Benzoic acids and derivatives	"303-38-8"
Com_268_neg	p-Hydroxybenzaldehyde	C7H6O2	122.12	6.214	Carbonyl compounds	"123-08-0"
Com_29_neg	3-(2-Naphthyl)-D-Alanine	C13H13NO2	215.248	6.22	Amino Acid And Derivatives	"76985-09-6"
Com_1235_pos	Leonurine Hydrochloride	C14H22ClN3O5	347.795	6.22	Alkaloids and derivatives	"24735-18-0"
Com_1120_pos	Toringin	C21H20O9	416.378	6.23	Flavones and Flavonols	"1329-10-8"
Com_1108_pos	Dauricine	C38H44N2O6	624.766	6.23	Isoquinolines and derivatives	"524-17-4"
Com_920_pos	Gallocatechin-gallocatechin		610.2	6.24	Flavonoids
Com_836_pos	N1,N10-Dicoumaroyl spermidine	C25H31N3O4	437.53	6.24	Cinnamic acids and derivatives
Com_408_neg	Orientin	C21H20O11	448.377	6.25	Flavones and Flavonols	"28608-75-5"
Com_1007_pos	L-Leucyl-L-phenylalanine	C15H22N2O3	278.163	6.25	Amino acids and derivatives	"56217-82-4"
Com_87_neg	Cyanidin chloride	C15H11ClO6	322.7	6.263	Anthocyanins	"528-58-5"
Com_205_neg	Saponarin	C27H30O15	594.518	6.27	Flavonoids	"20310-89-8"
Com_693_pos	Kaempferol-3-gentiobioside	C27H30O16	610.525	6.28	Flavonoids	"22149-35-5"
Com_1233_pos	4'-O-Glucosylvitexin	C27H30O15	594.518	6.28	Flavonoids	"38950-94-6"
Com_851_pos	6°±-O-xylosyl-glycitin	C27H30O14	578.519	6.3	Isoflavonoids	"231288-18-9"
Com_16_neg	Polygalaxanthon¢¯	C25H28O15	568.488	6.32	Ketones
Com_435_neg	Eicosadienoic acid	C20H36O2	308.272	6.32	Fatty Acyls	"5598-38-9"
Com_443_neg	Glycitin	C22H22O10	446.41	6.324	Isoflavonoids	"40246-10-4"
Com_311_neg	Paeoniflorin	C23H28O11	480.45	6.333	Terpenoids	"23180-57-6"
Com_81_neg	Polygalaxanthone III	C25H28O15	568.481	6.35	Ketones	"162857-78-5"
Com_520_neg	Rutin hydrate	C27H30O16.xH2O	610.52	6.36	Flavonoids	"207671-50-9"
Com_1135_pos	C-hexosyl-chrysoeriol O-caffeoylhexoside	C37H38O19	786.68	6.37	Flavonoids
Com_481_neg	Neoeriocitrin	C27H32O15	596.542	6.38	Flavanones	"13241-32-2"
Com_665_pos	C-hexosyl-luteolin O-p-coumaroylhexoside	C36H36O18	756.66	6.38	Flavonoids
Com_451_neg	Sennoside B	C42H38O20	862.74	6.38	Anthracenes	"128-57-4"
Com_863_pos	Chrysin C-hexoside		416.2	6.38	Flavones and Flavonols
Com_192_neg	2-Hydroxyisocaproic Acid	C6H12O3	132.158	6.39	Organic Acid And Its Derivatives	"498-36-2"
Com_420_neg	Isohemiphloin	C21H22O10	434.121	6.39	Flavanones	"3682-02-8"
Com_858_pos	Luteolin 8-C-hexosyl-O-hexoside		610.2	6.4	Flavonoids
Com_442_neg	Vitexin-2-O-rhaMnoside	C27H30O14	578.52	6.411	Flavonoids	"64820-99-1"
Com_62_neg	Isoacteoside	C29H36O15	624.595	6.44	Cinnamic acids and derivatives	"61303-13-7"
Com_1328_pos	Trachelogenin	C21H24O7	388.417	6.45	Lignans	"34209-69-3"
Com_971_pos	3,7-Dimethoxykaempferol-C-glucoside	C23H24O11		6.45	Flavonoids
Com_503_neg	Rutin	C27H30O16	610.518	6.451	Flavones and Flavonols	"153-18-4"
Com_807_pos	Apigenin C-glucoside	C21H20O10	432.113	6.46	Flavonoids	"38953-85-4"
Com_718_pos	Coumaroyl tomatidine			6.46	Coumarins and derivatives
Com_110_neg	Forsythoside A	C29H36O15	624.587	6.46	Phenylpropanoids	"79916-77-1"
Com_782_pos	Naringenin C-hexoside			6.47	Flavanones
Com_965_pos	Chalcone	C15H12O	208.255	6.47	Flavonoids	"94-41-7"
Com_61_neg	Forsythoside I	C29H36O15	624.595	6.48	Phenylpropanoids	"1177581-50-8"
Com_964_pos	(S)-(+)-2-(anilinomethyl) pyrrolidine	C11H16N2	176.258	6.48	Amines	"64030-44-0"
Com_437_neg	2-Hydroxycinnamate	C9H8O3	164.047	6.48	Cinnamic acids and derivatives	"583-17-5"
Com_63_neg	8-O-acetyl shanzhiside methyl ester	C19H28O12	448.418	6.48	Terpene	"57420-46-9"
Com_526_neg	6-Hydroxycoumarin	C9H6O3	162.142	6.486	Coumarins and derivatives	"6093-68-1"
Com_1119_pos	trans-3,5-Dimethoxy-4-hydroxycinnamaldehyde	C11H12O4	208.211	6.49	Phenols And Its Derivatives	"4206-58-0"
Com_34_neg	Liguiritigenin-7-O-D-apiosyl-4'-O-D-glucoside	C26H30O13	550.516	6.49	Flavonoids	"199796-12-8"
Com_539_neg	Liquiritin apioside	C26H30O13	550.516	6.5	Flavonoids	"74639-14-8"
Com_1157_pos	Phe-Phe	C18H20N2O3	312.363	6.51	Amino Acid And Derivatives	"2577-40-4"
Com_121_neg	(-)-Catechin Gallate	C22H18O10	442.379	6.51	Catechin derivatives	"130405-40-2"
Com_918_pos	Quercetin 5-O-hexoside			6.52	Flavones and Flavonols
Com_308_neg	Quercetin-3'-O-glucoside	C21H20O12	464.382	6.53	Flavones and Flavonols
Com_614_neg	Isomucronulatol-7-O-glucoside	C23H28O10	464.469	6.53	Flavonoids	"94367-43-8"
Com_30_neg	Luteolin-7-O-beta-D-glucuronide	C21H18O12	462.366	6.53	Flavonoids	"29741-10-4"
Com_1019_pos	Benzyl cinnamate	C16H14O2	238.28	6.53	Cinnamic acids and derivatives	"103-41-3"
Com_165_neg	p-Hydroxy-cinnamic acid	C9H8O3	164.16	6.531	Cinnamic acids and derivatives	"7400-08-0"
Com_340_neg	Isovitexin	C21H20O10	432.378	6.533	Flavones and Flavonols	"29702-25-8"
Com_413_neg	Epicatechin Gallate	C22H18O10	442.379	6.54	Flavonoids	"1257-08-5"
Com_487_neg	Ellagic acid	C14H6O8	302.19	6.54	Fatty Acyls	"476-66-4"
Com_1351_pos	Quercetin-O-glucoside	C21H20O12	464.376	6.54	Flavones and Flavonols
Com_69_neg	Myricitrin	C21H20O12	464.38	6.547	Flavones and Flavonols	"17912-87-7"
Com_321_neg	p-Coumaric Acid	C9H8O3	164.16	6.549	Cinnamic acids and derivatives	"501-98-4"
Com_775_pos	N-Phenylacetylglycine	C10H11NO3	193.199	6.55	Amino Acid And Derivatives	"500-98-1"
Com_323_neg	Hyperoside	C21H20O12	464.38	6.554	Flavones and Flavonols	"482-36-0"
Com_506_neg	Vitexin	C21H20O10	432.38	6.559	Flavones and Flavonols	"3681-93-4"
Com_21_neg	Tenuifoliside B	C30H36O17	668.605	6.56	Phenylpropanoids	"139726-36-6"
Com_541_neg	Lariciresinol-4'-O-glucoside	C26H34O11	522.211	6.56	Lignans	"143663-00-7"
Com_129_neg	Tricin O-saccharic acid		522.1	6.58	Flavonoids
Com_872_pos	5-Methoxy-N,N-dimethyltryptamine	C13H18N2O	218.1	6.58	Indoles and derivatives	"1019-45-0"
Com_1362_pos	Calycosin-7-O-beta-D-glucoside	C22H22O10	446.404	6.581	Flavonoids	"20633-67-4"
Com_639_neg	Astragalus polyphenols	C20H22O9	406.38	6.588	Glycosides	"82373-94-2"
Com_1409_pos	di-C,C-pentosyl-apigenin	C25H26O13	534.47	6.59	Flavonoids
Com_1067_pos	Hesperetin 5-O-glucoside	C22H24O11	464.419	6.59	Flavanones	"69651-80-5"
Com_203_neg	Spiraeoside	C21H20O12	464.096	6.59	Flavonoids	"20229-56-5"
Com_215_neg	Isotrifoliin	C21H20O12	464.096	6.59	Flavonoids	"21637-25-2"
Com_634_neg	Isoquercitrin	C21H20O12	464.38	6.596	Flavones and Flavonols	"482-35-9"
Com_425_neg	4'-Hydroxyacetophenone	C8H8O2	136.15	6.6	Ketones	"99-93-4"
Com_1400_pos	Lupulin A	C30H46O11	582.68	6.6	Terpene
Com_448_neg	Ethyl gallate	C9H10O5	198.17	6.611	Benzoic acids and derivatives	"831-61-8"
Com_620_neg	1-Hydroxypinoresinol-1-O-Glucoside	C26H32O12	536.189	6.62	Lignans	"81495-71-8"
Com_282_neg	Trifolin	C21H20O11	448.101	6.62	Flavonoids	"23627-87-4"
Com_605_neg	Physcion 8-O-Beta-D-Monoglucoside	C22H22O10	446.404	6.64	Quinones	"23451-01-6"
Com_1330_pos	Aristolochic acids	C17H11NO7	341.277	6.64	Organic Acid And Its Derivatives	"313-67-7"
Com_543_neg	Kaempferitrin	C27H30O14	578.519	6.641	Flavones and Flavonols	"482-38-2"
Com_151_neg	Octanedioic acid	C8H14O4	174.19	6.649	Organic Acid And Its Derivatives	"505-48-6"
Com_195_neg	Kaempferol7-O-beta-D-glucopyranoside	C21H20O11	448.377	6.65	Flavones and Flavonols	"16290-07-6"
Com_508_neg	Luteolin 7-O-glucoside	C21H20O11	448.38	6.664	Flavonoids	"5373-11-5"
Com_90_neg	Apigenin 5-O-glucoside	C21H20O10	432.38	6.68	Flavonoids	"28757-27-9"
Com_416_neg	Gibberellin A20	C19H24O5	332.162	6.69	Phytohormones	"19143-87-4"
Com_1280_pos	Polypodine B	C27H44O8	496.633	6.7	Terpene	"18069-14-2"
Com_658_pos	N',N'',N'''-Di-p-hydroxybenxoyl, feruloylagmatine			6.7	Amines
Com_629_neg	Kaji-ichigoside F1	C36H58O10	650.85	6.71	Terpene	"95298-47-8"
Com_364_neg	7-O-Methylmangiferin	C20H20O11	436.372	6.72	Organoheterocyclic compounds	"31002-12-7"
Com_615_neg	N-Acetyl-L-Tryptophan	C13H14N2O3	246.1	6.72	Amino acids and derivatives	"1218-34-4"
Com_1080_pos	Sorbic acid	C6H8O2	112.127	6.72	Fatty Acyls	"110-44-1"
Com_580_neg	Hydroferulic acid	C10H12O4	196.2	6.74	Phenylpropanoids and polyketides	"1135-23-5"
Com_454_neg	Astilbin	C21H22O11	450.39	6.745	Flavonoids	"29838-67-3"
Com_471_neg	Dipsacoside B	C53H86O22	1075.24	6.756	Terpenoids	"33289-85-9"
Com_83_neg	Isoscopoletin	C10H8O4	192.168	6.759	Phenylpropanoids	"776-86-3"
Com_1379_pos	Oxymatrine	C15H24N2O2	264.368	6.76	Alkaloids and derivatives	"54809-74-4"
Com_79_neg	Isochlorogenic acid B	C25H24O12	516.451	6.768	Alcohols and polyols	"14534-61-3"
Com_92_neg	Prunetin	C16H12O5	284.069	6.77	Isoflavonoids	"552-59-0"
Com_484_neg	Sennoside A	C42H38O20	862.74	6.771	Anthracenes	"81-27-6"
Com_715_pos	N-(3-Indolylacetyl)-L-Alanine	C13H14N2O3	246.262	6.78	Indoles and derivatives	"57105-39-2"
Com_207_neg	Wikstromol	C20H22O7	374.39	6.78	Lignans	"61521-74-2"
Com_1197_pos	IAA-Asp	C14H14N2O5	290.271	6.78	Phytohormones
Com_445_neg	Genistin	C21H20O10	432.38	6.78	Isoflavonoids	"529-59-9"
Com_144_neg	Acetyl tryptophan	C13H14N2O3	246	6.78	Amino Acid And Derivatives	"2280-01-5"
Com_740_pos	Peonidin O-hexoside		463.123	6.8	Anthocyanins
Com_1074_pos	Luteolin-4'-O-glucoside	C21H20O11	448.101	6.8	Flavonoids	"6920-38-3"
Com_36_neg	3-Phenyllactic acid	C9H10O3	166.174	6.81	Phenylpropanoids and polyketides	"828-01-3"
Com_722_pos	C-pentosyl-luteolin O-p-coumaroylhexoside	C35H34O17	726.63	6.81	Flavonoids
Com_213_neg	Sodium ferulate	C10H9NaO4	216.17	6.81	Cinnamic acids and derivatives	"24276-84-4"
Com_1096_pos	Isopentenyl adenosine	C15H21N5O4	335.358	6.814	Phytohormones	"7724-76-7"
Com_689_pos	Decursinol	C14H14O4	246.263	6.82	Coumarins and derivatives	"23458-02-8"
Com_690_pos	Nodakenetin	C14H14O4	246.262	6.82	Coumarins and derivatives	"495-32-9"
Com_277_neg	N-Acetylphenylalanine	C11H13NO3	207.226	6.82	Amino Acid And Derivatives	"2018-61-3"
Com_41_neg	Apigenin O-hexosyl-O-pentoside	C26H28O14	564.1	6.83	Flavonoids
Com_1164_pos	Viscumamide	C30H55N5O5	565.79	6.83	Amino Acid And Derivatives
Com_82_neg	Narirutin	C27H32O14	580.535	6.837	Flavanones	"14259-46-2"
Com_507_neg	Isorhoifolin	C27H30O14	578.52	6.84	Flavonoids	"552-57-8"
Com_303_neg	Butylparaben	C11H14O3	194.227	6.84	Benzoic acids and derivatives	"94-26-8"
Com_1206_pos	columbianetin	C14H14O4	246.263	6.86	Flavonoids	"3804-70-4"
Com_1098_pos	Pratensein-7-O-glucoside	C22H22O11	462.41	6.86	Isoflavonoids	"36191-03-4"
Com_1420_pos	Sinapinic Acid	C11H12O5	224.21	6.865	Cinnamic acids and derivatives	"530-59-6"
Com_157_neg	Ferulic Acid	C10H10O4	194.19	6.881	Polyphenol	"1135-24-6"
Com_505_neg	Taxifolin	C15H12O7	304.25	6.885	Flavonoids	"480-18-2"
Com_550_neg	Cynarin	C25H24O12	516.458	6.89	Organic Acid And Its Derivatives	"1182-34-9"
Com_37_neg	1,5-Dicaffeoylquinic acid	C25H24O12	516.458	6.89	Alcohols and polyols	"30964-13-7"
Com_795_pos	Syringaldehyde	C9H10O4	182.17	6.897	Phenols And Its Derivatives	"134-96-3"
Com_309_neg	Lobetyolin	C20H28O8	396.431	6.9	Carbohydrates And Its Derivatives	"136085-37-5"
Com_1318_pos	Fructose 1,6-diphosphate	C6H14O12P2	340.116	6.9	Carbohydrates And Its Derivatives	"34693-15-7"
Com_241_neg	Isochlorogenic acid A	C25H24O12	516.451	6.912	Alcohols and polyols	"2450-53-5"
Com_281_neg	Indolelactic acid	C11H11NO3	205.21	6.93	Indoles and derivatives	"1821-52-9"
Com_559_neg	4,5-DCQA Isochlorogenic acid C	C25H24O12	516.458	6.93	Phenols And Its Derivatives	"32451-88-0"
Com_259_neg	Desthiobiotin	C10H18N2O3	214.262	6.93	Fatty Acyls	"533-48-2"
Com_1323_pos	Scopoletin	C10H8O4	192.17	6.933	Coumarins and derivatives	"92-61-5"
Com_667_pos	Chrysoeriol 7-O-rutinoside	C28H32O15	608.545	6.94	Flavonoids
Com_339_neg	Hordatine B	C29H40N8O5	580.1	6.94	Benzene and substituted derivatives	"10502-21-3"
Com_504_neg	Rhoifolin	C27H30O14	578.52	6.94	Flavonoids	"17306-46-6"
Com_24_neg	Lirioresinol A	C22H26O8	418.162	6.96	Lignans	"21453-71-4"
Com_384_neg	N-lactoyl-phenylalanine	C12H15NO4	237.25	6.97	Organic Acid And Its Derivatives
Com_556_neg	Dihydromyricetin	C15H12O8	320.25	6.97	Flavonoids	"27200-12-0"
Com_865_pos	4',6,7-Trihydroxyisoflavone	C15H10O5	270.241	6.97	Isoflavonoids	"17817-31-1"
Com_475_neg	Vincetoxicoside B	C21H20O11	448.383	6.97	Flavonoids	"22007-72-3"
Com_52_neg	Methyl protocatechuate	C8H8O4	168.15	6.97	Benzoic acids and derivatives	"2150-43-8"
Com_70_neg	Naringin	C27H32O14	580.53	6.979	Flavanones	"10236-47-2"
Com_140_neg	3-Hydroxycinnamic acid	C9H8O3	164.16	6.98	Cinnamic acids and derivatives	"14755-02-3"
Com_424_neg	Piceatannol	C14H12O4	244.24	6.987	Phenylpropanoids and polyketides	"10083-24-6"
Com_1190_pos	Prunin	C21H22O10	434.121	7.02	Flavanones	"529-55-5"
Com_1370_pos	Sophoricoside	C21H20O10	432.38	7.038	Isoflavonoids	"152-95-4"
Com_421_neg	Apocynin	C9H10O3	166.17	7.04	Ketones	"498-02-2"
Com_341_neg	Isochlorogenic acid C	C25H24O12	516.451	7.053	Alcohols and polyols	"57378-72-0"
Com_360_neg	Pinobanksin	C15H12O5	272.069	7.06	Flavonoids	"548-82-3"
Com_116_neg	5,7-Dihydroxy-4-methylcoumarin	C10H8O4	192.168	7.07	Coumarins and derivatives	"2107-76-8"
Com_462_neg	Heptamethoxyflavone	C22H24O9	432.42	7.08	Flavonoids
Com_1238_pos	Resokaempferol 7-O-hexoside	C21H20O10	434.4	7.08	Flavonoids
Com_716_pos	C-pentosyl-apigenin O-rhamnosyl-O-hexoside			7.1	Flavonoids
Com_966_pos	Chrysoeriol O-hexosyl-O-pentoside			7.1	Flavonoids
Com_628_neg	Rhein 8-Glucoside	C21H18O11	446.367	7.1	Anthocyanins	"34298-86-7"
Com_1112_pos	Neodiosmin	C28H32O15	608.545	7.12	Flavones and Flavonols	"38665-01-9"
Com_688_pos	Polygalaxanthone¢ˆ	C23H26O12	494.452	7.14	Ketones
Com_745_pos	Indole-3-carboxylic acid	C9H7NO2	161.16	7.142	Indoles and derivatives	"771-50-6"
Com_84_neg	Engeletin	C21H22O10	434.393	7.149	Flavonoids	"572-31-6"
Com_1342_pos	3-Hydroxy-9,10-Dimethoxypterocarpan	C17H16O5	300.311	7.16	Isoflavonoids	"73340-41-7"
Com_668_pos	Chrysoeriol 5-O-hexoside	C22H22O11	462.404	7.18	Flavonoids
Com_1212_pos	Homoplantaginin	C22H22O11	462.403	7.186	Flavonoids	"17680-84-1"
Com_709_pos	Tricin 5-O-hexoside	C23H24O12	492.43	7.19	Flavonoids
Com_1239_pos	Chrysoeriol 7-O-hexoside	C22H22O11	448.4	7.2	Flavonoids
Com_1407_pos	Epiberberine	C20H18NO4+	336.361	7.215	Alkaloids and derivatives	"6873-09-2"
Com_279_neg	2'-Hydroxydaidzein	C15H10O5	270.053	7.24	Isoflavonoids	"7678-85-5"
Com_423_neg	Phlorizin	C21H24O10	436.41	7.24	Flavonoids	"60-81-1"
Com_302_neg	Quercitrin	C21H20O11	448.38	7.24	Flavones and Flavonols	"522-12-3"
Com_549_neg	Astragalin	C21H20O11	448.38	7.24	Flavones and Flavonols	"480-10-4"
Com_1371_pos	18-Nor-4,15-dihydroxyabieta-8,11,13-trien-7-one	C19H26O3	302.408	7.25	Terpene	"213329-46-5"
Com_473_neg	Medicarpin	C16H14O4	270.285	7.26	Isoflavonoids	"32383-76-9"
Com_719_pos	C-pentosyl-apeignin O-feruloylhexoside	C36H36O17	740.66	7.26	Flavonoids
Com_483_neg	5Z,8Z,11Z,14Z-Eicosatetraenoic acid	C20H24D8O2	312.516	7.28	Fatty Acyls	"69254-37-1"
Com_428_neg	Coniferylaldehyde	C10H10O3	178.063	7.29	Phenols And Its Derivatives	"20649-42-7"
Com_76_neg	Azaleatin	C16H12O7	316.265	7.3	Flavonoids and flavonols	"529-51-1"
Com_187_neg	Ayapin	C11H8O3	188.041	7.3	Coumarins and derivatives	"494-56-4"
Com_753_pos	Isoliquiritin apioside	C26H30O13	550.516	7.31	Flavonoids	"120926-46-7"
Com_1366_pos	Dehydroevodiamine	C19H15N3O	301.34	7.31	Alkaloids and derivatives	"67909-49-3"
Com_436_neg	Eucommiol	C9H16O4	188.105	7.31	Terpenoids	"55930-44-4"
Com_619_neg	2,6-Dimethyl-7-octene-2,3,6-triol	C10H20O3	188.141	7.31	Alcohols and polyols	"73815-21-1"
Com_118_neg	Rhapontigenin 3'-O-glucoside	C21H24O9	420.416	7.31	Phenylpropanoids and polyketides	"94356-22-6"
Com_284_neg	Vincristine	C46H56N4O10	824.96	7.311	Alkaloids and derivatives	"57-22-7"
Com_1071_pos	Indole-3-Carboxaldehyde	C9H7NO	145.158	7.33	Indoles and derivatives	"487-89-8"
Com_246_neg	Myricetin	C15H10O8	318.24	7.34	Flavones and Flavonols	"529-44-2"
Com_250_neg	Kaempferin	C21H20O10	432.106	7.35	Flavonoids	"482-39-3"
Com_583_neg	Kaempferol 7-O-rhamnoside	C21H20O10	432.106	7.36	Flavones and Flavonols	"20196-89-8"
Com_363_neg	Episalvianolic acid E	C36H30O16	718.624	7.36	Phenolic acids
Com_551_neg	Episalvianolic acid B	C36H30O16	718.624	7.36	Phenolic acids
Com_1230_pos	Lappaconitine	C32H44N2O8	584.7	7.37	Terpenoids	"32854-75-4"
Com_48_neg	Matairesinoside	C26H32O11	520.533	7.38	Lignans	"23202-85-9"
Com_42_neg	Pelargonidin O-acetylhexoside		474.1	7.39	Anthocyanins
Com_521_neg	2-Acetylpyrazine	C6H6N2O	122.12	7.4	Carbonyl compounds	"22047-25-2"
Com_529_neg	N alpha-Acetyl-L-glutamine	C7H12N2O4	188.08	7.4	Amino Acid And Derivatives	"2490-97-3"
Com_1241_pos	Tricin 4'-O-(¶¬-guaiacylglyceryl) ether O-hexoside	C33H36O16	688.639	7.4	Flavonoids
Com_1040_pos	Campesterol	C28H48O	400.689	7.41	Steroids and steroid derivatives	"474-62-4"
Com_560_neg	2-O-cinnamoyl-1-O-galloyl-beta-D-glucose	C22H22O11	462.41	7.41	Glycosides	"791836-69-6"
Com_182_neg	Fisetin	C15H10O6	286.24	7.417	Flavones and Flavonols	"528-48-3"
Com_555_neg	4-Ethylphenol	C8H10O	122.16	7.42	Benzene and substituted derivatives	"123-07-9"
Com_1161_pos	Aloin	C21H22O9	418.39	7.43	Anthracenes	"1415-73-2"
Com_794_pos	Azelaic acid	C9H16O4	188.22	7.433	Organic Acid And Its Derivatives	"123-99-9"
Com_893_pos	p-Coumaric acid methyl ester	C10H10O3	178.063	7.45	Cinnamic acids and derivatives	"3943-97-3"
Com_1182_pos	Apigenin O-malonylhexoside			7.46	Flavonoids
Com_942_pos	Naringenin O-malonylhexoside			7.46	Flavanones
Com_1038_pos	Tigogenin	C27H44O3	416.645	7.47	Terpenoids	"77-60-1"
Com_1333_pos	Parthenolide	C15H20O3	248.322	7.47	Terpenoids	"29552-41-8"
Com_239_neg	Isoliquiritin	C21H22O9	418.394	7.471	Chalcones and dihydrochalcones	"5041-81-6"
Com_366_neg	8-O-Methylretusin	C17H14O5	298.295	7.49	Isoflavonoids	"37816-20-9"
Com_710_pos	Tricin 4'-O-(beta-guaiacylglyceryl) ether 5-O-hexoside	C33H36O16	688.63	7.51	Flavonoids
Com_1288_pos	Chrysoeriol O-malonylhexoside			7.51	Flavonoids
Com_349_neg	Trilobatin	C21H24O10	436.409	7.523	Chalcones and dihydrochalcones	"4192-90-9"
Com_1403_pos	Ferulaldehyde	C10H10O3	178.185	7.532	Polyphenol	"458-36-6"
Com_1334_pos	Sclareol Glycol	C16H30O2	254.413	7.54	Alcohols and polyols	"55881-96-4"
Com_1035_pos	Asiaticoside	C48H78O19	959.12	7.56	Terpenoids	"16830-15-2"
Com_1041_pos	Rhodionin	C21H20O11	448.383	7.56	Flavonoids	"85571-15-9"
Com_1277_pos	Oroxin A	C21H20O10	432.378	7.56	Flavonoids	"57396-78-8"
Com_793_pos	Indole-3-acetic acid	C10H9NO2	175.18	7.567	Phytohormones	"87-51-4"
Com_1109_pos	Rhynchophylline	C22H28N2O4	384.469	7.58	Alkaloids and derivatives	"76-66-4"
Com_661_pos	Malvidin 3-O-galactoside	C23H25O12	493	7.63	Anthocyanins
Com_1303_pos	Tricin 7-O-hexoside	C23H24O12	492.436	7.63	Flavonoids
Com_545_neg	Scutellarein	C15H10O6	286.236	7.635	Flavones and Flavonols	"529-53-3"
Com_228_neg	Resveratrol	C14H12O3	228.24	7.64	Polyphenol	"501-36-0"
Com_525_neg	Veratric acid	C9H10O4	182.17	7.65	Benzoic acids and derivatives	"93-07-2"
Com_743_pos	Tryptophol	C10H11NO	161.2	7.656	Indoles and derivatives	"526-55-6"
Com_312_neg	7,4'-Dihydroxyflavone	C15H10O4	254.24	7.66	Flavonoids	"2196-14-7"
Com_455_neg	Salicylic acid	C7H6O3	138.12	7.67	Phytohormones	"69-72-7"
Com_318_neg	Isovanillin	C8H8O3	152.15	7.676	Phenols And Its Derivatives	"621-59-0"
Com_68_neg	Morin Hydrate	C15H12O8	320.25	7.68	Flavones and Flavonols	"6202-27-3"
Com_369_neg	Fmoc-Ile-OH	C21H23NO4	353.418	7.71	Amino Acid And Derivatives	"71989-23-6"
Com_1185_pos	Biochanin A 7-O-beta-D-glucoside	C22H22O10	446.404	7.76	Flavonoids
Com_1329_pos	Aristolochic acid B	C16H9NO6	311.251	7.77	Organic Acid And Its Derivatives	"475-80-9"
Com_1275_pos	Linarin	C28H32O14	592.553	7.79	Flavonoids	"480-36-4"
Com_383_neg	12OHJA-Ile-1			7.8	Phytohormones
Com_1211_pos	Tabersonine	C21H24N2O2	336.427	7.828	Alkaloids and derivatives	"4429-63-4"
Com_692_pos	Panaxydol	C17H24O2	260.376	7.85	Fatty Acyls	"72800-72-7"
Com_1234_pos	Pectolinarin	C29H34O15	622.571	7.86	Flavonoids	"28978-02-1"
Com_921_pos	Feruloyltyramine	C18H19NO4	313	7.87	Cinnamic acids and derivatives	"66648-43-9"
Com_1237_pos	Berberine	C20H18NO4+	336.361	7.87	Alkaloids and derivatives	"2086-83-1"
Com_222_neg	Methyl Vanillate	C9H10O4	182.17	7.89	Benzoic acids and derivatives	"3943-74-6"
Com_1401_pos	Luteolin C-feruloylhexoside			7.9	Flavonoids
Com_609_neg	4'-Hydroxypropiophenone	C9H10O2	150.175	7.9	Ketones	"70-70-2"
Com_298_neg	3,4-Dimethoxycinnamic acid	C11H12O4	208.211	7.909	Cinnamic acids and derivatives	"2316-26-9"
Com_547_neg	Daidzein	C15H10O4	254.238	7.91	Isoflavonoids	"486-66-8"
Com_1309_pos	N-Feruloyltyramine	C18H19NO4	313.348	7.92	Phenols And Its Derivatives	"65646-26-6"
Com_685_pos	Isopsoralen	C11H6O3	186.16	7.927	Coumarins and derivatives	"523-50-2"
Com_797_pos	Arctiin	C27H34O11	534.55	7.928	Phenylpropanoids	"20362-31-6"
Com_802_pos	N-(4'-O-glycosyl)-feruloyl agmatine		468.1	7.96	Indoles and derivatives
Com_4_neg	Eriodictyol	C15H12O6	288.252	7.999	Flavanones	"552-58-9"
Com_653_pos	N', N''-DiFeruloylagamtine-N-arabinoside			8	Amines
Com_361_neg	2'-Hydroxygenistein	C15H10O6	286.048	8.02	Isoflavonoids	"1156-78-1"
Com_592_neg	Rhapontigenin	C15H14O4	258.269	8.04	Phenylpropanoids and polyketides	"500-65-2"
Com_540_neg	Poncirin	C28H34O14	594.561	8.049	Flavanones	"14941-08-3"
Com_585_neg	Morin	C15H10O7	302.043	8.05	Flavonoids	"6472-38-4"
Com_1421_pos	ladanein	C17H14O6	314.295	8.06	Flavones and Flavonols	"10176-71-3"
Com_155_neg	Luteolin	C15H10O6	286.24	8.06	Flavones and Flavonols	"491-70-3"
Com_575_neg	Aleuritic Acid	C16H32O5	304.42	8.09	Organic Acid And Its Derivatives	"533-87-9"
Com_395_neg	Andrographolide	C20H30O5	350.45	8.09	Lactones	"5508-58-7"
Com_345_neg	Cistanoside D	C31H40O15	652.649	8.1	Fatty Acyls
Com_1404_pos	Sec-O-Glucosylhamaudol	C21H26O10	438.425	8.108	Organoheterocyclic compounds	"80681-44-3"
Com_624_neg	Sebacic acid	C10H18O4	202.248	8.111	Organic Acid And Its Derivatives	"111-20-6"
Com_1376_pos	Reserpine	C33H40N2O9	608.689	8.12	Alkaloids and derivatives	"50-55-5"
Com_500_neg	Abscisic Acid	C15H20O4	264.32	8.13	Phytohormones	"21293-29-8"
Com_130_neg	2,4-Dihydroxyacetophenone	C8H8O3	152.15	8.14	Ketones	"89-84-9"
Com_830_pos	7,8-Dihydroxyflavone	C15H10O4	254.24	8.141	Flavonoids	"38183-03-8"
Com_1357_pos	methylapigenin C-rhamnoside	C22H22O9	430.405	8.15	Flavonoids
Com_53_neg	Calycosin	C16H12O5	284.263	8.18	Isoflavonoids	"20575-57-9"
Com_1218_pos	Phylloquinone	C31H46O2	450.696	8.18	Vitamins	"84-80-0"
Com_1278_pos	Toddalolactone	C16H20O6	308.326	8.22	Coumarins and derivatives	"483-90-9"
Com_372_neg	4-Anisic acid	C8H8O3	152.15	8.22	Benzene and substituted derivatives	"100-09-4"
Com_519_neg	Rebaudioside A	C44H70O23	967.01	8.22	Terpenoids	"58543-16-1"
Com_578_neg	4-Methoxysalicylic acid	C8H8O4	168.15	8.22	Benzoic acids and derivatives	"2237-36-7"
Com_347_neg	Wedelolactone	C16H10O7	314.246	8.229	Flavonoids	"524-12-9"
Com_935_pos	Icaritin	C21H22O7	386.401	8.24	Flavones and Flavonols	"5240-95-9"
Com_754_pos	Solanesol	C45H74O	631.082	8.25	Alcohols and polyols	"13190-97-1"
Com_647_pos	Sulindac	C20H17FO3S	356.411	8.3	Organic Acid And Its Derivatives	"38194-50-2"
Com_748_pos	p-Anisaldehyde	C8H8O2	136.15	8.43	Pyridines and derivatives	"123-11-5"
Com_134_neg	Myristoleic acid	C14H26O2	226	8.46	Fatty Acyls	"544-64-9"
Com_626_neg	Ethyl caffeate	C11H12O4	208.211	8.507	Cinnamic acids and derivatives	"102-37-4"
Com_850_pos	5-Methyltryptamine	C11H14N2	174.242	8.51	Amino Acid And Derivatives	"1821-47-2"
Com_2_neg	Naringenin chalcone	C15H12O5	272.253	8.518	Chalcones and dihydrochalcones	"73692-50-9"
Com_879_pos	Benzoylpaeoniflorin	C30H32O12	584.568	8.53	Terpene	"38642-49-8"
Com_531_neg	4-Methoxycinnamic acid	C10H10O3	178	8.56	Cinnamic acids and derivatives	"830-09-1"
Com_904_pos	16-Hydroxy-hexadecanoic acid	C32H62O5	526.832	8.57	Fatty Acyls	"871333-53-8"
Com_235_neg	Ginsenoside Rg1	C42H72O14	801.013	8.57	Terpenoids	"22427-39-0"
Com_528_neg	Ginsenoside Rf	C42H72O14	801.013	8.57	Terpenoids	"52286-58-5"
Com_1095_pos	Phloretin	C15H14O5	274.27	8.598	Chalcones and dihydrochalcones	"60-82-2"
Com_93_neg	Butin	C15H12O5	272.069	8.61	Flavanones	"492-14-8"
Com_557_neg	5,6-Dehydroginsenoside Rd	C48H80O18	945.152	8.61	Terpenoids	"1268459-68-2"
Com_814_pos	Protopanaxadiol	C30H52O3	460.741	8.63	Terpenoids	"7755-01-3"
Com_943_pos	Naringerin	C15H12O5	272.253	8.64	Flavanones	"67604-48-2"
Com_3_neg	Echinatin	C16H14O4	270.28	8.645	Chalcones and dihydrochalcones	"34221-41-5"
Com_1279_pos	Aconitine	C34H47NO11	645.747	8.647	Alkaloids and derivatives	"302-27-2"
Com_801_pos	Coumarin O-rutinoside		454.1	8.68	Cinnamic acids and derivatives
Com_829_pos	Santacruzamate A	C15H22N2O3	278.35	8.68	Alkaloids and derivatives	"1477949-42-0"
Com_326_neg	Naringenin	C15H12O5	272.25	8.683	Flavanones	"480-41-1"
Com_398_neg	Coumestrol	C15H8O5	268.226	8.69	Isoflavonoids	"479-13-0"
Com_1327_pos	4-Methylumbelliferone	C10H8O3	176.17	8.691	Phenylpropanoids	"90-33-5"
Com_89_neg	Apigenin	C15H10O5	270.24	8.7	Flavones and Flavonols	"520-36-5"
Com_444_neg	Glycitein	C16H12O5	284.26	8.7	Isoflavonoids	"40957-83-3"
Com_1427_pos	Isosilybin	C25H22O10	482.436	8.7	Lignans	"72581-71-6"
Com_389_neg	D-sedoheptulose-1-7-phosphate			8.7	Carbohydrates And Its Derivatives
Com_387_neg	Glucarate O-Phosphoric Acid			8.7	Carbohydrates And Its Derivatives
Com_517_neg	Ethylvanillin	C9H10O3	166.17	8.701	Carbonyl compounds	"121-32-4"
Com_450_neg	Ethylparaben	C9H10O3	166.17	8.703	Benzene and substituted derivatives	"120-47-8"
Com_230_neg	Genistein	C15H10O5	270.24	8.72	Isoflavonoids	"446-72-0"
Com_51_neg	Methyl 4-hydroxycinnamate	C10H10O3	178.18	8.76	Phenylpropanoids	"19367-38-5"
Com_695_pos	Erythrinin C	C20H18O6	354.359	8.78	Isoflavonoids	"63807-85-2"
Com_234_neg	Crocetin	C20H24O4	328.408	8.79	Terpenoids	"27876-94-4"
Com_1423_pos	Isomucronulatol	C17H18O5	302.327	8.8	Isoflavonoids	"64474-51-7"
Com_322_neg	R-Notoginsenoside R2	C41H70O13	770.999	8.8	Terpenoids	"948046-15-9"
Com_111_neg	Kaempferol	C15H10O6	286.24	8.811	Flavones and Flavonols	"520-18-3"
Com_1180_pos	Apo-13-zeaxanthinone	C18H26O2	274.4	8.84	Ketones
Com_544_neg	Tectorigenin	C16H12O6	300.263	8.849	Isoflavonoids	"548-77-6"
Com_337_neg	Ginsenoside-Ro	C48H76O19	957.119	8.86	Terpenoids	"34367-04-9"
Com_1331_pos	Matairesinol	C20H22O6	358.391	8.87	Lignans	"580-72-3"
Com_245_neg	Liquiritigenin	C15H12O4	256.25	8.9	Flavanones	"578-86-9"
Com_534_neg	Diosmetin	C16H12O6	300.26	8.911	Flavones and Flavonols	"520-34-3"
Com_306_neg	Quercetin	C15H10O7	302.236	8.96	Flavones and Flavonols	"117-39-5"
Com_489_neg	Isorhamnetin	C16H12O7	316.262	8.969	Flavones and Flavonols	"480-19-3"
Com_158_neg	Hesperetin	C16H14O6	302.27	8.972	Flavanones	"520-33-2"
Com_194_neg	Jasmonic acid	C12H18O3	210.27	8.98	Phytohormones	"3572-66-5"
Com_579_neg	4-Methoxysalicylaldehyde	C8H8O3	152.15	8.99	Phenols And Its Derivatives	"673-22-3"
Com_327_neg	Astragaloside ¢Ú	C43H70O15	827.01	8.99	Steroids and steroid derivatives	"84676-89-1"
Com_122_neg	Isorhapontigenin	C15H14O4	258.269	9	Phenylpropanoids	"32507-66-7"
Com_738_pos	3,7-Di-O-methylquercetin	C17H14O7	330.074	9.02	Flavonoids	"2068-02-2"
Com_772_pos	Biotin	C10H16N2O3S	244.311	9.02	Vitamins	"58-85-5"
Com_796_pos	Psoralen	C11H6O3	186.16	9.042	Coumarins and derivatives	"66-97-7"
Com_403_neg	Ziyuglycoside II	C35H56O8	604.825	9.05	Terpenoids	"35286-59-0"
Com_687_pos	Resibufogenin	C24H32O4	384.516	9.06	Steroids and steroid derivatives	"465-39-4"
Com_1214_pos	Efetaal	C12H18O2	194.27	9.086	Benzene and substituted derivatives	"2556-10-7"
Com_680_pos	LysoPC 20:0 (2n isomer)	C28H58NO7P	551.39	9.09	Phospholipid
Com_1402_pos	Malachite green	C23H25ClN2	364.9	9.1	Benzene and substituted derivatives	"569-64-2"
Com_25_neg	9,10,13-Trihydroxyoctadec-11-enoic acid	C18H34O5	330.241	9.12	Fatty Acyls	"29907-57-1"
Com_1104_pos	Butylscopolamine	C21H30NO4	360.474	9.13	Organic Acid And Its Derivatives	"7182-53-8"
Com_827_pos	Triethyl citrate	C12H20O7	276.28	9.15	Organic Acid And Its Derivatives	"77-93-0"
Com_86_neg	Amentoflavone	C30H18O10	538.46	9.16	Flavonoids	"1617-53-4"
Com_419_neg	4-Chloro-2-hydroxybenzoic acid, 4-chloro salicylic acid	C7H5ClO3	172.57	9.167	Benzoic acids and derivatives	"5106-98-9"
Com_610_neg	7-Hydroxyflavone	C15H10O3	238.24	9.17	Flavonoids	"6665-86-7"
Com_631_neg	Saikosaponin C	C48H78O17	927.136	9.18	Terpenoids	"20736-08-7"
Com_109_neg	GIBBERELLIN A15	C20H26O4	330.183	9.18	Phytohormones	"13744-18-8"
Com_736_pos	4-MethoxycinnaMaldehyde	C10H10O2	162.068	9.19	Phenolic acids	"1963-36-6"
Com_315_neg	Di-O-methylquercetin	C17H14O7	330.1	9.19	Flavonoids
Com_815_pos	delta-Tridecalactone	C13H24O2	212.3	9.2	Fatty Acyls	"7370-92-5"
Com_1127_pos	Vanillactic acid	C10H12O5	212.199	9.2	Phenylpropanoids and polyketides	"2475-56-1"
Com_681_pos	Bornyl acetate	C12H20O2	196.29	9.209	Phenols And Its Derivatives	"76-49-3"
Com_1073_pos	(-)-Carvone	C10H14O	150.218	9.22	Terpenoids	"6485-40-1"
Com_367_neg	GA7-1			9.22	Phytohormones
Com_536_neg	Isoliquiritigenin	C15H12O4	256.25	9.231	Chalcones and dihydrochalcones	"961-29-5"
Com_1321_pos	Methoxsalen	C12H8O4	216.19	9.259	Coumarins and derivatives	"298-81-7"
Com_731_pos	NAA	C12H10O2	186.207	9.29	Organic Acid And Its Derivatives	"86-87-3"
Com_1111_pos	Ethyl Coumarin-3-carboxylate	C12H10O4	218.205	9.29	Coumarins and derivatives	"1846-76-0"
Com_498_neg	Ginsenoside Rd	C48H82O18	947.154	9.33	Terpenoids	"52705-93-8"
Com_12_neg	Chikusetsusponin Iva	C42H66O14	794.977	9.34	Terpenoids	"51415-02-2"
Com_1424_pos	Isosinensetin	C20H20O7	372.375	9.37	Flavones and Flavonols	"17290-70-9"
Com_142_neg	p-Coumaric acid ethyl ester	C11H12O3	192.21	9.387	Cinnamic acids and derivatives	"7362-39-2"
Com_156_neg	Glycyrrhizin	C42H62O16	822.93	9.4	Terpenoids	"1405-86-3"
Com_75_neg	Chlordiazepoxide	C16H14ClN3O	299.76	9.45	Benzene and substituted derivatives	"58-25-3"
Com_1263_pos	Dodecanedioic acid	C12H22O4	230.3	9.452	Organic Acid And Its Derivatives	"693-23-2"
Com_877_pos	6-Hydroxyflavone	C15H10O3	238.24	9.47	Flavonoids	"6665-83-4"
Com_1381_pos	Senkyunolide H	C12H16O4	224.257	9.5	Organoheterocyclic compounds	"94596-27-7"
Com_1192_pos	Vitamin A	C20H30O	286.452	9.514	Vitamins	"68-26-8"
Com_842_pos	4-D-Hydroxysphinganine	C18H39NO3	317.507	9.54	Amines	"554-62-1"
Com_446_neg	Formononetin	C16H12O4	268.27	9.556	Isoflavonoids	"485-72-3"
Com_1300_pos	Isoxanthohumol	C21H22O5	354.396	9.58	Flavonoids	"70872-29-6"
Com_694_pos	Wighteone	C20H18O5	338.36	9.59	Isoflavonoids	"51225-30-0"
Com_652_pos	Citropten	C11H10O4	206.19	9.6	Coumarins and derivatives	"487-06-9"
Com_1306_pos	N-Lauryldiethanolamine	C16H35NO2	273.455	9.62	Amines	"1541-67-9"
Com_295_neg	Ethyl Vanillate	C10H12O4	196.2	9.64	Organic Acid And Its Derivatives	"617-05-0"
Com_682_pos	(-)-Arctigenin	C21H24O6	372.41	9.652	Lignans	"7770-78-7"
Com_1036_pos	Neferine	C38H44N2O6	624.778	9.68	Organoheterocyclic compounds	"2292-16-2"
Com_734_pos	Isopimpinellin	C13H10O5	246.216	9.746	Coumarins and derivatives	"482-27-9"
Com_50_neg	Ethyl ferulate	C12H14O4	222.24	9.8	Cinnamic acids and derivatives	"4046-02-0"
Com_1271_pos	Alizarin	C14H8O4	240.21	9.849	Organic Acid And Its Derivatives	"72-48-0"
Com_113_neg	Maackiain	C16H12O5	284.263	9.87	Isoflavonoids	"19908-48-6"
Com_730_pos	4',5,6,7-Tetramethoxyflavone	C19H18O6	342.11	9.87	Flavonoids	"1168-42-9"
Com_755_pos	7-demethylsuberosin	C14H14O3	230.263	9.89	Phenylpropanoids	"21422-04-8"
Com_1091_pos	Cocamidopropyl betaine	C19H38N2O3	342.1	9.91	Alkaloids and derivatives	"86438-79-1"
Com_283_neg	Farrerol	C17H16O5	300.31	9.935	Flavanones	"24211-30-1"
Com_1093_pos	Gramine	C11H14N2	174.24	9.938	Alkaloids and derivatives	"87-52-5"
Com_344_neg	(-)-Jasmonoyl-L-isoleucine	C18H29NO4	323.21	9.94	Phytohormones	"120330-93-0"
Com_811_pos	16alpha-Hydroxydehydrotrametenolic acid	C30H46O4	470.693	9.95	Terpenoids	"176390-66-2"
Com_226_neg	Paulownin	C20H18O7	370.353	9.96	Lignans	"13040-46-5"
Com_598_neg	N-[(-)-Jasmonoyl]-(L)-Isoleucine	C18H29NO4	323.401	9.96	Phytohormones
Com_1075_pos	trans-beta-Ionone	C13H20O	192.297	9.97	Terpenoids	"79-77-6"
Com_1092_pos	Limonin	C26H30O8	470.51	9.981	Terpenoids	"1180-71-8"
Com_758_pos	Epsilon-Viniferin	C28H22O6	454.479	10	Phenylpropanoids and polyketides	"62218-08-0"
Com_1037_pos	Paederosidic acid	C18H24O12S	464.445	10	Terpenoids	"18842-98-3"
Com_612_neg	Curcurbitacin IIA	C32H50O8	562.73	10	Steroids and steroid derivatives	"58546-34-2"
Com_1375_pos	Wilforlide A	C30H46O3	454.694	10.01	Terpenoids	"84104-71-2"
Com_440_neg	Saikosaponin A	C42H68O13	780.98	10.026	Terpenoids	"20736-09-8"
Com_331_neg	1,11-Undecanedicarboxylic acid	C13H24O4	244.33	10.093	Organic Acid And Its Derivatives	"505-52-2"
Com_78_neg	Isobavachin	C20H20O4	324.37	10.096	Flavanones	"31524-62-6"
Com_238_neg	Ecliptasaponin A	C36H58O9	634.851	10.1	Terpenoids
Com_1312_pos	All-trans-13,14-dihydroretinol	C20H30O	286.23	10.13	Vitamins	"115797-14-3"
Com_1009_pos	Elemol	C15H26O	222.198	10.14	Terpenoids	"639-99-6"
Com_1341_pos	6-hydroxy-7,8-dimethoxycoumarin	C11H10O5	222.197	10.21	Coumarins and derivatives
Com_1210_pos	Dihydrokavain	C14H16O3	232.275	10.262	Phenylpropanoids and polyketides	"587-63-3"
Com_788_pos	Isosakuranetin	C16H14O5	286.279	10.315	Flavanones	"480-43-3"
Com_963_pos	Biliverdin	C33H34N4O6	582.646	10.32	Organoheterocyclic compounds	"114-25-0"
Com_453_neg	Pinocembrin	C15H12O4	256.25	10.372	Flavanones	"480-39-7"
Com_1374_pos	Loureirin A	C17H18O4	286.328	10.4	Chalcones and dihydrochalcones	"119425-89-7"
Com_819_pos	Dl-Dihydrosphingosine	C18H39NO2	301.508	10.41	Amines	"3102-56-5"
Com_447_neg	Galangin	C15H10O5	270.24	10.427	Flavones and Flavonols	"548-83-4"
Com_240_neg	Neobavaisoflavone	C20H18O4	322.355	10.45	Isoflavonoids	"41060-15-5"
Com_746_pos	Nomilin	C28H34O9	514.56	10.451	Terpenoids	"1063-77-0"
Com_1225_pos	Azoxystrobin acid			10.49	Ethers
Com_1097_pos	Glabrene	C20H18O4	322.361	10.49	Isoflavonoids	"60008-03-9"
Com_862_pos	Tricin O-glycerylhexoside		566.3	10.5	Flavonoids
Com_1430_pos	Nobiletin	C21H22O8	402.39	10.518	Flavones and Flavonols	"478-01-3"
Com_866_pos	6-Formyl-isoophiopogonanone A	C19H16O7	356.332	10.52	Flavonoids	"116291-82-8"
Com_497_neg	Heptadecanoic acid	C17H34O2	270.256	10.53	Fatty Acyls	"506-12-7"
Com_1416_pos	Theobromine	C7H8N4O2	180.166	10.53	Purines and purine derivatives	"83-67-0"
Com_320_neg	Purpurin	C14H8O5	256.21	10.545	Flavanones	"81-54-9"
Com_1276_pos	Oroxylin A	C16H12O5	284.263	10.55	Flavones and Flavonols	"480-11-5"
Com_1044_pos	Yangonin	C15H14O4	258.269	10.56	Phenylpropanoids and polyketides	"500-62-9"
Com_1406_pos	Erianin	C18H22O5	318.364	10.625	Benzene and substituted derivatives	"95041-90-0"
Com_1383_pos	Demethoxycurcumin	C20H18O5	338.354	10.66	Phenylpropanoids and polyketides	"22608-11-3"
Com_208_neg	Saikosaponin E	C42H68O12	764.994	10.71	Terpenoids	"64340-44-9"
Com_611_neg	Bavachin	C20H20O4	324.37	10.72	Flavanones	"19879-32-4"
Com_632_neg	alpha-Hederin	C41H66O12	750.96	10.735	Terpenoids	"27013-91-8"
Com_1326_pos	6-Gingerol	C17H26O4	294.39	10.748	Phenols And Its Derivatives	"23513-14-6"
Com_913_pos	Phytocassane E	C20H28O3	316.435	10.75	Terpene	"181524-78-7"
Com_397_neg	Asiatic Acid	C30H48O5	488.7	10.75	Terpenoids	"464-92-6"
Com_1378_pos	Pectolinarigenin	C17H14O6	314.295	10.78	Flavones and Flavonols	"520-12-7"
Com_1425_pos	Acetyl-trans-resveratrol	C20H18O6	354.359	10.79	Phenylpropanoids and polyketides	"42206-94-0"
Com_930_pos	Tanshinone II B	C19H18O4	310.347	10.795	Quinones	"17397-93-2"
Com_275_neg	Polygalic acid	C29H44O6	488.656	10.83	Terpenoids	"1260-04-4"
Com_810_pos	1,2,3,7-Tetramethoxyxanthone	C17H16O6	316.31	10.86	Organoheterocyclic compounds	"22804-52-0"
Com_623_neg	Zearalenone	C18H22O5	318.364	10.864	Phenylpropanoids and polyketides	"17924-92-4"
Com_538_neg	Notopterol	C21H22O5	354.403	10.88	Phenylpropanoids	"88206-46-6"
Com_976_pos	Palmitoleic Acid	C16H30O2	254.408	10.9	Fatty Acyls	"373-49-9"
Com_684_pos	Leonurine	C14H21N3O5	311.33	10.915	Alkaloids and derivatives	"24697-74-3"
Com_206_neg	Astragaloside I	C45H72O16	869.04	10.92	Steroids and steroid derivatives	"84680-75-1"
Com_137_neg	13-HpOTrE(r)	C18H30O4	310	10.93	Fatty Acyls	"121107-97-9"
Com_1380_pos	3-N-butyl-4,5-dihydrophthalide	C12H16O2	192.258	10.97	Organoheterocyclic compounds	"62006-39-7"
Com_307_neg	Sanggenone H	C20H18O6	354.359	10.99	Flavanones	"86450-80-8"
Com_1193_pos	Methyl Eugenol	C11H14O2	178.23	10.992	Phenylpropanoids	"93-15-2"
Com_1369_pos	Obacunone	C26H30O7	454.51	10.997	Terpenoids	"751-03-1"
Com_1033_pos	4-Demethylepipodophyllotoxin	C21H20O8	400.38	11	Lignans	"6559-91-7"
Com_1063_pos	Demissidine	C27H45NO	399.35	11.06	Alkaloids and derivatives	"474-08-8"
Com_683_pos	Betulonic acid	C30H46O3	454.68	11.061	Terpenoids	"4481-62-3"
Com_523_neg	Licochalcone A	C21H22O4	338.4	11.087	Chalcones and dihydrochalcones	"58749-22-7"
Com_1213_pos	Eugenyl acetate	C12H14O3	206.238	11.108	Benzene and substituted derivatives	"93-28-7"
Com_1102_pos	Angelol A	C20H24O7	376.406	11.11	Coumarins and derivatives	"19625-17-3"
Com_402_neg	Ginsenoside F2	C42H72O13	831.051	11.14	Terpenoids	"62025-49-4"
Com_1208_pos	Furanodiene	C15H20O	216.323	11.23	Terpenoids	"19912-61-9"
Com_733_pos	Corylin	C20H16O4	320.339	11.254	Isoflavonoids	"53947-92-5"
Com_1068_pos	1-Monopalmitin	C19H38O4	330.503	11.26	Fatty Acyls	"19670-51-0"
Com_100_neg	Lysope 14:0	C19H40NO7P	425.5	11.27	Phospholipid
Com_441_neg	Psoralidin	C20H16O5	336.34	11.318	Isoflavonoids	"18642-23-4"
Com_980_pos	LysoPC 18:3 (2n isomer)	C26H48NO7P	517.2	11.33	Phospholipid
Com_1178_pos	5-methoxyindole-3-carbaldehyde	C10H9NO2	175.1	11.35	Indoles and derivatives	"10601-19-1"
Com_1138_pos	LysoPC 14:0 (2n isomer)	C22H46NO7P	467.3	11.36	Phospholipid
Com_513_neg	13-HOTrE(r)	C18H30O3	294	11.36	Fatty Acyls	"74784-20-6"
Com_1346_pos	Lysopc 14:0	C22H46NO7P	467.577	11.37	Phospholipid	"20559-16-4"
Com_933_pos	Curcumenol	C15H22O2	234.33	11.39	Terpenoids	"19431-84-6"
Com_905_pos	Diosgenin	C27H42O3	414.621	11.39	Terpene	"512-04-9"
Com_1386_pos	Danshenol C	C21H20O4	336.381	11.396	Alcohols and polyols	"910856-25-6"
Com_934_pos	4',7-Dimethoxyisoflavone	C17H14O4	282.29	11.41	Isoflavonoids	"1157-39-7"
Com_1431_pos	Tangeretin	C20H20O7	372.37	11.41	Flavones and Flavonols	"481-53-8"
Com_248_neg	Peonidin chloride	C16H13ClO6	336.72	11.419	Anthocyanins	"134-01-0"
Com_1360_pos	Fraxinellone	C14H16O3	232.275	11.429	Terpenoids	"28808-62-0"
Com_512_neg	13-HPODE	C18H32O4	312.1	11.45	Fatty Acyls	"33964-75-9"
Com_159_neg	Emodin	C15H10O5	270.24	11.453	Quinones	"518-82-1"
Com_1274_pos	Sesamin	C20H18O6	354.35	11.456	Lignans	"607-80-7"
Com_225_neg	Glabridin	C20H20O4	324.37	11.47	Isoflavonoids	"59870-68-7"
Com_1367_pos	Imperatorin	C16H14O4	270.28	11.501	Coumarins and derivatives	"482-44-0"
Com_1110_pos	Demethylnobiletin	C20H20O8	388.368	11.52	Flavones and Flavonols	"2174-59-6"
Com_1171_pos	LPC(1-acyl 16:1)	C24H48NO7P	493.61	11.54	Phospholipid
Com_817_pos	LysoPC 16:1	C24H48NO7P	493.3	11.57	Phospholipid
Com_1136_pos	5-O-Caffeoylshikimic acid	C16H16O8	336.293	11.63	Cinnamic acids and derivatives	"180981-12-8"
Com_651_pos	Methyl Dihydrojasmonate	C13H22O3	226.31	11.66	Fatty Acyls	"24851-98-7"
Com_770_pos	4aR-(4aalpha,6beta,8aalpha)]-4a,5,6,7,8,8a-Hexahydro-4,8a-dimethyl-6-(1-methylethenyl)-2(1H)-naphthalenone	C15H22O	218.33	11.66	Terpene
Com_1145_pos	Asarinin	C20H18O6	354.35	11.812	Phenylpropanoids	"133-04-0"
Com_1315_pos	Dihydrotanshinone I	C18H14O3	278.302	11.812	Quinones	"87205-99-0"
Com_1107_pos	3-Butylidenephthalide	C12H12O2	188.226	11.83	Organoheterocyclic compounds	"551-08-6"
Com_35_neg	Polyphyllin V	C39H62O12	722.914	11.85	Saponin	"19057-67-1"
Com_787_pos	Ligustilide	C12H14O2	190.238	11.865	Organoheterocyclic compounds	"4431-01-0"
Com_328_neg	Hexadecanedioic acid	C16H30O4	286.41	11.908	Fatty Acyls	"505-54-4"
Com_1226_pos	Rotenone	C23H22O6	394.42	11.91	Organoheterocyclic compounds	"83-79-4"
Com_712_pos	Isobavachalcone	C20H20O4	324.37	11.93	Chalcones and dihydrochalcones	"20784-50-3"
Com_1089_pos	LysoPC 15:0	C23H48NO7P	481.3	11.94	Phospholipid
Com_1338_pos	Curdione	C15H24O2	236.35	11.95	Terpenoids	"13657-68-6"
Com_983_pos	LysoPC 18:2 (2n isomer)	C26H50NO7P	519	11.95	Phospholipid
Com_1106_pos	Angeloyl-(+)-gomisin K3	C28H36O7	484.59	12.01	Tannins	"1023744-69-5"
Com_1417_pos	Pterosin Z	C15H20O2	232.323	12.01	Terpenoids	"34169-69-2"
Com_984_pos	LysoPE 18:2 (2n isomer)	C23H44NO7P	477.6	12.08	Phospholipid
Com_1227_pos	Costunolide	C15H20O2	232.32	12.083	Terpenoids	"553-21-9"
Com_338_neg	Shogaol	C17H24O3	276.371	12.09	Benzene and substituted derivatives	"555-66-8"
Com_1025_pos	Octadecadien-6-ynoic acid	C18H28O2	276.2	12.1	Fatty Acyls
Com_1311_pos	N-Feruloylserotonin	C20H20N2O4	352.384	12.14	Phenolamides	"68573-23-9"
Com_926_pos	LysoPC 18:2	C26H50NO7P	519.3	12.14	Phospholipid
Com_828_pos	Deguelin	C23H22O6	394.42	12.143	Isoflavonoids	"522-17-8"
Com_902_pos	14,15-Dehydrocrepenynic acid	C18H28O2	276.414	12.15	Fatty Acyls	"4154-44-3"
Com_1385_pos	Neocryptotanshinone	C19H22O4	314.376	12.151	Quinones	"109664-02-0"
Com_1415_pos	(S)-Zearalanone	C18H24O5	320.38	12.17	Phenylpropanoids and polyketides	"5975-78-0"
Com_1170_pos	LPC(1-acyl 18:2)	C26H50NO7P	519.65	12.18	Phospholipid
Com_1043_pos	Atractylenolide II	C15H20O2	232.318	12.22	Terpenoids	"73069-14-4"
Com_1284_pos	Tomatidenol	C27H43NO2	413.636	12.27	Steroids and steroid derivatives	"546-40-7"
Com_1325_pos	Bavachinin	C21H22O4	338.4	12.279	Flavanones	"19879-30-2"
Com_59_neg	4'-O-Methylbroussochalcone B	C21H22O4	338.403	12.28	Benzene and substituted derivatives	"20784-60-5"
Com_697_pos	Xanthotoxol geranyl ether	C21H22O4	338.403	12.28	Coumarins and derivatives	"7437-55-0"
Com_1045_pos	Praeruptorin A	C21H22O7	386.395	12.4	Coumarins and derivatives	"73069-25-7"
Com_108_neg	Poricoic acid B	C30H44O5	484.676	12.42	Terpenoids	"137551-39-4"
Com_696_pos	Corylifol A	C25H26O4	390.479	12.42	Isoflavonoids	"775351-88-7"
Com_227_neg	23-Hydroxybetulinic acid	C30H48O4	472.7	12.44	Terpenoids	"85999-40-2"
Com_101_neg	Lysope 16:0	C21H44NO7P	453.55	12.48	Phospholipid	"53862-35-4"
Com_875_pos	Isoalantolactone	C15H20O2	232.32	12.49	Terpenoids	"470-17-7"
Com_60_neg	LysoPE 16:0 (2n isomer)	C21H44NO7P	453.3	12.5	Phospholipid
Com_1137_pos	LysoPC 16:0 (2n isomer)	C24H50NO7P	495.33	12.55	Phospholipid
Com_1299_pos	Nootkatone	C15H22O	218.335	12.56	Terpenoids	"4674-50-4"
Com_925_pos	LysoPC 18:3	C26H48NO7P	517.3	12.56	Phospholipid
Com_1316_pos	Alantolactone	C15H20O2	232.32	12.565	Organoheterocyclic compounds	"546-43-0"
Com_1172_pos	LPC(1-acyl 16:0)	C24H50NO7P	495.63	12.59	Phospholipid
Com_1398_pos	LPC(1-acyl 18:3)	C26H48NO7P	517.63	12.59	Phospholipid
Com_542_neg	9S-Hydroxy-10E,12Z-octadecadienoic acid	C18H32O3	296.235	12.61	Fatty Acyls	"15514-85-9"
Com_377_neg	13(S)-HODE;13(S)-Hydroxyoctadeca-9Z,11E-dienoic acid	C18H32O3	296.235	12.61	Fatty Acyls	"10219-69-9"
Com_622_neg	12(13)-EpOME	C18H32O3	296.235	12.61	Fatty Acyls	"6799-85-5"
Com_1392_pos	Alpha-Linolenic acid	C18H30O2	278.435	12.64	Fatty Acyls	"463-40-1"
Com_978_pos	Punicic acid	C18H30O2	278.3	12.65	Fatty Acyls	"544-72-9"
Com_881_pos	N-p-Cinnamoylagmatine			12.67	Cinnamic acids and derivatives
Com_511_neg	12,13-EODE	C18H32O3	296	12.67	Fatty Acyls
Com_405_neg	Anhydroicaritin	C21H20O6	368.38	12.67	Flavonoids	"118525-40-9"
Com_940_pos	N-Feruloylcadaverine			12.68	Phenolamides
Com_786_pos	Sibutramine	C17H26ClN	279.848	12.68	Benzene and substituted derivatives	"106650-56-0"
Com_638_neg	Hederagenin	C30H48O4	472.7	12.685	Terpenoids	"465-99-6"
Com_1088_pos	LysoPC 20:4	C28H50NO7P	543.4	12.69	Phospholipid
Com_981_pos	LysoPC 18:1 (2n isomer)	C26H52NO7P	521.4	12.7	Phospholipid
Com_1169_pos	LPC(1-acyl 18:1)	C26H52NO7P	521.67	12.76	Phospholipid
Com_103_neg	Lysope 18:1	C23H46NO7P	479.588	12.81	Phospholipid
Com_1270_pos	Curcumol	C15H24O2	236.35	12.847	Terpenoids	"4871-97-0"
Com_713_pos	6-Paradol	C17H26O3	278.39	12.85	Benzene and substituted derivatives	"27113-22-0"
Com_982_pos	LysoPC 18:1	C26H52NO7P	521.1	12.86	Phospholipid
Com_1216_pos	Polygodial	C15H22O2	234.334	12.92	Terpene	"6754-20-7"
Com_49_neg	Echinocystic acid	C30H48O4	472.7	13	Terpenoids	"510-30-5"
Com_346_neg	Maslinic acid	C30H48O4	472.7	13.077	Terpenoids	"4373-41-5"
Com_1204_pos	Demethylzeylasteral	C29H36O6	480.59	13.137	Terpene	"107316-88-1"
Com_910_pos	4-Hydroxy-6-methylquinoline-3-carboxylic acid	C11H9NO3	203.194	13.14	Quinolines and derivatives	"35973-18-3"
Com_938_pos	N-Feruloylspermidine derivative			13.17	Phenolamides
Com_527_neg	Artemisic acid	C15H22O2	234.334	13.19	Terpenoids	"80286-58-4"
Com_1042_pos	Alnustone	C19H18O	262.346	13.21	Phenylpropanoids and polyketides	"33457-62-4"
Com_54_neg	Corosolic acid	C30H48O4	472.7	13.22	Terpenoids	"4547-24-4"
Com_1195_pos	Methyl linoleate	C19H34O2	294.47	13.221	Fatty Acyls	"112-63-0"
Com_931_pos	1,2-dihydrotanshinquinone	C18H14O3	278.302	13.293	Quinones	"77769-21-2"
Com_666_pos	Dibutyl phthalate	C16H22O4	278.152	13.42	Benzoic acids and derivatives	"84-74-2"
Com_1090_pos	Octadeca-11E,13E,15Z-trienoic acid	C18H30O2	278.2	13.5	Fatty Acyls	"25575-00-2"
Com_1115_pos	alpha-Keto-gamma-(methylthio)butyric acid	C5H8O3S	148.18	13.57	Organic Acid And Its Derivatives	"583-92-6"
Com_185_neg	3-Hydroxyoctadecanoic Acid	C18H36O3	300.267	13.6	Fatty Acyls	"45261-96-9"
Com_394_neg	Enoxolone	C30H46O4	470.68	13.62	Terpenoids	"471-53-4"
Com_102_neg	Lysope 18:0	C23H48NO7P	479.588	13.73	Phospholipid
Com_791_pos	9,17-Octadecadiene-12,14-diyne-1,11,16-triol	C18H26O3	290.397	13.78	Fatty Acyls	"211238-60-7"
Com_1139_pos	LysoPC 18:0	C26H54NO7P	523.36	13.8	Phospholipid
Com_603_neg	Usnic acid	C18H16O7	344.32	13.8	Organic Acid And Its Derivatives	"125-46-2"
Com_1184_pos	Arabidopyl shikimic acid	C16H16O9	352.29	13.8	Alcohols and polyols
Com_1008_pos	Beta 2-Solanine	C39H63NO11	721.44	13.8	Alkaloids and derivatives	"61877-94-9"
Com_1339_pos	Auraptene	C19H22O3	298.376	13.9	Terpenoids	"495-02-3"
Com_1154_pos	Eicosapentaenoic Acid	C20H30O2	302.451	13.92	Fatty Acyls	"10417-94-4"
Com_757_pos	Praeruptorin C	C24H28O7	428.475	14.09	Phenylpropanoids	"83382-71-2"
Com_1368_pos	Patchouli alcohol	C15H26O	222.37	14.269	Alcohols and polyols	"5986-55-0"
Com_1215_pos	Palmitoylethanolamide	C18H37NO2	299.492	14.41	Organic Acid And Its Derivatives	"544-31-0"
Com_727_pos	Oleoylethanolamide	C20H39NO2	325.298	14.61	Amines	"111-58-0"
Com_276_neg	N-Oleoyl Glycine	C20H37NO3	339.513	14.62	Organic Acid And Its Derivatives	"2601-90-3"
Com_616_neg	Isomangiferolic acid	C30H48O3	456.36	14.72	Terpenoids	"13878-92-7"
Com_252_neg	Betulinic acid	C30H48O3	456.7	14.842	Terpenoids	"472-15-1"
Com_1394_pos	Spermidine derivative	C8H21N3O6	255.27	14.85	Amines
Com_742_pos	Abietic Acid	C20H30O2	302.45	14.89	Terpenoids	"514-10-3"
Com_314_neg	Oleanic acid	C30H48O3	456.71	15.03	Terpenoids	"508-02-1"
Com_72_neg	Ursolic Acid	C30H48O3	456.7	15.069	Terpenoids	"77-52-1"
Com_495_neg	Linolelaidic Acid (C18:2N6T)	C18H32O2	280.445	15.16	Fatty Acyls	"506-21-8"
Com_1181_pos	Arabidopyl ketoadipic acid	C15H14O9	338.27	15.19	Organic Acid And Its Derivatives
Com_846_pos	AKBA	C32H48O5	512.721	15.594	Terpenoids	"67416-61-9"
Com_1061_pos	Gamma-Solanine	C33H53NO6	559.387	15.65	Alkaloids and derivatives	"511-37-5"
Com_1058_pos	Nortanshinone	C17H12O4	280.274	15.76	Quinones	"97399-70-7"
Com_1066_pos	Erucamide	C22H43NO	337.583	15.77	Fatty Acyls	"112-84-5"
Com_180_neg	cis-Vaccenic acid	C18H34O2	282.256	15.78	Fatty Acyls	"506-17-2"
Com_1324_pos	Muscone	C16H30O	238.41	15.95	Carbonyl compounds	"541-91-3"
Com_1194_pos	Methyl linolenate	C19H32O2	292.46	16.057	Fatty Acyls	"301-00-8"
Com_1413_pos	(-)-N-[3',4'-Dihydroxy-(E)-cinnamoyl]-L-glutamic acid	C14H15N1O7	309.271	16.07	Amino Acid And Derivatives	"860295-23-4"
Com_1255_pos	Enterodiol	C18H22O4	302.152	16.98	Lignans	"80226-00-2"
Com_869_pos	O-Feruloyl 4-hydroxylcoumarin	C19H14O6	338.1	17.01	Cinnamic acids and derivatives
Com_867_pos	N-Feruloyl spermidine		320.1	17.03	Cinnamic acids and derivatives
Com_808_pos	Cinnamoyl tyramine	C17H17NO2	267	17.3	Amino Acid And Derivatives
Com_800_pos	N-hexosyl-p-coumaroyl putrescine		396.1	17.63	Cinnamic acids and derivatives
Com_1163_pos	beta-Carotene	C40H56	536.873	18.26	Terpenoids	"7235-40-7"
Com_114_neg	1-Indanone	C9H8O	132.16	18.28	Pyridines and derivatives	"83-33-0"
Com_139_neg	Diallyl sulfide	C6H10S	114.21	18.46	Organosulfur compounds	"592-88-1"
Com_317_neg	3,4,5-Trimethoxycinnamic acid	C12H14O5	238.24	18.465	Organic Acid And Its Derivatives	"90-50-6"
Com_256_neg	Tiglic acid	C5H8O2	100.12	18.476	Fatty Acyls	"80-59-1"

## Sheet: Dataset S2
Dataset S2. 151 highly increased chemicals in fermented licorice
Compound_ID	Names	Formula	Molecular Weight	RT [min]	Class(English)	CAS	log2(Change Fold)
Com_564_neg	D-Fructose 1,6-bisphosphate	C6H14O12P2	340.116	0.88	Sugar Acids And Its Derivatives	"488-69-7"	7.95645447175742
Com_300_neg	D-Fructose-1,6-biphosphate	C6H14O12P2	339.996	0.91	Carbohydrates And Its Derivatives	"38099-82-0"	7.93067540856838
Com_1252_pos	Guanosine monophosphate	C10H14N5O8P	363.058	1.01	Nucleotide And Its Derivates		7.28037607535398
Com_375_neg	6'-O-Feruloyl-D-sucrose	C22H30O14	518.164	0.69	Phenolic acids	"118230-77-6"	7.17239956245342
Com_1042_pos	Alnustone	C19H18O	262.346	13.21	Phenylpropanoids and polyketides	"33457-62-4"	5.86478474029802
Com_590_neg	D-Glucose 1-phosphate	C6H13O9P	260.136	0.86	Carbohydrates And Its Derivatives		5.35094059506711
Com_1253_pos	Lactucin	C15H16O5	276.1	0.67	Lactones	"1891-29-8"	5.29832519558394
Com_510_neg	UDP	C9H14N2O12P2	404.16	0.7	Nucleotide And Its Derivates	"58-98-0"	5.12868481026024
Com_274_neg	Thymidine 5'-diphosphate	C10H16N2O11P2	402.19	0.69	Nucleotide And Its Derivates		5.10068518977918
Com_1191_pos	Diethyl glutarate	C9H16O4	188.105	0.67	Fatty Acyls	"818-38-2"	5.01660560720205
Com_952_pos	L-Ornithine	C5H12N2O2	132.16	0.762	Amino Acid And Derivatives	"70-26-8"	4.46194715884164
Com_1024_pos	Coumalic acid	C6H4O4	140.094	0.72	Organic Acid And Its Derivatives	"500-05-0"	4.23545327082467
Com_1396_pos	methylApigenin C-hexoside	C22H22O10	446.404	0.73	Flavonoids		4.14787971490509
Com_217_neg	Cytidylic acid	C9H14N3O8P	323.2	0.97	Nucleotide And Its Derivates	"63-37-6"	4.12823378414171
Com_1254_pos	DL-threitol	C4H10O4	122.058	0.67	Sugar alcohols	"6968-16-7"	4.10040456184864
Com_1410_pos	di-C,C-pentosyl-luteolin	C25H26O14	550.46	0.73	Flavonoids		3.9995085351542
Com_809_pos	Histidinol	C6H11N3O	141.1	0.72	Amines	"4836-52-6"	3.93443692249418
Com_273_neg	CDP	C9H15N3O11P2	403.176	0.99	Nucleotide And Its Derivates	"63-38-7"	3.88810433251926
Com_813_pos	Deoxynojirimycin	C6H13NO4	163.173	0.73	Organoheterocyclic compounds	"19130-96-2"	3.86974429651026
Com_990_pos	Protostemonine	C25H31NO6	417.495	0.65	Alkaloids and derivatives	"27495-40-5"	3.8315679800588
Com_1423_pos	Isomucronulatol	C17H18O5	302.327	8.8	Isoflavonoids	"64474-51-7"	3.72711385245068
Com_216_neg	alpha-D-Galactose 1-phosphate	C6H13O9P	260.136	0.87	Carbohydrates And Its Derivatives	"2255-14-3"	3.62459428761409
Com_191_neg	dGDP	C10H15N5O10P2	427.201	1.08	Nucleotide And Its Derivates	"3493-09-2"	3.49893519446231
Com_186_neg	3-Ureidopropionate	C4H8N2O3	132.053	0.82	Organic Acid And Its Derivatives	"462-88-4"	3.43561551267968
Com_1199_pos	Inosine-5'-monophosphate	C10H13N4O8P	348.206	1.05	Nucleotide And Its Derivates	"21214-07-3"	3.3724124285024
Com_864_pos	O-methylnaringenin C-pentoside	C21H22O9	418.1	0.72	Flavonoids		3.34088408650119
Com_698_pos	Adenosine 5'-Diphosphate	C10H15N5O10P2	427.201	1.05	Nucleotide And Its Derivates	"58-64-0"	3.33534861064968
Com_20_neg	alpha-Benzylsuccinic acid	C11H12O4	208.211	0.71	Organic Acid And Its Derivatives	"884-33-3"	3.31755218399171
Com_1344_pos	Adenosine5-phosphosulfate	C10H13N5NaO10PS	449.266	1.05	Nucleotide And Its Derivates	"102029-95-8"	3.30742852519225
Com_940_pos	N-Feruloylcadaverine			12.68	Phenolamides		3.30012611234828
Com_583_neg	Kaempferol 7-O-rhamnoside	C21H20O10	432.106	7.36	Flavones and Flavonols	"20196-89-8"	3.20403496946127
Com_840_pos	beta-Nicotinamide adenine dinucleotide phosphate	C21H29N7O17P3	744.41	1.03	Nucleotide And Its Derivates	"53-59-8"	3.18941199059005
Com_1112_pos	Neodiosmin	C28H32O15	608.545	7.12	Flavones and Flavonols	"38665-01-9"	3.16405275792341
Com_1299_pos	Nootkatone	C15H22O	218.335	12.56	Terpenoids	"4674-50-4"	3.13695067012554
Com_358_neg	D(+)-Melezitose O-rhamnoside	C24H42O20	650.1	1.05	Carbohydrates And Its Derivatives		3.13136111940631
Com_350_neg	Sinigrin	C10H16KNO9S2	397.464	1.751	Organic Acid And Its Derivatives	"3952-98-5"	3.13061551453751
Com_258_neg	Dihydrodehydrodiconiferyl Alcohol	C20H24O6	360.401	0.77	Phenylpropanoids and polyketides	"28199-69-1"	3.11384232190614
Com_360_neg	Pinobanksin	C15H12O5	272.069	7.06	Flavonoids	"548-82-3"	3.09529483100876
Com_468_neg	Vitamin C	C6H8O6	176.12	1.03	Vitamins	"50-81-7"	3.07913863409596
Com_242_neg	5'-Adenylic acid	C10H14N5O7P	347.221	1.036	Pentose phosphates	"61-19-8"	3.05796161512804
Com_177_neg	s7p	C7H13BaO10P	425.473	0.87	Carbohydrates And Its Derivatives	"2646-35-7"	3.01557260436034
Com_361_neg	2'-Hydroxygenistein	C15H10O6	286.048	8.02	Isoflavonoids	"1156-78-1"	2.97631912128502
Com_250_neg	Kaempferin	C21H20O10	432.106	7.35	Flavonoids	"482-39-3"	2.95449816100852
Com_473_neg	Medicarpin	C16H14O4	270.285	7.26	Isoflavonoids	"32383-76-9"	2.93885524779427
Com_488_neg	L-Asparagine	C4H8N2O3	132.12	0.843	Amino Acid And Derivatives	"70-47-3"	2.93439891095765
Com_738_pos	3,7-Di-O-methylquercetin	C17H14O7	330.074	9.02	Flavonoids	"2068-02-2"	2.9336960093826
Com_839_pos	1-Methylhistidine	C7H11N3O2	169.18	0.84	Amino Acid And Derivatives	"332-80-9"	2.91258862383629
Com_1379_pos	Oxymatrine	C15H24N2O2	264.368	6.76	Alkaloids and derivatives	"54809-74-4"	2.8442720727877
Com_589_neg	O-Phospho-L-serine	C3H8NO6P	185.072	1.03	Amino Acid And Derivatives	"407-41-0"	2.83416717364597
Com_182_neg	Fisetin	C15H10O6	286.24	7.417	Flavones and Flavonols	"528-48-3"	2.7944037306757
Com_1295_pos	dAMP	C10H14N5O6P	331.222	1.47	Nucleotide And Its Derivates	"653-63-4"	2.79400281041278
Com_992_pos	beta-Alanine	C3H7NO2	89.093	0.8	Amino Acid And Derivatives	"107-95-9"	2.79269574386806
Com_894_pos	2'-Deoxyinosine 5'-phosphate	C10H13N4O7P	332.052	1.71	Nucleotide And Its Derivates	"3393-18-8"	2.78895004854799
Com_779_pos	N-Acetyl-5-hydroxytryptamine	C12H14N2O2	218.252	5.98	Amino Acid And Derivatives	"1210-83-9"	2.77220551463046
Com_896_pos	5-Aminoimidazole ribonucleotide	C8H14N3O7P	295.056	0.87	Nucleotide And Its Derivates	"25635-88-5"	2.75182245997524
Com_1358_pos	methylNaringenin C-pentoside	C21H22O9	418.394	0.72	Flavonoids		2.74240263075976
Com_1378_pos	Pectolinarigenin	C17H14O6	314.295	10.78	Flavones and Flavonols	"520-12-7"	2.7408052258425
Com_1321_pos	Methoxsalen	C12H8O4	216.19	9.259	Coumarins and derivatives	"298-81-7"	2.73466321662853
Com_1334_pos	Sclareol Glycol	C16H30O2	254.413	7.54	Alcohols and polyols	"55881-96-4"	2.70831819198076
Com_434_neg	2-O-Caffeoylmalic acid	C13H12O8	296.053	0.69	Phenolic acids	"53755-04-7"	2.68271323798322
Com_544_neg	Tectorigenin	C16H12O6	300.263	8.849	Isoflavonoids	"548-77-6"	2.6760618025554
Com_497_neg	Heptadecanoic acid	C17H34O2	270.256	10.53	Fatty Acyls	"506-12-7"	2.67162171815744
Com_312_neg	7,4'-Dihydroxyflavone	C15H10O4	254.24	7.66	Flavonoids	"2196-14-7"	2.67093181589405
Com_1337_pos	sn-Glycero-3-phosphocholine	C8H20NO6P	257.22	0.91	Glycerophospholipids	"28319-77-9"	2.66959980567663
Com_447_neg	Galangin	C15H10O5	270.24	10.427	Flavones and Flavonols	"548-83-4"	2.66753381541427
Com_326_neg	Naringenin	C15H12O5	272.25	8.683	Flavanones	"480-41-1"	2.65980548608828
Com_293_neg	Dihydroxyacetone phosphate	C3H7O6P	170.058	0.9	Carbohydrates And Its Derivatives	"57-04-5"	2.65934469704373
Com_283_neg	Farrerol	C17H16O5	300.31	9.935	Flavanones	"24211-30-1"	2.64953026699877
Com_716_pos	C-pentosyl-apigenin O-rhamnosyl-O-hexoside			7.1	Flavonoids		2.64776167541726
Com_1292_pos	2-Deoxy-D-galactose	C6H12O5	164.156	0.69	Carbohydrates And Its Derivatives	"1949-89-9"	2.61740765263208
Com_120_neg	Kinetin 9-riboside	C15H17N5O5	347.326	1.03	Anthocyanins	"4338-47-0"	2.6120253753622
Com_547_neg	Daidzein	C15H10O4	254.238	7.91	Isoflavonoids	"486-66-8"	2.59090870199146
Com_545_neg	Scutellarein	C15H10O6	286.236	7.635	Flavones and Flavonols	"529-53-3"	2.58323427850949
Com_119_neg	Kuwanon A	C25H24O6	420.454	0.7	Flavonoids	"62949-77-3"	2.56721812241598
Com_433_neg	2,2-Dimethylsuccinic acid	C6H10O4	146.058	0.84	Organic Acid And Its Derivatives	"597-43-3"	2.56609551752607
Com_441_neg	Psoralidin	C20H16O5	336.34	11.318	Isoflavonoids	"18642-23-4"	2.55189870851858
Com_311_neg	Paeoniflorin	C23H28O11	480.45	6.333	Terpenoids	"23180-57-6"	2.53848259205788
Com_592_neg	Rhapontigenin	C15H14O4	258.269	8.04	Phenylpropanoids and polyketides	"500-65-2"	2.53563478835759
Com_4_neg	Eriodictyol	C15H12O6	288.252	7.999	Flavanones	"552-58-9"	2.52830586713088
Com_158_neg	Hesperetin	C16H14O6	302.27	8.972	Flavanones	"520-33-2"	2.52087056583982
Com_89_neg	Apigenin	C15H10O5	270.24	8.7	Flavones and Flavonols	"520-36-5"	2.51420947125199
Com_538_neg	Notopterol	C21H22O5	354.403	10.88	Phenylpropanoids	"88206-46-6"	2.50044875678574
Com_1140_pos	Cucurbitacin I	C30H42O7	514.293	0.67	Terpenoids	"2222-07-3"	2.49100827869068
Com_341_neg	Isochlorogenic acid C	C25H24O12	516.451	7.053	Alcohols and polyols	"57378-72-0"	2.46621931004478
Com_1371_pos	18-Nor-4,15-dihydroxyabieta-8,11,13-trien-7-one	C19H26O3	302.408	7.25	Terpene	"213329-46-5"	2.46425612729463
Com_306_neg	Quercetin	C15H10O7	302.236	8.96	Flavones and Flavonols	"117-39-5"	2.45442867567569
Com_830_pos	7,8-Dihydroxyflavone	C15H10O4	254.24	8.141	Flavonoids	"38183-03-8"	2.44794752930941
Com_93_neg	Butin	C15H12O5	272.069	8.61	Flavanones	"492-14-8"	2.44256530405432
Com_230_neg	Genistein	C15H10O5	270.24	8.72	Isoflavonoids	"446-72-0"	2.43300092427753
Com_2_neg	Naringenin chalcone	C15H12O5	272.253	8.518	Chalcones and dihydrochalcones	"73692-50-9"	2.43206109153046
Com_1099_pos	S-(5'-Adenosyl)-L-methionine	C15H22N6O5S	398.137	0.83	Amino Acid And Derivatives		2.41127736317335
Com_200_neg	D-Fructose 6-Phosphate	C6H13O9P	260.136	0.86	Carbohydrates And Its Derivatives	"643-13-0"	2.41112269633663
Com_392_neg	D-Glucose 6-phosphate	C6H13O9P	260.03	0.86	Carbohydrates And Its Derivatives	"56-73-5"	2.40226622357065
Com_68_neg	Morin Hydrate	C15H12O8	320.25	7.68	Flavones and Flavonols	"6202-27-3"	2.3964984771841
Com_943_pos	Naringerin	C15H12O5	272.253	8.64	Flavanones	"67604-48-2"	2.38493117997139
Com_837_pos	N', N''-p-hydroxybenxoyl,sinapoylcadaverine			0.81	Amines		2.37726193862491
Com_1276_pos	Oroxylin A	C16H12O5	284.263	10.55	Flavones and Flavonols	"480-11-5"	2.37354929726863
Com_1407_pos	Epiberberine	C20H18NO4+	336.361	7.215	Alkaloids and derivatives	"6873-09-2"	2.35720973190401
Com_113_neg	Maackiain	C16H12O5	284.263	9.87	Isoflavonoids	"19908-48-6"	2.35700776253396
Com_84_neg	Engeletin	C21H22O10	434.393	7.149	Flavonoids	"572-31-6"	2.35497627395991
Com_1342_pos	3-Hydroxy-9,10-Dimethoxypterocarpan	C17H16O5	300.311	7.16	Isoflavonoids	"73340-41-7"	2.34615363188849
Com_1081_pos	Kukoamine A	C28H42N4O6	530.31	0.68	Phenolamine	"75288-96-9"	2.33835364280047
Com_347_neg	Wedelolactone	C16H10O7	314.246	8.229	Flavonoids	"524-12-9"	2.32560100075662
Com_262_neg	D-Mannose 6-phosphate	C6H13O9P	260.136	0.87	Carbohydrates And Its Derivatives	"723729-16-6"	2.31630161019333
Com_675_pos	S-Adenosyl-methionine	C22H30N6O8S2	570.639	0.84	Nucleotide And Its Derivates	"17176-17-9"	2.30856742107474
Com_1309_pos	N-Feruloyltyramine	C18H19NO4	313.348	7.92	Phenols And Its Derivatives	"65646-26-6"	2.29818600601352
Com_1145_pos	Asarinin	C20H18O6	354.35	11.812	Phenylpropanoids	"133-04-0"	2.29796529893174
Com_534_neg	Diosmetin	C16H12O6	300.26	8.911	Flavones and Flavonols	"520-34-3"	2.28220879447301
Com_1363_pos	D-beta-Homophenylalanine	C10H13NO2	179.216	5.41	Amino Acid And Derivatives	"131270-08-1"	2.27913177418005
Com_800_pos	N-hexosyl-p-coumaroyl putrescine		396.1	17.63	Cinnamic acids and derivatives		2.26199693929021
Com_1192_pos	Vitamin A	C20H30O	286.452	9.514	Vitamins	"68-26-8"	2.24033739050014
Com_789_pos	Apigenin C-pentoside	C20H18O9	402.35	0.73	Flavonoids		2.21993410683105
Com_167_neg	N-Acetylornithine	C7H14N2O3	174.2	0.896	Amino Acid And Derivatives	"6205-08-9"	2.21856453814939
Com_453_neg	Pinocembrin	C15H12O4	256.25	10.372	Flavanones	"480-39-7"	2.21730884261622
Com_33_neg	ADP-ribose	C15H23N5O14P2	591.315	1.05	Nucleotide And Its Derivates	"20762-30-5"	2.21603977916684
Com_1274_pos	Sesamin	C20H18O6	354.35	11.456	Lignans	"607-80-7"	2.20118487486085
Com_727_pos	Oleoylethanolamide	C20H39NO2	325.298	14.61	Amines	"111-58-0"	2.1986477725125
Com_1263_pos	Dodecanedioic acid	C12H22O4	230.3	9.452	Organic Acid And Its Derivatives	"693-23-2"	2.18526310358817
Com_1339_pos	Auraptene	C19H22O3	298.376	13.9	Terpenoids	"495-02-3"	2.17992292808622
Com_1421_pos	ladanein	C17H14O6	314.295	8.06	Flavones and Flavonols	"10176-71-3"	2.16507344050641
Com_507_neg	Isorhoifolin	C27H30O14	578.52	6.84	Flavonoids	"552-57-8"	2.15002930924463
Com_847_pos	L-Pipecolate	C6H11NO2	129.16	1.049	Amino Acid And Derivatives	"3105-95-1"	2.13972476366661
Com_764_pos	Cycloleucine	C6H11NO2	129.157	0.84	Amino Acid And Derivatives	"52-52-8"	2.13547928290887
Com_111_neg	Kaempferol	C15H10O6	286.24	8.811	Flavones and Flavonols	"520-18-3"	2.13506338629675
Com_130_neg	2,4-Dihydroxyacetophenone	C8H8O3	152.15	8.14	Ketones	"89-84-9"	2.12906986853047
Com_164_neg	dADP	C10H15N5O9P2	411.202	0.75	Nucleotide And Its Derivates	"2793-06-8"	2.12141750992464
Com_611_neg	Bavachin	C20H20O4	324.37	10.72	Flavanones	"19879-32-4"	2.11848701345085
Com_1168_pos	Yamogenin	C27H42O3	414.621	0.9	Steroids and steroid derivatives	"512-06-1"	2.1132178490048
Com_913_pos	Phytocassane E	C20H28O3	316.435	10.75	Terpene	"181524-78-7"	2.10879049196265
Com_995_pos	Nicotinamide	C6H6N2O	122.12	1.539	Vitamins	"98-92-0"	2.10688972158321
Com_478_neg	gamma,gamma-Dimethylallyl pyrophosphate	C5H12O7P2	246.092	0.95	Prenol lipids	"358-72-5"	2.10370856232767
Com_700_pos	Ala-gly	C5H10N2O3	146.144	0.84	Amino Acid And Derivatives	"687-69-4"	2.10263852611046
Com_1176_pos	Nicotinic acid adenine dinucleotide	C21H28N7O14P2	663.2	1.04	Nucleotide and its derivates		2.10182913042054
Com_788_pos	Isosakuranetin	C16H14O5	286.279	10.315	Flavanones	"480-43-3"	2.08579963657587
Com_1270_pos	Curcumol	C15H24O2	236.35	12.847	Terpenoids	"4871-97-0"	2.0770563306209
Com_1425_pos	Acetyl-trans-resveratrol	C20H18O6	354.359	10.79	Phenylpropanoids and polyketides	"42206-94-0"	2.07194984187901
Com_53_neg	Calycosin	C16H12O5	284.263	8.18	Isoflavonoids	"20575-57-9"	2.06623369840009
Com_75_neg	Chlordiazepoxide	C16H14ClN3O	299.76	9.45	Benzene and substituted derivatives	"58-25-3"	2.06129118863463
Com_755_pos	7-demethylsuberosin	C14H14O3	230.263	9.89	Phenylpropanoids	"21422-04-8"	2.05870788249257
Com_484_neg	Sennoside A	C42H38O20	862.74	6.771	Anthracenes	"81-27-6"	2.05728885433968
Com_651_pos	Methyl Dihydrojasmonate	C13H22O3	226.31	11.66	Fatty Acyls	"24851-98-7"	2.05131692679539
Com_1118_pos	alpha-Nicotinamide adenine dinucleotide	C21H27N7O14P2	663.425	1.04	Nucleotide And Its Derivates	"7298-93-3"	2.04100639638892
Com_585_neg	Morin	C15H10O7	302.043	8.05	Flavonoids	"6472-38-4"	2.03589665669077
Com_694_pos	Wighteone	C20H18O5	338.36	9.59	Isoflavonoids	"51225-30-0"	2.03537033327941
Com_477_neg	4-Hydroxy-2-Oxoglutaric Acid	C5H6O6	162.098	0.7	Organic Acid And Its Derivatives	"1187-99-1"	2.03273270518596
Com_308_neg	Quercetin-3'-O-glucoside	C21H20O12	464.382	6.53	Flavones and Flavonols		2.02700857309245
Com_1402_pos	Malachite green	C23H25ClN2	364.9	9.1	Benzene and substituted derivatives	"569-64-2"	2.02363940433282
Com_934_pos	4',7-Dimethoxyisoflavone	C17H14O4	282.29	11.41	Isoflavonoids	"1157-39-7"	2.01713790070374
Com_524_neg	3,4-Dihydroxyhydrocinnamic acid	C9H10O4	182.17	5.64	Phenylpropanoids and polyketides	"1078-61-1"	2.01697483043261
Com_734_pos	Isopimpinellin	C13H10O5	246.216	9.746	Coumarins and derivatives	"482-27-9"	2.007814210253
Com_438_neg	Dimethylmalonic acid	C5H8O4	132.042	0.67	Organic Acid And Its Derivatives	"595-46-0"	2.00602978206021

## Sheet: Dataset S3
Dataset S3. KEGG Enrichment analysis of target genes of highly increased chemicals in fermented licorice
Term description	p-value	P RANK	coverage	EnrichRatio	gene names
Amino acid metabolism	5.41e-77	1	196	3.4	AADAT;AASS;ABAT;ACAA1;ACAD8;ACADM;ACADS;ACADSB;ACAT1;ACAT2;<br>ACMSD;ACY1;ACY3;ADH1A;ADH1B;ADH1C;ADH4;ADH7;ADI1;ADSL;<br>ADSS;ADSSL1;AFMID;AGMAT;AGXT;AGXT2;AHCYL1;ALAS1;ALAS2;ALDH18A1;<br>ALDH1A3;ALDH1B1;ALDH2;ALDH3A1;ALDH3A2;ALDH3B1;ALDH3B2;ALDH4A1;ALDH5A1;ALDH6A1;<br>ALDH9A1;AMD1;AMDHD1;AMT;AOC1;AOC2;AOC3;AOX1;APIP;ARG1;<br>ARG2;ASL;ASMT;ASNS;ASPA;ASS1;AUH;AZIN2;BBOX1;BCAT1;<br>BCAT2;BCKDHA;BCK…
Neuroactive ligand-receptor interaction	1.48e-30	2	141	2.5	ADORA1;ADORA2A;ADORA2B;ADORA3;ADRA1A;ADRA1B;ADRA1D;ADRA2A;ADRA2B;ADRA2C;<br>ADRB1;ADRB2;ADRB3;AGTR1;AGTR2;AVPR1A;AVPR1B;AVPR2;BDKRB2;CHRM1;<br>CHRM2;CHRM3;CHRM4;CHRM5;CHRNA10;CHRNA2;CHRNA3;CHRNA4;CHRNA5;CHRNA6;<br>CHRNA7;CHRNA9;CHRNB2;CHRNB3;CHRNB4;CNR1;CNR2;CRHR2;DRD1;DRD2;<br>DRD3;DRD4;DRD5;EDNRA;F2;GABBR1;GABBR2;GABRA1;GABRA2;GABRA3;<br>GABRA4;GABRA5;GABRA6;GABRB1;GABRB2;GABRB3;GABRD;GABRE;GAB…
Overview	8.12e-30	3	103	2.9	AADAT;ACAA1;ACACA;ACACB;ACADL;ACADM;ACADS;ACADSB;ACAT1;ACAT2;<br>ACO1;ACO2;ACOX1;ACSL1;ACSL4;ACSL5;ACSL6;ACSS1;ACSS2;ACY1;<br>AGXT;ALDH18A1;ALDH6A1;ALDOA;ALDOB;AMT;ARG1;ARG2;ASL;ASS1;<br>BCAT1;BCAT2;CBS;CPS1;CPT1A;CTH;DLD;DLST;ESD;FBP1;<br>FBP2;FH;G6PD;GAPDH;GLDC;GLUL;GOT1;GOT2;GPT;GPT2;<br>HACD1;HADHA;HIBCH;HK1;HK2;MAT1A;MAT2A;MAT2B;MCEE;MECR;<br>MTHFR;MTR;MUT;NAGS;OGDH;OGDHL;OTC;OXSM;PAH;PC;<br…
Metabolism of other amino acids	4e-26	4	73	3.3	ABAT;ACADM;ALDH1A3;ALDH1B1;ALDH2;ALDH3A1;ALDH3A2;ALDH3B1;ALDH3B2;ALDH6A1;<br>ALDH9A1;AOC2;AOC3;BAAT;CCBL1;CCBL2;CDO1;CTH;DAO;DPYD;<br>DPYS;G6PD;GAD1;GAD2;GBA3;GGT1;GLS;GLS2;GPX1;GPX2;<br>GPX3;GPX4;GPX5;GPX6;GPX7;GPX8;GSR;GSS;GSTA1;GSTA2;<br>GSTA3;GSTA4;GSTA5;GSTK1;GSTM1;GSTM2;GSTM3;GSTM4;GSTM5;GSTO1;<br>GSTO2;GSTP1;GSTT1;HADHA;HIBCH;MGST1;MGST2;MGST3;MLYCD;MTR;<br>OPLAH;PGD;RRM1;RRM2;RRM2B;SHMT1;…
Arginine and proline metabolism	6.09e-26	5	50	4.2	ACY1;AGMAT;ALDH18A1;ALDH1B1;ALDH2;ALDH3A2;ALDH4A1;ALDH9A1;AMD1;AOC1;<br>ARG1;ARG2;ASL;ASS1;AZIN2;CKB;CKM;CKMT1A;CKMT1B;CKMT2;<br>CPS1;DAO;GAMT;GATM;GLS;GLS2;GLUL;GOT1;GOT2;HOGA1;<br>MAOA;MAOB;NAGS;NOS1;NOS2;NOS3;OAT;OTC;P4HA1;P4HA2;<br>P4HA3;PRODH;PRODH2;PYCR1;PYCR2;PYCRL;SAT2;SMOX;SMS;SRM;<br>
Nervous system	3.56e-22	6	188	1.9	ABAT;ABHD6;ABL1;ACHE;ADRBK1;ADRBK2;ALOX15;ALOX15B;ALOX5;ARAF;<br>ARRB2;ATF4;BAX;BCL2;BDNF;CACNA1A;CACNA1B;CACNA1C;CACNA1D;CACNA1S;<br>CALM1;CALM2;CALM3;CALML3;CALY;CAMK2D;CAMK2G;CDC42;CHRM1;CHRM2;<br>CHRM3;CHRM4;CHRM5;CHRNA3;CHRNA4;CHRNA6;CHRNA7;CHRNB2;CHRNB4;CNR1;<br>COMT;CPLX2;CREB1;CRH;CYP2D6;DAGLA;DDC;DLG4;DNM3;DRD1;<br>DRD2;DRD3;DRD4;DRD5;FASLG;FOS;GABBR1;GABBR2;GABRA1;GABRA2;<br>GABRA3;GABR…
Carbon metabolism	6.18e-20	7	65	3	ACADM;ACADS;ACAT1;ACAT2;ACO1;ACO2;ACSS1;ACSS2;AGXT;ALDH6A1;<br>ALDOA;ALDOB;AMT;CPS1;DLD;DLST;ESD;FBP1;FBP2;FH;<br>G6PD;GAPDH;GLDC;GOT1;GOT2;GPT;GPT2;HADHA;HIBCH;HK1;<br>HK2;MCEE;MTHFR;MUT;OGDH;OGDHL;PC;PCCA;PCCB;PDHB;<br>PGD;PGLS;PHGDH;PKLR;PKM;PRPS1;PRPS1L1;PRPS2;PSAT1;PSPH;<br>RGN;SDHA;SDHB;SDHC;SDHD;SDS;SDSL;SHMT1;SHMT2;SUCLA2;<br>SUCLG1;SUCLG2;TALDO1;TKT;TPI1;
Metabolism of cofactors and vitamins	3.71e-19	8	95	2.4	ACP1;ADH1A;ADH1B;ADH1C;ADH4;ADH7;ALAD;ALAS1;ALAS2;ALDH1A1;<br>ALDH1A2;ALDH1L1;ALDH1L2;AMT;AOX1;ATIC;BCAT1;BCAT2;BST1;CYP1A1;<br>CYP1A2;CYP2B6;CYP3A4;DGAT1;DHFR;DHRS3;DHRS4;DHRS9;DPYD;DPYS;<br>EARS2;ENPP1;EPRS;FECH;FTCD;GART;GGCX;HLCS;HMBS;HSD17B6;<br>LIAS;LIPT2;LRAT;MMAB;MOCS1;MOCS2;MTFMT;MTHFD1;MTHFD1L;MTHFD2;<br>MTHFD2L;MTHFR;MTHFS;MTR;NAMPT;NAPRT;NFS1;NMNAT1;NMNAT2;NMNAT3;<br>NNMT;NQO1;NT5C1A;…
Biosynthesis of amino acids	1.05e-17	9	49	3.3	AADAT;ACO1;ACO2;ACY1;ALDH18A1;ALDOA;ALDOB;ARG1;ARG2;ASL;<br>ASS1;BCAT1;BCAT2;CBS;CPS1;CTH;GAPDH;GLUL;GOT1;GOT2;<br>GPT;GPT2;MAT1A;MAT2A;MAT2B;MTR;NAGS;OTC;PAH;PC;<br>PHGDH;PKLR;PKM;PRPS1;PRPS1L1;PRPS2;PSAT1;PSPH;PYCR1;PYCR2;<br>PYCRL;SDS;SDSL;SHMT1;SHMT2;TALDO1;TAT;TKT;TPI1;
Valine, leucine and isoleucine degradation	8.81e-17	10	35	3.9	ABAT;ACAA1;ACAD8;ACADM;ACADS;ACADSB;ACAT1;ACAT2;ALDH1B1;ALDH2;<br>ALDH3A2;ALDH6A1;ALDH9A1;AOX1;AUH;BCAT1;BCAT2;BCKDHA;BCKDHB;DBT;<br>DLD;HADHA;HIBADH;HIBCH;HMGCL;IL4I1;IVD;MCCC1;MCCC2;MCEE;<br>MUT;OXCT1;OXCT2;PCCA;PCCB;
Calcium signaling pathway	2.03e-16	11	86	2.3	ADORA2A;ADORA2B;ADRA1A;ADRA1B;ADRA1D;ADRB1;ADRB2;ADRB3;AGTR1;ATP2A1;<br>ATP2B4;AVPR1A;AVPR1B;BDKRB2;CACNA1A;CACNA1B;CACNA1C;CACNA1D;CACNA1G;CACNA1H;<br>CACNA1S;CALM1;CALM2;CALM3;CALML3;CAMK2D;CAMK2G;CHRM1;CHRM2;CHRM3;<br>CHRM5;CHRNA7;DRD1;DRD5;EDNRA;GRIN1;GRIN2A;GRIN2C;GRIN2D;HRH1;<br>HRH2;HTR2A;HTR2B;HTR2C;HTR4;HTR6;HTR7;ITPR1;ITPR2;ITPR3;<br>LHCGR;MYLK2;NOS1;NOS2;NOS3;NTSR1;OXTR;P2RX2;P2RX3;PDE…
Glutathione metabolism	2.05e-16	12	38	3.5	G6PD;GGT1;GPX1;GPX2;GPX3;GPX4;GPX5;GPX6;GPX7;GPX8;<br>GSR;GSS;GSTA1;GSTA2;GSTA3;GSTA4;GSTA5;GSTK1;GSTM1;GSTM2;<br>GSTM3;GSTM4;GSTM5;GSTO1;GSTO2;GSTP1;GSTT1;MGST1;MGST2;MGST3;<br>OPLAH;PGD;RRM1;RRM2;RRM2B;SMS;SRM;TXNDC12;
Tryptophan metabolism	1.98e-14	13	31	3.7	AADAT;ACAT1;ACAT2;ACMSD;AFMID;ALDH1B1;ALDH2;ALDH3A2;ALDH9A1;AOC1;<br>AOX1;ASMT;CAT;CCBL1;CCBL2;CYP1A1;CYP1A2;DDC;GCDH;HAAO;<br>HADHA;IDO1;IL4I1;KMO;KYNU;MAOA;MAOB;OGDH;OGDHL;TDO2;<br>TPH1;
Tyrosine metabolism	7.55e-14	14	30	3.7	ADH1A;ADH1B;ADH1C;ADH4;ADH7;ALDH1A3;ALDH3A1;ALDH3B1;ALDH3B2;AOC2;<br>AOC3;AOX1;COMT;DBH;DCT;DDC;FAH;FAHD1;GOT1;GOT2;<br>GSTZ1;IL4I1;MAOA;MAOB;PNMT;TAT;TH;TPO;TYR;TYRP1;<br>
Cysteine and methionine metabolism	8.41e-14	15	29	3.8	ADI1;AHCYL1;AMD1;APIP;BHMT;CBS;CDO1;CTH;DNMT1;DNMT3A;<br>DNMT3B;ENOPH1;GOT1;GOT2;IL4I1;LDHA;MAT1A;MAT2A;MAT2B;MPST;<br>MRI1;MTAP;MTR;SDS;SDSL;SMS;SRM;TAT;TST;
Alanine, aspartate and glutamate metabolism	3.23e-13	16	28	3.7	ABAT;ACY3;ADSL;ADSS;ADSSL1;AGXT;AGXT2;ALDH4A1;ALDH5A1;ASL;<br>ASNS;ASPA;ASS1;CAD;CPS1;DDO;GAD1;GAD2;GLS;GLS2;<br>GLUL;GOT1;GOT2;GPT;GPT2;IL4I1;NIT2;PPAT;
Endocrine system	5.68e-13	17	216	1.5	ABCC8;ACAA1;ACACA;ACACB;ACADL;ACADM;ACE;ACE2;ACOX1;ACSL1;<br>ACSL4;ACSL5;ACSL6;ADIPOQ;ADIPOR1;ADIPOR2;AGT;AGTR1;AGTR2;AKR1C3;<br>ALOX5;ANAPC2;APOA1;APOA2;APOC3;ARAF;ATF4;ATP1A1;ATP1A2;ATP1A3;<br>ATP1A4;ATP1B1;BMP6;CACNA1C;CACNA1D;CACNA1S;CACNA2D1;CACNA2D2;CACNB1;CACNB2;<br>CACNG1;CACNG2;CACNG3;CALM1;CALM2;CALM3;CALML3;CAMK2D;CAMK2G;CASP9;<br>CD36;CDC42;CHRM3;CPT1A;CREB1;CTNNB1;CYP11A1;CYP17A1;CYP…
Glycine, serine and threonine metabolism	8.93e-13	18	29	3.6	AGXT;AGXT2;ALAS1;ALAS2;AMT;AOC2;AOC3;BHMT;CBS;CTH;<br>DAO;DLD;GAMT;GATM;GCAT;GCSH;GLDC;GNMT;MAOA;MAOB;<br>PHGDH;PIPOX;PSAT1;PSPH;SDS;SDSL;SHMT1;SHMT2;SRR;
Aminoacyl-tRNA biosynthesis	1.57e-12	19	31	3.4	AARS;AARS2;DARS;DARS2;EARS2;EPRS;FARS2;FARSA;FARSB;GARS;<br>HARS;HARS2;IARS;IARS2;KARS;LARS;LARS2;MTFMT;NARS;NARS2;<br>PARS2;RARS;SARS;TARS;TARS2;VARS;VARS2;WARS;WARS2;YARS;<br>YARS2;
Propanoate metabolism	5.26e-12	20	25	3.8	ABAT;ACACA;ACACB;ACADM;ACAT1;ACAT2;ACSS1;ACSS2;ACSS3;ALDH1B1;<br>ALDH2;ALDH3A2;ALDH6A1;ALDH9A1;HADHA;HIBCH;LDHA;MCEE;MLYCD;MUT;<br>PCCA;PCCB;SUCLA2;SUCLG1;SUCLG2;
beta-Alanine metabolism	5.65e-12	21	24	3.9	ABAT;ACADM;ALDH1A3;ALDH1B1;ALDH2;ALDH3A1;ALDH3A2;ALDH3B1;ALDH3B2;ALDH6A1;<br>ALDH9A1;AOC2;AOC3;DPYD;DPYS;GAD1;GAD2;HADHA;HIBCH;MLYCD;<br>SMOX;SMS;SRM;UPB1;
One carbon pool by folate	7.26e-12	22	18	4.6	ALDH1L1;ALDH1L2;AMT;ATIC;DHFR;FTCD;GART;MTFMT;MTHFD1;MTHFD1L;<br>MTHFD2;MTHFD2L;MTHFR;MTHFS;MTR;SHMT1;SHMT2;TYMS;
Nucleotide metabolism	1.75e-10	23	80	2	ADA;ADK;ADSL;ADSS;ADSSL1;AK5;AMPD3;APRT;ATIC;CAD;<br>CMPK1;CMPK2;CTPS1;CTPS2;DCK;DHODH;DPYD;DPYS;DTYMK;DUT;<br>ENPP1;GART;GDA;GUCY1B3;GUK1;HPRT1;IMPDH1;NPR1;NPR2;NT5C1A;<br>NT5C2;NT5E;NT5M;NUDT9;PAICS;PDE10A;PDE11A;PDE1A;PDE1B;PDE1C;<br>PDE2A;PDE3A;PDE3B;PDE4A;PDE4B;PDE4C;PDE4D;PDE5A;PDE6A;PDE6B;<br>PDE6C;PDE7A;PDE7B;PDE8A;PDE8B;PDE9A;PFAS;PKLR;PKM;PNP;<br>POLA1;POLA2;POLE;POLE2;POLE3;POLE4;PPAT;…
Xenobiotics biodegradation and metabolism	2.24e-10	24	52	2.3	ADH1A;ADH1B;ADH1C;ADH4;ADH7;AKR1C1;AKR1C2;ALDH1A3;ALDH3A1;ALDH3B1;<br>ALDH3B2;AOX1;CBR1;CBR3;CES1;CYP1A1;CYP1A2;CYP2B6;CYP2D6;CYP2E1;<br>CYP3A4;DPYD;DPYS;GSTA1;GSTA2;GSTA3;GSTA4;GSTA5;GSTK1;GSTM1;<br>GSTM2;GSTM3;GSTM4;GSTM5;GSTO1;GSTO2;GSTP1;GSTT1;HPRT1;IMPDH1;<br>MAOA;MAOB;MGST1;MGST2;MGST3;SULT2A1;TK1;TYMP;UGT1A1;UMPS;<br>UPB1;XDH;
Metabolism of xenobiotics by cytochrome P450	1.08e-09	25	39	2.6	ADH1A;ADH1B;ADH1C;ADH4;ADH7;AKR1C1;AKR1C2;ALDH1A3;ALDH3A1;ALDH3B1;<br>ALDH3B2;CBR1;CBR3;CYP1A1;CYP1A2;CYP2B6;CYP2D6;CYP2E1;CYP3A4;GSTA1;<br>GSTA2;GSTA3;GSTA4;GSTA5;GSTK1;GSTM1;GSTM2;GSTM3;GSTM4;GSTM5;<br>GSTO1;GSTO2;GSTP1;GSTT1;MGST1;MGST2;MGST3;SULT2A1;UGT1A1;
GABAergic synapse	1.34e-09	26	44	2.4	ABAT;CACNA1A;CACNA1B;CACNA1C;CACNA1D;CACNA1S;GABBR1;GABBR2;GABRA1;GABRA2;<br>GABRA3;GABRA4;GABRA5;GABRA6;GABRB1;GABRB2;GABRB3;GABRD;GABRE;GABRG1;<br>GABRG2;GABRG3;GABRP;GABRQ;GABRR1;GABRR2;GABRR3;GAD1;GAD2;GLS;<br>GLS2;GLUL;GPHN;HAP1;KCNJ6;SLC32A1;SLC38A1;SLC38A2;SLC38A3;SLC38A5;<br>SLC6A1;SLC6A11;SLC6A13;SRC;
Carbohydrate metabolism	1.56e-09	27	113	1.7	ABAT;ACACA;ACACB;ACADM;ACADS;ACAT1;ACAT2;ACO1;ACO2;ACSM1;<br>ACSS1;ACSS2;ACSS3;ADH1A;ADH1B;ADH1C;ADH4;ADH7;AFMID;AGXT;<br>AKR1B1;ALDH1A3;ALDH1B1;ALDH2;ALDH3A1;ALDH3A2;ALDH3B1;ALDH3B2;ALDH5A1;ALDH6A1;<br>ALDH9A1;ALDOA;ALDOB;AMY2A;B4GALT1;B4GALT2;BDH1;CAT;CYB5R1;CYB5R3;<br>DERA;DLD;DLST;ENPP1;FBP1;FBP2;FH;G6PD;GAA;GAD1;<br>GAD2;GANC;GAPDH;GBA3;GCSH;GLO1;GLUL;GNE;HADHA;HAGH;<br>HAO1;HIBCH;HK1;HK2;HM…
Drug metabolism - cytochrome P450	4.07e-09	28	36	2.6	ADH1A;ADH1B;ADH1C;ADH4;ADH7;ALDH1A3;ALDH3A1;ALDH3B1;ALDH3B2;AOX1;<br>CYP1A2;CYP2B6;CYP2D6;CYP2E1;CYP3A4;GSTA1;GSTA2;GSTA3;GSTA4;GSTA5;<br>GSTK1;GSTM1;GSTM2;GSTM3;GSTM4;GSTM5;GSTO1;GSTO2;GSTP1;GSTT1;<br>MAOA;MAOB;MGST1;MGST2;MGST3;UGT1A1;
Histidine metabolism	1.1e-08	29	20	3.5	ACY3;ALDH1A3;ALDH1B1;ALDH2;ALDH3A1;ALDH3A2;ALDH3B1;ALDH3B2;ALDH9A1;AMDHD1;<br>AOC1;ASPA;DDC;FTCD;HAL;HDC;HNMT;MAOA;MAOB;UROC1;<br>
Phenylalanine metabolism	2.34e-08	30	15	4	ALDH1A3;ALDH3A1;ALDH3B1;ALDH3B2;AOC2;AOC3;DDC;GLYAT;GOT1;GOT2;<br>IL4I1;MAOA;MAOB;PAH;TAT;
cGMP - PKG signaling pathway	1.06e-07	31	64	1.8	ADORA1;ADORA3;ADRA1A;ADRA1B;ADRA1D;ADRA2A;ADRA2B;ADRA2C;ADRB1;ADRB2;<br>ADRB3;AGTR1;ATF4;ATP1A1;ATP1A2;ATP1A3;ATP1A4;ATP1B1;ATP2A1;ATP2B4;<br>BDKRB2;CACNA1C;CACNA1D;CACNA1S;CALM1;CALM2;CALM3;CALML3;CREB1;EDNRA;<br>FXYD2;GATA4;GUCY1B3;INS;IRS2;ITPR1;ITPR2;ITPR3;KCNJ8;KCNMA1;<br>MEF2C;MYLK2;NOS3;NPR1;NPR2;OPRD1;PDE2A;PDE3A;PDE3B;PDE5A;<br>PLN;PPIF;PPP3CA;PPP3CB;PPP3R1;PPP3R2;RGS2;RHOA;SLC25A4;SLC25…
Lipid metabolism	1.12e-07	32	119	1.6	ACAA1;ACACA;ACACB;ACADL;ACADM;ACADS;ACADSB;ACAT1;ACAT2;ACHE;<br>ACOT4;ACOT8;ACOX1;ACSL1;ACSL4;ACSL5;ACSL6;ADH1A;ADH1B;ADH1C;<br>ADH4;ADH7;AKR1B1;AKR1C1;AKR1C2;AKR1C3;AKR1D1;ALDH1B1;ALDH2;ALDH3A2;<br>ALDH9A1;ALOX15;ALOX15B;ALOX5;BAAT;BDH1;CBR1;CBR3;CERS1;COMT;<br>CPT1A;CYP11A1;CYP11B1;CYP17A1;CYP19A1;CYP1A1;CYP1A2;CYP27B1;CYP2B6;CYP2E1;<br>CYP39A1;CYP3A4;CYP4F2;CYP51A1;DGAT1;DGAT2;DGKA;DGKD;DGKG;D…
Purine metabolism	2.28e-07	33	64	1.8	ADA;ADK;ADSL;ADSS;ADSSL1;AK5;AMPD3;APRT;ATIC;DCK;<br>ENPP1;GART;GDA;GUCY1B3;GUK1;HPRT1;IMPDH1;NPR1;NPR2;NT5C1A;<br>NT5C2;NT5E;NT5M;NUDT9;PAICS;PDE10A;PDE11A;PDE1A;PDE1B;PDE1C;<br>PDE2A;PDE3A;PDE3B;PDE4A;PDE4B;PDE4C;PDE4D;PDE5A;PDE6A;PDE6B;<br>PDE6C;PDE7A;PDE7B;PDE8A;PDE8B;PDE9A;PFAS;PKLR;PKM;PNP;<br>POLA1;POLA2;POLE;POLE2;POLE3;POLE4;PPAT;PRPS1;PRPS1L1;PRPS2;<br>RRM1;RRM2;RRM2B;XDH;
Glyoxylate and dicarboxylate metabolism	4.46e-07	34	17	3.3	ACAT1;ACAT2;ACO1;ACO2;AFMID;AGXT;CAT;GCSH;GLUL;HAO1;<br>HOGA1;MCEE;MUT;PCCA;PCCB;SHMT1;SHMT2;
Fatty acid degradation	7.94e-07	35	24	2.6	ACAA1;ACADL;ACADM;ACADS;ACADSB;ACAT1;ACAT2;ACOX1;ACSL1;ACSL4;<br>ACSL5;ACSL6;ADH1A;ADH1B;ADH1C;ADH4;ADH7;ALDH1B1;ALDH2;ALDH3A2;<br>ALDH9A1;CPT1A;GCDH;HADHA;
Signaling molecules and interaction	1.01e-06	36	207	1.3	ACVR1;ACVR1B;ACVR2A;ACVR2B;ADORA1;ADORA2A;ADORA2B;ADORA3;ADRA1A;ADRA1B;<br>ADRA1D;ADRA2A;ADRA2B;ADRA2C;ADRB1;ADRB2;ADRB3;AGTR1;AGTR2;AMH;<br>AMHR2;AVPR1A;AVPR1B;AVPR2;BDKRB2;BMP2;BMPR1A;BMPR1B;BMPR2;CCL2;<br>CCL3;CCL5;CCR7;CD2;CD276;CD34;CD36;CD47;CDH5;CHRM1;<br>CHRM2;CHRM3;CHRM4;CHRM5;CHRNA10;CHRNA2;CHRNA3;CHRNA4;CHRNA5;CHRNA6;<br>CHRNA7;CHRNA9;CHRNB2;CHRNB3;CHRNB4;CLDN5;CNR1;CNR2;CNTF;COL1A1;<b…
Glutamatergic synapse	1.67e-06	37	46	1.9	ADRBK1;ADRBK2;CACNA1A;CACNA1C;CACNA1D;DLG4;GLS;GLS2;GLUL;GRIA1;<br>GRIA2;GRIA3;GRIA4;GRIK1;GRIK2;GRIK3;GRIK4;GRIK5;GRIN1;GRIN2A;<br>GRIN2B;GRIN2C;GRIN2D;GRIN3A;GRIN3B;GRM6;GRM7;HOMER1;ITPR1;ITPR2;<br>ITPR3;KCNJ3;PPP3CA;PPP3CB;PPP3R1;PPP3R2;SHANK3;SLC17A7;SLC1A1;SLC1A2;<br>SLC1A3;SLC1A6;SLC1A7;SLC38A1;SLC38A2;SLC38A3;
Retrograde endocannabinoid signaling	1.93e-06	38	42	2	ABHD6;CACNA1A;CACNA1B;CACNA1C;CACNA1D;CACNA1S;CNR1;DAGLA;GABRA1;GABRA2;<br>GABRA3;GABRA4;GABRA5;GABRA6;GABRB1;GABRB2;GABRB3;GABRD;GABRE;GABRG1;<br>GABRG2;GABRG3;GABRP;GABRQ;GABRR1;GABRR2;GABRR3;GRIA1;GRIA2;GRIA3;<br>GRIA4;ITPR1;ITPR2;ITPR3;KCNJ3;KCNJ5;KCNJ6;KCNJ9;MGLL;PTGS2;<br>SLC17A7;SLC32A1;
Cardiac muscle contraction	2.85e-06	39	34	2.1	ATP1A1;ATP1A2;ATP1A3;ATP1A4;ATP1B1;CACNA1C;CACNA1D;CACNA1S;CACNA2D1;CACNA2D2;<br>CACNB1;CACNB2;CACNG1;CACNG2;CACNG3;COX1;COX2;COX3;COX4I1;COX5A;<br>COX5B;COX6A2;COX6B1;COX6C;COX7A1;COX7B;COX7C;COX8A;FXYD2;RYR2;<br>TNNC1;TNNI3;TNNT2;TPM1;
Digestive system	4.24e-06	40	115	1.5	ABCA1;ABCB1;ABCB11;ABCB4;ABCC2;ABCC4;ABCG2;ACAT2;ACE2;ADRA1A;<br>ADRA1B;ADRA1D;ADRB1;ADRB2;ADRB3;AMY2A;APOA1;APOB;AQP1;AQP8;<br>AQP9;ATP1A1;ATP1A2;ATP1A3;ATP1A4;ATP1B1;ATP2A1;ATP2B4;ATP4A;ATP7A;<br>BAAT;BST1;CA2;CACNA1D;CALM1;CALM2;CALM3;CALML3;CAMK2D;CAMK2G;<br>CD36;CFTR;CHRM3;COL1A1;COL5A1;CUBN;CYP3A4;DGAT1;DGAT2;EZR;<br>FABP2;FXYD2;GNAT3;GOT2;GUCY1B3;HK1;HK2;HMGCR;HRH2;HTN1;<br>ITPR1;ITPR2;ITP…
PPAR signaling pathway	5.02e-06	41	31	2.2	ACAA1;ACADL;ACADM;ACOX1;ACSL1;ACSL4;ACSL5;ACSL6;ADIPOQ;APOA1;<br>APOA2;APOC3;CD36;CPT1A;FABP2;FABP3;FABP4;FABP6;FABP7;NR1H3;<br>PCK1;PDPK1;PPARA;PPARD;PPARG;RXRA;RXRB;RXRG;SLC27A1;SLC27A2;<br>SLC27A5;
Serotonergic synapse	6.48e-06	42	44	1.9	ALOX15;ALOX15B;ALOX5;ARAF;CACNA1A;CACNA1B;CACNA1C;CACNA1D;CACNA1S;CYP2D6;<br>DDC;GABRB1;GABRB2;GABRB3;HTR1A;HTR1B;HTR1D;HTR2A;HTR2B;HTR2C;<br>HTR3A;HTR3B;HTR3C;HTR3D;HTR3E;HTR4;HTR6;HTR7;ITPR1;ITPR2;<br>ITPR3;KCND2;KCNJ3;KCNJ5;KCNJ6;KCNJ9;MAOA;MAOB;PTGS1;PTGS2;<br>RAPGEF3;SLC18A2;SLC6A4;TPH1;
Dopaminergic synapse	1.37e-05	43	48	1.8	ARRB2;ATF4;CACNA1A;CACNA1B;CACNA1C;CACNA1D;CALM1;CALM2;CALM3;CALML3;<br>CALY;CAMK2D;CAMK2G;COMT;CREB1;DDC;DRD1;DRD2;DRD3;DRD4;<br>DRD5;FOS;GRIA1;GRIA2;GRIA3;GRIA4;GRIN2A;GRIN2B;GSK3A;ITPR1;<br>ITPR2;ITPR3;KCNJ3;KCNJ5;KCNJ6;KCNJ9;MAOA;MAOB;PPP1R1B;PPP2CA;<br>PPP2CB;PPP2R1A;PPP3CA;PPP3CB;SCN1A;SLC18A2;SLC6A3;TH;
Citrate cycle (TCA cycle)	1.69e-05	44	17	2.7	ACO1;ACO2;DLD;DLST;FH;OGDH;OGDHL;PC;PCK1;PDHB;<br>SDHA;SDHB;SDHC;SDHD;SUCLA2;SUCLG1;SUCLG2;
Glycolysis / Gluconeogenesis	1.71e-05	45	29	2.1	ACSS1;ACSS2;ADH1A;ADH1B;ADH1C;ADH4;ADH7;ALDH1A3;ALDH1B1;ALDH2;<br>ALDH3A1;ALDH3A2;ALDH3B1;ALDH3B2;ALDH9A1;ALDOA;ALDOB;DLD;FBP1;FBP2;<br>GAPDH;HK1;HK2;LDHA;PCK1;PDHB;PKLR;PKM;TPI1;
Lysine degradation	2.27e-05	46	24	2.2	AADAT;AASS;ACAT1;ACAT2;ALDH1B1;ALDH2;ALDH3A2;ALDH9A1;BBOX1;COLGALT1;<br>COLGALT2;DLST;GCDH;HADHA;KMT2A;OGDH;OGDHL;PHYKPL;PIPOX;PLOD1;<br>PLOD2;PLOD3;TMLHE;WHSC1;
Peroxisome	2.31e-05	47	33	1.9	ACAA1;ACOT8;ACOX1;ACSL1;ACSL4;ACSL5;ACSL6;AGXT;BAAT;CAT;<br>CRAT;DAO;DDO;DECR2;DHRS4;EPHX2;GSTK1;HACL1;HAO1;HMGCL;<br>MLYCD;NOS2;NUDT12;PAOX;PECR;PEX13;PHYH;PIPOX;SLC25A17;SLC27A2;<br>SOD1;SOD2;XDH;
Pyruvate metabolism	2.33e-05	48	21	2.4	ACACA;ACACB;ACAT1;ACAT2;ACSS1;ACSS2;AKR1B1;ALDH1B1;ALDH2;ALDH3A2;<br>ALDH9A1;DLD;FH;GLO1;HAGH;LDHA;PC;PCK1;PDHB;PKLR;<br>PKM;
Nicotinate and nicotinamide metabolism	2.61e-05	49	16	2.8	AOX1;BST1;ENPP1;NAMPT;NAPRT;NMNAT1;NMNAT2;NMNAT3;NNMT;NT5C1A;<br>NT5C2;NT5E;NT5M;NUDT12;PNP;QPRT;
Retinol metabolism	4.04e-05	50	27	2.1	ADH1A;ADH1B;ADH1C;ADH4;ADH7;ALDH1A1;ALDH1A2;AOX1;CYP1A1;CYP1A2;<br>CYP2B6;CYP3A4;DGAT1;DHRS3;DHRS4;DHRS9;HSD17B6;LRAT;RDH10;RDH11;<br>RDH12;RDH16;RDH5;RDH8;RETSAT;SDR16C5;UGT1A1;
Circulatory system	4.46e-05	51	81	1.5	ADORA2A;ADORA2B;ADRA1A;ADRA1B;ADRA1D;ADRB1;ADRB2;AGTR1;AGTR2;ARAF;<br>ATF4;ATP1A1;ATP1A2;ATP1A3;ATP1A4;ATP1B1;ATP2B4;AVPR1A;AVPR1B;BCL2;<br>CACNA1C;CACNA1D;CACNA1S;CACNA2D1;CACNA2D2;CACNB1;CACNB2;CACNG1;CACNG2;CACNG3;<br>CALM1;CALM2;CALM3;CALML3;CAMK2D;CAMK2G;COX1;COX2;COX3;COX4I1;<br>COX5A;COX5B;COX6A2;COX6B1;COX6C;COX7A1;COX7B;COX7C;COX8A;CREB1;<br>CREM;EDNRA;FXYD2;GUCY1B3;ITPR1;ITPR2;ITPR3;KCN…
Environmental adaptation	4.79e-05	52	44	1.8	CACNA1C;CACNA1D;CACNA1G;CACNA1H;CALM1;CALM2;CALM3;CALML3;CAMK2D;CAMK2G;<br>CREB1;FOS;GRIA1;GRIA2;GRIA3;GRIA4;GRIN1;GRIN2A;GRIN2B;GRIN2C;<br>GRIN2D;GUCY1B3;ITPR1;ITPR3;KCNJ3;KCNJ5;KCNJ6;KCNJ9;MTNR1A;MTNR1B;<br>NOS1;NOS1AP;NR1D1;PER2;PRKAA1;PRKAA2;PRKAB1;PRKAB2;PRKAG1;PRKAG2;<br>PRKAG3;RYR1;RYR2;RYR3;
TGF-beta signaling pathway	6.31e-05	53	32	1.9	ACVR1;ACVR1B;ACVR1C;ACVR2A;ACVR2B;AMH;AMHR2;BMP2;BMP5;BMP6;<br>BMPR1A;BMPR1B;BMPR2;ID1;IFNG;INHBA;PPP2CA;PPP2CB;PPP2R1A;RHOA;<br>RPS6KB1;SMAD2;SMAD3;SMAD4;SMAD5;SMAD7;SMURF2;TGFB1;TGFB2;TGFBR1;<br>TGFBR2;THBS1;
2-Oxocarboxylic acid metabolism	0.000107	54	11	3.1	AADAT;ACO1;ACO2;ACY1;BCAT1;BCAT2;GOT1;GOT2;GPT;GPT2;<br>NAGS;
Circadian entrainment	0.000111	55	36	1.8	CACNA1C;CACNA1D;CACNA1G;CACNA1H;CALM1;CALM2;CALM3;CALML3;CAMK2D;CAMK2G;<br>CREB1;FOS;GRIA1;GRIA2;GRIA3;GRIA4;GRIN1;GRIN2A;GRIN2B;GRIN2C;<br>GRIN2D;GUCY1B3;ITPR1;ITPR3;KCNJ3;KCNJ5;KCNJ6;KCNJ9;MTNR1A;MTNR1B;<br>NOS1;NOS1AP;PER2;RYR1;RYR2;RYR3;
Proximal tubule bicarbonate reclamation	0.000178	56	13	2.7	AQP1;ATP1A1;ATP1A2;ATP1A3;ATP1A4;ATP1B1;CA2;FXYD2;GLS;GLS2;<br>PCK1;SLC25A10;SLC38A3;
Adipocytokine signaling pathway	0.000179	57	28	1.9	ACACB;ACSL1;ACSL4;ACSL5;ACSL6;ADIPOQ;ADIPOR1;ADIPOR2;CD36;CPT1A;<br>IRS2;LEP;MTOR;NFKBIE;PCK1;PPARA;PRKAA1;PRKAA2;PRKAB1;PRKAB2;<br>PRKAG1;PRKAG2;PRKAG3;PRKCQ;RXRA;RXRB;RXRG;SLC2A1;
Adrenergic signaling in cardiomyocytes	0.000325	58	49	1.6	ADRA1A;ADRA1B;ADRA1D;ADRB1;ADRB2;AGTR1;AGTR2;ATF4;ATP1A1;ATP1A2;<br>ATP1A3;ATP1A4;ATP1B1;ATP2B4;BCL2;CACNA1C;CACNA1D;CACNA1S;CACNA2D1;CACNA2D2;<br>CACNB1;CACNB2;CACNG1;CACNG2;CACNG3;CALM1;CALM2;CALM3;CALML3;CAMK2D;<br>CAMK2G;CREB1;CREM;FXYD2;KCNQ1;PLN;PPP2CA;PPP2CB;PPP2R1A;RAPGEF3;<br>RYR2;SCN1B;SCN4B;SCN5A;SCN7A;TNNC1;TNNI3;TNNT2;TPM1;
Phenylalanine, tyrosine and tryptophan biosynthesis	0.000385	59	5	5	GOT1;GOT2;IL4I1;PAH;TAT;
Arachidonic acid metabolism	0.000453	60	25	1.9	AKR1C3;ALOX15;ALOX15B;ALOX5;CBR1;CBR3;CYP2B6;CYP2E1;CYP4F2;EPHX2;<br>GGT1;GPX1;GPX2;GPX3;GPX5;GPX6;GPX7;GPX8;HPGDS;LTC4S;<br>PLA2G1B;PLA2G2E;PTGIS;PTGS1;PTGS2;
Oxytocin signaling pathway	0.000485	61	51	1.6	CACNA1C;CACNA1D;CACNA1S;CACNA2D1;CACNA2D2;CACNB1;CACNB2;CACNG1;CACNG2;CACNG3;<br>CALM1;CALM2;CALM3;CALML3;CAMK2D;CAMK2G;FOS;GUCY1B3;ITPR1;ITPR2;<br>ITPR3;KCNJ3;KCNJ5;KCNJ6;KCNJ9;MAPK7;MEF2C;MYLK2;NOS3;NPR1;<br>NPR2;OXT;OXTR;PPP3CA;PPP3CB;PPP3R1;PPP3R2;PRKAA1;PRKAA2;PRKAB1;<br>PRKAB2;PRKAG1;PRKAG2;PRKAG3;PTGS2;RGS2;RHOA;RYR1;RYR2;RYR3;<br>SRC;
Long-term potentiation	0.000528	62	26	1.9	ARAF;ATF4;CACNA1C;CALM1;CALM2;CALM3;CALML3;CAMK2D;CAMK2G;GRIA1;<br>GRIA2;GRIN1;GRIN2A;GRIN2B;GRIN2C;GRIN2D;ITPR1;ITPR2;ITPR3;PPP3CA;<br>PPP3CB;PPP3R1;PPP3R2;RAPGEF3;RPS6KA2;RPS6KA3;
Pentose phosphate pathway	0.000546	63	14	2.4	ALDOA;ALDOB;DERA;FBP1;FBP2;G6PD;PGD;PGLS;PRPS1;PRPS1L1;<br>PRPS2;RGN;TALDO1;TKT;
Steroid hormone biosynthesis	0.000573	64	23	1.9	AKR1C1;AKR1C2;AKR1C3;AKR1D1;COMT;CYP11A1;CYP11B1;CYP17A1;CYP19A1;CYP1A1;<br>CYP1A2;CYP2E1;CYP3A4;HSD17B1;HSD17B2;HSD17B3;HSD17B6;HSD17B7;HSD17B8;SRD5A1;<br>SRD5A2;SRD5A3;UGT1A1;
Bile secretion	0.00078	65	27	1.8	ABCB1;ABCB11;ABCB4;ABCC2;ABCC4;ABCG2;AQP1;AQP8;AQP9;ATP1A1;<br>ATP1A2;ATP1A3;ATP1A4;ATP1B1;BAAT;CA2;CFTR;CYP3A4;FXYD2;HMGCR;<br>NR1H4;RXRA;SCARB1;SLC22A1;SLC27A5;SLC2A1;SULT2A1;
Fatty acid metabolism	0.000797	66	20	2	ACAA1;ACACA;ACACB;ACADL;ACADM;ACADS;ACADSB;ACAT1;ACAT2;ACOX1;<br>ACSL1;ACSL4;ACSL5;ACSL6;CPT1A;HACD1;HADHA;MECR;OXSM;PECR;<br>
Butanoate metabolism	0.000862	67	13	2.4	ABAT;ACADS;ACAT1;ACAT2;ACSM1;ALDH5A1;BDH1;GAD1;GAD2;HADHA;<br>HMGCL;OXCT1;OXCT2;
Valine, leucine and isoleucine biosynthesis	0.00186	68	4	4.8	BCAT1;BCAT2;SDS;SDSL;
Aldosterone-regulated sodium reabsorption	0.00315	69	16	2	ATP1A1;ATP1A2;ATP1A3;ATP1A4;ATP1B1;FXYD2;IGF1;INS;KCNJ1;NEDD4L;<br>NR3C2;PDPK1;SCNN1A;SCNN1B;SCNN1G;SGK1;
Vitamin digestion and absorption	0.00338	70	11	2.3	APOA1;APOB;CUBN;LRAT;MMACHC;RBP2;SCARB1;SLC19A2;SLC19A3;SLC23A1;<br>SLC5A6;
Gastric acid secretion	0.00353	71	26	1.6	ATP1A1;ATP1A2;ATP1A3;ATP1A4;ATP1B1;ATP4A;CA2;CALM1;CALM2;CALM3;<br>CALML3;CAMK2D;CAMK2G;CFTR;CHRM3;EZR;HRH2;ITPR1;ITPR2;ITPR3;<br>KCNE2;KCNJ1;KCNJ10;KCNQ1;MYLK2;SST;
Synthesis and degradation of ketone bodies	0.00374	72	6	3.2	ACAT1;ACAT2;BDH1;HMGCL;OXCT1;OXCT2;
Thyroid hormone synthesis	0.00408	73	25	1.7	ATF4;ATP1A1;ATP1A2;ATP1A3;ATP1A4;ATP1B1;CREB1;FXYD2;GPX1;GPX2;<br>GPX3;GPX5;GPX6;GPX7;GPX8;GSR;HSP90B1;HSPA5;ITPR1;ITPR2;<br>ITPR3;IYD;PAX8;PDIA4;TPO;
Salivary secretion	0.00591	74	29	1.6	ADRA1A;ADRA1B;ADRA1D;ADRB1;ADRB2;ADRB3;ATP1A1;ATP1A2;ATP1A3;ATP1A4;<br>ATP1B1;ATP2B4;BST1;CALM1;CALM2;CALM3;CALML3;CHRM3;FXYD2;GUCY1B3;<br>HTN1;ITPR1;ITPR2;ITPR3;KCNMA1;LYZ;NOS1;RYR3;STATH;
Fat digestion and absorption	0.00645	75	15	1.9	ABCA1;ACAT2;APOA1;APOB;CD36;DGAT1;DGAT2;FABP2;GOT2;MTTP;<br>PLA2G1B;PLA2G2E;PNLIPRP2;PPAP2B;SCARB1;
Carbohydrate digestion and absorption	0.00647	76	17	1.8	AMY2A;ATP1A1;ATP1A2;ATP1A3;ATP1A4;ATP1B1;CACNA1D;FXYD2;GNAT3;HK1;<br>HK2;LCT;MGAM;SI;SLC2A2;TAS1R2;TAS1R3;
Sulfur relay system	0.00771	77	6	2.9	MOCS1;MOCS2;MOCS3;MPST;NFS1;TST;
Thyroid hormone signaling pathway	0.0089	78	36	1.4	ATP1A1;ATP1A2;ATP1A3;ATP1A4;ATP1B1;CASP9;CTNNB1;ESR1;FXYD2;GATA4;<br>HDAC1;HDAC2;HIF1A;ITGAV;ITGB3;MED1;MTOR;NCOA1;NCOA2;NCOA3;<br>NOTCH1;NOTCH2;NOTCH4;PDPK1;PLCG2;PLN;RXRA;RXRB;RXRG;SLC16A10;<br>SLC16A2;SLC2A1;SRC;THRA;THRB;WNT4;
Renin-angiotensin system	0.0137	79	8	2.3	ACE;ACE2;AGT;AGTR1;AGTR2;MAS1;MME;REN;
Vitamin B6 metabolism	0.0194	80	4	3.3	AOX1;PDXK;PDXP;PSAT1;
Pyrimidine metabolism	0.0206	81	31	1.4	CAD;CMPK1;CMPK2;CTPS1;CTPS2;DCK;DHODH;DPYD;DPYS;DTYMK;<br>DUT;NT5C1A;NT5C2;NT5E;NT5M;PNP;POLA1;POLA2;POLE;POLE2;<br>POLE3;POLE4;RRM1;RRM2;RRM2B;TK1;TXNRD1;TYMP;TYMS;UMPS;<br>UPB1;
Phototransduction	0.0255	82	11	1.8	ARRB1;ARRB2;CALM1;CALM2;CALM3;CALML3;GNAT1;GNAT3;PDE6A;PDE6B;<br>RHO;
AMPK signaling pathway	0.0285	83	35	1.4	ACACA;ACACB;ADIPOQ;ADIPOR1;ADIPOR2;ADRA1A;CD36;CFTR;CPT1A;CREB1;<br>FBP1;FBP2;HMGCR;IGF1;INS;IRS2;LEP;MLYCD;MTOR;PCK1;<br>PDPK1;PPARG;PPP2CA;PPP2CB;PPP2R1A;PRKAA1;PRKAA2;PRKAB1;PRKAB2;PRKAG1;<br>PRKAG2;PRKAG3;RPS6KB1;SIRT1;SREBF1;
Cholinergic synapse	0.0298	84	32	1.4	ACHE;ATF4;BCL2;CACNA1A;CACNA1B;CACNA1C;CACNA1D;CACNA1S;CAMK2D;CAMK2G;<br>CHRM1;CHRM2;CHRM3;CHRM4;CHRM5;CHRNA3;CHRNA4;CHRNA6;CHRNA7;CHRNB2;<br>CHRNB4;CREB1;FOS;ITPR1;ITPR2;ITPR3;KCNJ3;KCNJ6;KCNQ1;KCNQ2;<br>KCNQ3;SLC18A3;
Complement and coagulation cascades	0.0372	85	21	1.5	BDKRB2;C3;C5;CD55;F10;F11;F12;F2;F3;F7;<br>F9;FGA;KLKB1;PLAT;PLG;PROC;PROS1;SERPINE1;SERPINF2;TFPI;<br>THBD;
Cyanoamino acid metabolism	0.0379	86	4	2.7	GBA3;GGT1;SHMT1;SHMT2;
Taurine and hypotaurine metabolism	0.0381	87	5	2.4	BAAT;CDO1;GAD1;GAD2;GGT1;
Sulfur metabolism	0.0381	87	5	2.4	ETHE1;MPST;SQRDL;SUOX;TST;
Insulin secretion	0.0419	89	25	1.4	ABCC8;ATF4;ATP1A1;ATP1A2;ATP1A3;ATP1A4;ATP1B1;CACNA1C;CACNA1D;CACNA1S;<br>CAMK2D;CAMK2G;CHRM3;CREB1;FXYD2;INS;ITPR3;KCNJ11;KCNMA1;PDX1;<br>RAB3A;RYR2;SLC2A1;SLC2A2;STX1A;
Ovarian Steroidogenesis	0.0495	90	16	1.5	AKR1C3;ALOX5;BMP6;CYP11A1;CYP17A1;CYP19A1;CYP1A1;HSD17B1;HSD17B2;HSD17B7;<br>IGF1;INS;LHCGR;PTGS2;SCARB1;STAR;
Membrane transport	0.0571	91	14	1.5	ABCA1;ABCA12;ABCA7;ABCB1;ABCB11;ABCB4;ABCC2;ABCC4;ABCC8;ABCC9;<br>ABCG1;ABCG2;ABCG4;CFTR;
ABC transporters	0.0571	91	14	1.5	ABCA1;ABCA12;ABCA7;ABCB1;ABCB11;ABCB4;ABCC2;ABCC4;ABCC8;ABCC9;<br>ABCG1;ABCG2;ABCG4;CFTR;
Circadian rhythm	0.0613	93	10	1.7	CREB1;NR1D1;PER2;PRKAA1;PRKAA2;PRKAB1;PRKAB2;PRKAG1;PRKAG2;PRKAG3;<br>
Inflammatory mediator regulation of TRP channels	0.0726	94	27	1.3	BDKRB2;CALM1;CALM2;CALM3;CALML3;CAMK2D;CAMK2G;HRH1;HTR2A;HTR2B;<br>HTR2C;IGF1;ITPR1;ITPR2;ITPR3;NGF;NTRK1;PLCG2;PRKCD;PRKCQ;<br>PTGER2;PTGER4;SRC;TRPA1;TRPM8;TRPV1;TRPV3;
Galactose metabolism	0.0916	95	10	1.6	AKR1B1;B4GALT1;B4GALT2;GAA;GANC;HK1;HK2;LCT;MGAM;SI;<br>
HIF-1 signaling pathway	0.0955	96	28	1.3	ALDOA;BCL2;CAMK2D;CAMK2G;EDN1;EGLN1;EGLN2;EGLN3;EPO;GAPDH;<br>HIF1A;HK1;HK2;IFNG;IGF1;INS;LDHA;MTOR;NOS2;NOS3;<br>NOX1;NPPA;PDHB;PLCG2;RPS6KB1;SERPINE1;SLC2A1;TLR4;
Signal transduction	0.0958	97	329	1.1	ABL1;ABL2;ACACA;ACACB;ACVR1;ACVR1B;ACVR1C;ACVR2A;ACVR2B;ADAM17;<br>ADIPOQ;ADIPOR1;ADIPOR2;ADORA1;ADORA2A;ADORA2B;ADORA3;ADRA1A;ADRA1B;ADRA1D;<br>ADRA2A;ADRA2B;ADRA2C;ADRB1;ADRB2;ADRB3;AGTR1;ALDOA;AMH;AMHR2;<br>ARAF;AREG;ARRB1;ARRB2;ATF4;ATM;ATP1A1;ATP1A2;ATP1A3;ATP1A4;<br>ATP1B1;ATP2A1;ATP2B4;AVPR1A;AVPR1B;BCL2;BCL2L1;BDKRB2;BDNF;BMP2;<br>BMP5;BMP6;BMPR1A;BMPR1B;BMPR2;BNIP3;CACNA1A;CACNA1B;CACNA1…
Fatty acid biosynthesis	0.109	98	3	2.5	ACACA;ACACB;OXSM;
Biotin metabolism	0.112	99	2	3.2	HLCS;OXSM;
Lipoic acid metabolism	0.112	99	2	3.2	LIAS;LIPT2;
Pantothenate and CoA biosynthesis	0.122	101	6	1.7	BCAT1;BCAT2;DPYD;DPYS;ENPP1;UPB1;
Nitrogen metabolism	0.122	101	6	1.7	CA1;CA13;CA2;CA7;CPS1;GLUL;
Estrogen signaling pathway	0.122	101	26	1.2	ATF4;CALM1;CALM2;CALM3;CALML3;CREB1;ESR1;ESR2;FOS;GABBR1;<br>GABBR2;GPER1;HSP90AA1;HSP90AB1;HSP90B1;ITPR1;ITPR2;ITPR3;KCNJ3;KCNJ5;<br>KCNJ6;KCNJ9;NOS3;OPRM1;PRKCD;SRC;
Biosynthesis of unsaturated fatty acids	0.127	104	7	1.6	ACAA1;ACOT4;ACOX1;BAAT;HACD1;HADHA;PECR;
Biosynthesis of other secondary metabolites	0.135	105	4	1.9	CYP1A2;HK1;HK2;XDH;
Ubiquinone and other terpenoid-quinone biosynthesis	0.135	105	4	1.9	GGCX;NQO1;TAT;VKORC1;
Glycerolipid metabolism	0.136	107	15	1.4	AKR1B1;ALDH1B1;ALDH2;ALDH3A2;ALDH9A1;DGAT1;DGAT2;DGKA;DGKD;DGKG;<br>DGKI;MGLL;PNLIPRP2;PNPLA2;PPAP2B;
Pancreatic secretion	0.142	108	24	1.3	AMY2A;ATP1A1;ATP1A2;ATP1A3;ATP1A4;ATP1B1;ATP2A1;ATP2B4;BST1;CA2;<br>CFTR;CHRM3;FXYD2;ITPR1;ITPR2;ITPR3;KCNMA1;KCNQ1;PLA2G1B;PLA2G2E;<br>PNLIPRP2;RHOA;RYR2;SLC26A3;
Folate biosynthesis	0.147	109	5	1.7	DHFR;MOCS1;MOCS2;QDPR;SPR;
Vascular smooth muscle contraction	0.15	110	30	1.2	ADORA2A;ADORA2B;ADRA1A;ADRA1B;ADRA1D;AGTR1;ARAF;AVPR1A;AVPR1B;CACNA1C;<br>CACNA1D;CACNA1S;CALM1;CALM2;CALM3;CALML3;EDNRA;GUCY1B3;ITPR1;ITPR2;<br>ITPR3;KCNMA1;MYLK2;NPR1;NPR2;PLA2G1B;PLA2G2E;PRKCD;PRKCQ;RHOA;<br>
Sphingolipid metabolism	0.161	111	13	1.3	CERS1;GAL3ST1;GALC;GBA;GBA2;PPAP2B;SMPD1;SMPD3;SMPD4;SPTLC1;<br>SPTLC2;UGCG;UGT8;
Long-term depression	0.165	112	16	1.3	ARAF;CACNA1A;CRH;GRIA1;GRIA2;GRIA3;GUCY1B3;IGF1;ITPR1;ITPR2;<br>ITPR3;NOS1;PPP2CA;PPP2CB;PPP2R1A;RYR1;
FoxO signaling pathway	0.187	113	32	1.2	ARAF;ATM;BNIP3;CAT;FASLG;HOMER1;IGF1;IL10;INS;IRS2;<br>PCK1;PDPK1;PRKAA1;PRKAA2;PRKAB1;PRKAB2;PRKAG1;PRKAG2;PRKAG3;PTEN;<br>RAG1;RAG2;SGK1;SIRT1;SMAD2;SMAD3;SMAD4;SOD2;TGFB1;TGFB2;<br>TGFBR1;TGFBR2;
Oocyte meiosis	0.192	114	27	1.2	ANAPC2;AR;AURKA;CALM1;CALM2;CALM3;CALML3;CAMK2D;CAMK2G;CDC20;<br>IGF1;INS;ITPR1;ITPR2;ITPR3;MAD2L2;PGR;PPP2CA;PPP2CB;PPP2R1A;<br>PPP3CA;PPP3CB;PPP3R1;PPP3R2;RPS6KA2;RPS6KA3;YWHAE;
D-Glutamine and D-glutamate metabolism	0.193	115	2	2.4	GLS;GLS2;
Thiamine metabolism	0.193	115	2	2.4	NFS1;TPK1;
Fructose and mannose metabolism	0.205	117	9	1.4	AKR1B1;ALDOA;ALDOB;FBP1;FBP2;HK1;HK2;TIGAR;TPI1;
D-Arginine and D-ornithine metabolism	0.208	118	1	4.8	DAO;
Gap junction	0.212	119	22	1.2	ADRB1;DRD1;DRD2;GUCY1B3;HTR2A;HTR2B;HTR2C;ITPR1;ITPR2;ITPR3;<br>MAPK7;PDGFA;PDGFB;SRC;TUBA4A;TUBB;TUBB2A;TUBB2B;TUBB3;TUBB4A;<br>TUBB4B;TUBB6;
Riboflavin metabolism	0.226	120	4	1.6	ACP1;ENPP1;RFK;TYR;
Drug metabolism - other enzymes	0.234	121	12	1.3	CES1;CYP3A4;DPYD;DPYS;HPRT1;IMPDH1;TK1;TYMP;UGT1A1;UMPS;<br>UPB1;XDH;
Insulin signaling pathway	0.247	122	33	1.1	ACACA;ACACB;ARAF;CALM1;CALM2;CALM3;CALML3;FBP1;FBP2;HK1;<br>HK2;INS;IRS2;MTOR;PCK1;PDE3A;PDE3B;PDPK1;PHKG2;PKLR;<br>PRKAA1;PRKAA2;PRKAB1;PRKAB2;PRKAG1;PRKAG2;PRKAG3;PYGB;PYGL;PYGM;<br>RPS6KB1;SOCS1;SREBF1;
Metabolism of terpenoids and polyketides	0.26	123	6	1.4	ACAT1;ACAT2;FDPS;HMGCR;ICMT;IDI1;
Terpenoid backbone biosynthesis	0.26	123	6	1.4	ACAT1;ACAT2;FDPS;HMGCR;ICMT;IDI1;
Starch and sucrose metabolism	0.262	125	14	1.2	AMY2A;ENPP1;GAA;GANC;GBA3;HK1;HK2;MGAM;PYGB;PYGL;<br>PYGM;SI;TREH;UGT1A1;
Primary bile acid biosynthesis	0.269	126	5	1.4	ACOT8;AKR1D1;BAAT;CYP39A1;SLC27A5;
Selenocompound metabolism	0.269	126	5	1.4	CCBL1;CCBL2;CTH;MTR;TXNRD1;
Porphyrin and chlorophyll metabolism	0.27	128	11	1.2	ALAD;ALAS1;ALAS2;EARS2;EPRS;FECH;HMBS;MMAB;UGT1A1;UROD;<br>UROS;
Caffeine metabolism	0.279	129	2	2	CYP1A2;XDH;
Butirosin and neomycin biosynthesis	0.279	129	2	2	HK1;HK2;
Hippo signaling pathway	0.288	131	35	1.1	AMH;AREG;BMP2;BMP5;BMP6;BMPR1A;BMPR1B;BMPR2;CTNNB1;DLG4;<br>FGF1;ID1;LEF1;NF2;NKD1;PPP2CA;PPP2CB;PPP2R1A;SCRIB;SERPINE1;<br>SMAD2;SMAD3;SMAD4;SMAD7;TCF7L2;TGFB1;TGFB2;TGFBR1;TGFBR2;WNT10B;<br>WNT11;WNT4;WNT5A;WNT7B;YWHAE;
Apoptosis	0.324	132	20	1.1	AIFM1;APAF1;ATM;BAX;BCL2;BCL2L1;CASP9;FADD;FAS;FASLG;<br>IL3;IRAK1;MAP3K14;NGF;NTRK1;PPP3CA;PPP3CB;PPP3R1;PPP3R2;RIPK1;<br>
Neurotrophin signaling pathway	0.354	133	27	1.1	ABL1;ATF4;BAX;BCL2;BDNF;CALM1;CALM2;CALM3;CALML3;CAMK2D;<br>CAMK2G;CDC42;FASLG;IRAK1;MAPK7;NFKBIE;NGF;NGFR;NTRK1;NTRK2;<br>PDPK1;PLCG2;PRKCD;RHOA;RPS6KA2;RPS6KA3;YWHAE;
Steroid biosynthesis	0.359	134	5	1.3	CYP27B1;CYP51A1;HSD17B7;SOAT1;SOAT2;
Taste transduction	0.366	135	12	1.1	CACNA1A;CACNA1B;GNAT3;ITPR3;KCNB1;PDE1A;SCNN1A;SCNN1B;SCNN1G;TAS1R1;<br>TAS1R2;TAS1R3;
Protein digestion and absorption	0.366	135	20	1.1	ACE2;ATP1A1;ATP1A2;ATP1A3;ATP1A4;ATP1B1;COL1A1;COL5A1;FXYD2;KCNQ1;<br>MME;SLC16A10;SLC1A1;SLC1A5;SLC36A1;SLC38A2;SLC3A1;SLC7A7;SLC7A8;SLC7A9;<br>
Lysine biosynthesis	0.372	137	1	2.4	AADAT;
Glycosaminoglycan biosynthesis - keratan sulfate	0.381	138	4	1.3	B4GALT1;B4GALT2;B4GALT3;B4GALT4;
Melanogenesis	0.441	139	22	1.1	CALM1;CALM2;CALM3;CALML3;CAMK2D;CAMK2G;CREB1;CTNNB1;DCT;EDN1;<br>KIT;KITLG;LEF1;MC1R;TCF7L2;TYR;TYRP1;WNT10B;WNT11;WNT4;<br>WNT5A;WNT7B;
Adherens junction	0.451	140	16	1.1	ACP1;ACTN2;ACTN3;CDC42;CSNK2B;CTNNB1;FER;LEF1;RHOA;SMAD2;<br>SMAD3;SMAD4;SRC;TCF7L2;TGFBR1;TGFBR2;
DNA replication	0.481	141	8	1.1	MCM3;PCNA;POLA1;POLA2;POLE;POLE2;POLE3;POLE4;
Excretory system	0.499	142	32	1	AQP1;AQP2;ATP1A1;ATP1A2;ATP1A3;ATP1A4;ATP1B1;ATP4A;AVP;AVPR2;<br>BDKRB2;CA2;CREB1;DNM3;ESR1;FXYD2;GLS;GLS2;IGF1;INS;<br>KCNJ1;NEDD4L;NR3C2;PCK1;PDPK1;SCNN1A;SCNN1B;SCNN1G;SGK1;SLC25A10;<br>SLC38A3;VDR;
Mineral absorption	0.5	143	11	1	ATP1A1;ATP1A2;ATP1A3;ATP1A4;ATP1B1;ATP7A;FXYD2;SLC11A1;SLC26A3;SLC26A6;<br>VDR;
Ascorbate and aldarate metabolism	0.502	144	6	1.1	ALDH1B1;ALDH2;ALDH3A2;ALDH9A1;RGN;UGT1A1;
Degradation of aromatic compounds	0.503	145	1	1.6	RGN;
Non-homologous end-joining	0.527	146	3	1.1	LIG4;PRKDC;XRCC4;
Energy metabolism	0.535	147	33	1	ATP12A;ATP4A;ATP5A1;ATP5B;ATP5C1;CA1;CA13;CA2;CA7;COX1;<br>COX2;COX3;COX4I1;COX5A;COX5B;COX6A2;COX6B1;COX6C;COX7A1;COX7B;<br>COX7C;COX8A;CPS1;ETHE1;GLUL;MPST;SDHA;SDHB;SDHC;SDHD;<br>SQRDL;SUOX;TST;
Linoleic acid metabolism	0.541	148	6	1	ALOX15;CYP1A2;CYP2E1;CYP3A4;PLA2G1B;PLA2G2E;
Base excision repair	0.545	149	7	1	PARP1;PCNA;POLB;POLE;POLE2;POLE3;POLE4;
Endocrine and other factor-regulated calcium reabsorption	0.554	150	10	1	ATP1A1;ATP1A2;ATP1A3;ATP1A4;ATP1B1;BDKRB2;DNM3;ESR1;FXYD2;VDR;<br>
NF-kappa B signaling pathway	0.635	151	18	0.9	ATM;BCL2;BCL2L1;CSNK2B;IRAK1;LTA;MAP3K14;NFKB2;PARP1;PLCG2;<br>PRKCQ;PTGS2;RIPK1;SYK;TLR4;TNFAIP3;TNFSF11;VCAM1;
Cell growth and death	0.636	152	61	1	ABL1;AIFM1;ANAPC2;APAF1;AR;ATM;AURKA;BAX;BCL2;BCL2L1;<br>CALM1;CALM2;CALM3;CALML3;CAMK2D;CAMK2G;CASP9;CDC20;CDK6;CDKN2A;<br>FADD;FAS;FASLG;HDAC1;HDAC2;IGF1;IL3;INS;IRAK1;ITPR1;<br>ITPR2;ITPR3;MAD2L2;MAP3K14;MCM3;NGF;NTRK1;PCNA;PGR;PPP2CA;<br>PPP2CB;PPP2R1A;PPP3CA;PPP3CB;PPP3R1;PPP3R2;PRKDC;PTEN;RIPK1;RPS6KA2;<br>RPS6KA3;RRM2;RRM2B;SERPINE1;SMAD2;SMAD3;SMAD4;TGFB1;TGFB2;THBS1;<br>YWHAE;
Other types of O-glycan biosynthesis	0.648	153	6	0.9	B4GALT1;B4GALT2;B4GALT3;COLGALT1;COLGALT2;PLOD3;
GnRH signaling pathway	0.655	154	18	0.9	ATF4;CACNA1C;CACNA1D;CACNA1S;CALM1;CALM2;CALM3;CALML3;CAMK2D;CAMK2G;<br>CDC42;ITPR1;ITPR2;ITPR3;MAPK7;PRKCD;PTK2B;SRC;
Prolactin signaling pathway	0.657	155	14	0.9	CYP17A1;ESR1;ESR2;FOS;INS;LHCGR;PRLR;SLC2A2;SOCS1;SRC;<br>STAT5A;STAT5B;TH;TNFSF11;
p53 signaling pathway	0.68	156	13	0.9	APAF1;ATM;BAX;CASP9;CDK6;CDKN2A;FAS;IGF1;PTEN;RRM2;<br>RRM2B;SERPINE1;THBS1;
Synaptic vesicle cycle	0.682	157	12	0.9	CACNA1A;CACNA1B;CPLX2;DNM3;RAB3A;SLC17A7;SLC18A2;SLC18A3;SLC32A1;STX1A;<br>STX3;SYT1;
mTOR signaling pathway	0.729	158	11	0.9	HIF1A;IGF1;INS;MTOR;PDPK1;PRKAA1;PRKAA2;PTEN;RPS6KA2;RPS6KA3;<br>RPS6KB1;
Fatty acid elongation	0.735	159	4	0.8	ACOT4;HACD1;HADHA;MECR;
Osteoclast differentiation	0.763	160	24	0.9	CREB1;CSF1;FCGR1A;FOS;IFNG;ITGB3;LILRB1;MAP3K14;NFKB2;NOX1;<br>PLCG2;PPARG;PPP3CA;PPP3CB;PPP3R1;PPP3R2;SOCS1;SPI1;SYK;TGFB1;<br>TGFB2;TGFBR1;TGFBR2;TNFSF11;
alpha-Linolenic acid metabolism	0.766	161	4	0.8	ACAA1;ACOX1;PLA2G1B;PLA2G2E;
Hematopoietic cell lineage	0.766	161	16	0.9	CD2;CD24;CD34;CD36;CD55;CSF1;CSF2;EPO;FCGR1A;IL3;<br>IL4;ITGB3;KIT;KITLG;MME;TPO;
MAPK signaling pathway	0.768	163	49	0.9	ARRB1;ARRB2;ATF4;BDNF;CACNA1A;CACNA1B;CACNA1C;CACNA1D;CACNA1G;CACNA1H;<br>CACNA1S;CACNA2D1;CACNA2D2;CACNB1;CACNB2;CACNG1;CACNG2;CACNG3;CDC42;DDIT3;<br>FAS;FASLG;FGF1;FGF10;FGFR2;FOS;MAP3K14;MAPK7;MECOM;MEF2C;<br>NFKB2;NGF;NTRK1;NTRK2;PDGFA;PDGFB;PPP3CA;PPP3CB;PPP3R1;PPP3R2;<br>RAPGEF2;RASGRP1;RPS6KA2;RPS6KA3;TAOK2;TGFB1;TGFB2;TGFBR1;TGFBR2;
Transport and catabolism	0.792	164	110	0.9	ACAA1;ACOT8;ACOX1;ACSL1;ACSL4;ACSL5;ACSL6;ADRB1;ADRB2;ADRB3;<br>ADRBK1;ADRBK2;AGXT;AP3D1;ARRB1;ARRB2;BAAT;C3;CALR;CAT;<br>CAV1;CAV3;CD36;CD63;CDC42;CLN3;CRAT;CTNS;CTSH;CXCR4;<br>DAB2;DAO;DDO;DECR2;DHRS4;DNM3;EPHX2;FCGR1A;FGFR2;FOLR1;<br>FOLR2;FOLR3;GAA;GALC;GBA;GRK5;GRK6;GSTK1;HACL1;HAO1;<br>HMGCL;IFNG;INS;ITGAV;ITGB3;KIT;LAMP2;MLYCD;MPO;NAGLU;<br>NAGPA;NEDD4;NEDD4L;NOS1;NOS2;NOX1;NTRK1;NUDT12;PA…
Endocytosis	0.794	165	38	0.9	ADRB1;ADRB2;ADRB3;ADRBK1;ADRBK2;ARRB1;ARRB2;CAV1;CAV3;CDC42;<br>CXCR4;DAB2;DNM3;FGFR2;FOLR1;FOLR2;FOLR3;GRK5;GRK6;KIT;<br>NEDD4;NEDD4L;NTRK1;RAB11FIP1;RAB11FIP3;RAB11FIP5;RAB7A;RET;RHOA;SMAD2;<br>SMAD3;SMAD7;SMURF2;SRC;TGFB1;TGFB2;TGFBR1;TGFBR2;
Phosphatidylinositol signaling system	0.805	166	14	0.8	CALM1;CALM2;CALM3;CALML3;DGKA;DGKD;DGKG;DGKI;ITPR1;ITPR2;<br>ITPR3;PI4K2A;PLCG2;PTEN;
Notch signaling pathway	0.81	167	8	0.8	ADAM17;DLL1;HDAC1;HDAC2;JAG1;NOTCH1;NOTCH2;NOTCH4;
Glycosphingolipid biosynthesis - lacto and neolacto series	0.82	168	4	0.7	B4GALT1;B4GALT2;B4GALT3;B4GALT4;
ErbB signaling pathway	0.829	169	15	0.8	ABL1;ABL2;ARAF;AREG;CAMK2D;CAMK2G;MTOR;NCK1;NCK2;NRG1;<br>PLCG2;RPS6KB1;SRC;STAT5A;STAT5B;
T cell receptor signaling pathway	0.842	170	18	0.8	CDC42;CSF2;FOS;IFNG;IL10;IL4;MAP3K14;NCK1;NCK2;NFKBIE;<br>PDPK1;PPP3CA;PPP3CB;PPP3R1;PPP3R2;PRKCQ;RASGRP1;RHOA;
VEGF signaling pathway	0.844	171	10	0.8	CASP9;CDC42;NOS3;PLCG2;PPP3CA;PPP3CB;PPP3R1;PPP3R2;PTGS2;SRC;<br>
TNF signaling pathway	0.85	172	19	0.8	ATF4;CCL2;CCL5;CREB1;CSF1;CSF2;EDN1;FADD;FAS;FOS;<br>JAG1;LTA;MAGI2;MAP3K14;PTGS2;RIPK1;RIPK3;TNFAIP3;VCAM1;
Hedgehog signaling pathway	0.86	173	8	0.7	BMP2;SHH;SMO;WNT10B;WNT11;WNT4;WNT5A;WNT7B;
Homologous recombination	0.863	174	4	0.7	BLM;EME1;MUS81;RAD51;
Pentose and glucuronate interconversions	0.864	175	5	0.7	AKR1B1;ALDH1B1;ALDH2;ALDH3A2;UGT1A1;
Amino sugar and nucleotide sugar metabolism	0.884	176	7	0.7	CYB5R1;CYB5R3;GNE;HK1;HK2;NAGK;RENBP;
Fc epsilon RI signaling pathway	0.888	177	11	0.7	CSF2;FCER1A;FCER1G;IL13;IL3;IL4;MS4A2;PDPK1;PLCG2;PRKCD;<br>SYK;
Dorso-ventral axis formation	0.902	178	3	0.6	NOTCH1;NOTCH2;NOTCH4;
Oxidative phosphorylation	0.904	179	22	0.8	ATP12A;ATP4A;ATP5A1;ATP5B;ATP5C1;COX1;COX2;COX3;COX4I1;COX5A;<br>COX5B;COX6A2;COX6B1;COX6C;COX7A1;COX7B;COX7C;COX8A;SDHA;SDHB;<br>SDHC;SDHD;
Cytokine-cytokine receptor interaction	0.91	180	47	0.9	ACVR1;ACVR1B;ACVR2A;ACVR2B;AMH;AMHR2;BMP2;BMPR1A;BMPR1B;BMPR2;<br>CCL2;CCL3;CCL5;CCR7;CNTF;CSF1;CSF2;CX3CR1;CXCL13;CXCR4;<br>EDA;EPO;FAS;FASLG;GHR;IFNG;IL10;IL13;IL3;IL4;<br>INHBA;KIT;KITLG;LEP;LTA;NGFR;PDGFA;PDGFB;PF4;PRLR;<br>TGFB1;TGFB2;TGFBR1;TGFBR2;TNFSF11;TPO;XCL1;
Rap1 signaling pathway	0.911	181	37	0.8	ADORA2A;ADORA2B;CALM1;CALM2;CALM3;CALML3;CDC42;CNR1;CSF1;CTNNB1;<br>DRD2;EFNA1;FGF1;FGF10;FGFR2;GRIN1;GRIN2A;GRIN2B;ID1;IGF1;<br>INS;ITGB3;KIT;KITLG;MAGI2;NGF;NGFR;P2RY1;PDGFA;PDGFB;<br>RALA;RAPGEF2;RAPGEF3;RHOA;SIPA1;SRC;THBS1;
Other glycan degradation	0.914	182	2	0.5	GBA;GBA2;
Glycerophospholipid metabolism	0.925	183	14	0.7	ACHE;DGKA;DGKD;DGKG;DGKI;GPD1L;LCAT;LPCAT1;PISD;PLA2G1B;<br>PLA2G2E;PPAP2B;PTDSS1;PTDSS2;
Nucleotide excision repair	0.938	184	6	0.6	CETN2;PCNA;POLE;POLE2;POLE3;POLE4;
Wnt signaling pathway	0.94	185	22	0.8	CAMK2D;CAMK2G;CSNK2B;CTNNB1;CTNNBIP1;LEF1;NKD1;PPARD;PPP3CA;PPP3CB;<br>PPP3R1;PPP3R2;RHOA;SMAD3;SMAD4;SOX17;TCF7L2;WNT10B;WNT11;WNT4;<br>WNT5A;WNT7B;
Phagosome	0.953	186	24	0.8	C3;CALR;CD36;FCGR1A;ITGAV;ITGB3;LAMP2;MPO;NOS1;NOX1;<br>PLA2R1;RAB7A;SCARB1;SEC61B;THBS1;TLR4;TUBA4A;TUBB;TUBB2A;TUBB2B;<br>TUBB3;TUBB4A;TUBB4B;TUBB6;
Progesterone-mediated oocyte maturation	0.961	187	12	0.7	ANAPC2;ARAF;HSP90AA1;HSP90AB1;IGF1;INS;MAD2L2;PDE3A;PDE3B;PGR;<br>RPS6KA2;RPS6KA3;
Protein export	0.967	188	2	0.4	HSPA5;SEC61B;
Cell cycle	0.972	189	18	0.7	ABL1;ANAPC2;ATM;CDC20;CDK6;CDKN2A;HDAC1;HDAC2;MAD2L2;MCM3;<br>PCNA;PRKDC;SMAD2;SMAD3;SMAD4;TGFB1;TGFB2;YWHAE;
Regulation of autophagy	0.975	190	4	0.5	IFNG;INS;PRKAA1;PRKAA2;
Platelet activation	0.975	190	19	0.7	COL1A1;COL5A1;FCER1G;FGA;GUCY1B3;ITGB3;ITPR1;ITPR2;ITPR3;MYLK2;<br>NOS3;P2RY1;PLCG2;PTGS1;RASGRP1;RHOA;SRC;STIM1;SYK;
Intestinal immune network for IgA production	0.975	190	5	0.5	CXCR4;IL10;IL4;MAP3K14;TGFB1;
B cell receptor signaling pathway	0.976	193	9	0.6	FOS;NFKBIE;PIK3AP1;PLCG2;PPP3CA;PPP3CB;PPP3R1;PPP3R2;SYK;
Ether lipid metabolism	0.982	194	4	0.5	LPCAT1;PLA2G1B;PLA2G2E;PPAP2B;
SNARE interactions in vesicular transport	0.983	195	3	0.4	STX1A;STX3;VTI1A;
Collecting duct acid secretion	0.985	196	2	0.4	ATP4A;CA2;
NOD-like receptor signaling pathway	0.987	197	6	0.5	CCL2;CCL5;HSP90AA1;HSP90AB1;HSP90B1;TNFAIP3;
Glycosaminoglycan degradation	0.988	198	1	0.3	NAGLU;
Vasopressin-regulated water reabsorption	0.991	199	4	0.4	AQP2;AVP;AVPR2;CREB1;
Fanconi anemia pathway	0.992	200	5	0.5	BLM;EME1;MUS81;RAD51;SLX4;
Leukocyte transendothelial migration	0.992	200	15	0.6	ACTN2;ACTN3;CDC42;CDH5;CLDN5;CTNNB1;CXCR4;EZR;NOX1;PLCG2;<br>PTK2B;RAPGEF3;RHOA;SIPA1;VCAM1;
Protein processing in endoplasmic reticulum	0.994	202	23	0.7	ATF4;BAK1;BAX;BCL2;CALR;DDIT3;DNAJC3;ERO1B;GANAB;HSP90AA1;<br>HSP90AB1;HSP90B1;HSPA5;NFE2L2;P4HB;PARK2;PDIA4;PPP1R15A;SEC24B;SEC61B;<br>STUB1;VCP;XBP1;
Axon guidance	0.994	202	16	0.6	ABL1;CDC42;CXCR4;DPYSL2;EFNA1;EPHA4;NCK1;NCK2;NTN1;PPP3CA;<br>PPP3CB;PPP3R1;PPP3R2;RHOA;SLIT2;SLIT3;
N-Glycan biosynthesis	0.995	204	4	0.4	B4GALT1;B4GALT2;B4GALT3;GANAB;
Mismatch repair	0.995	204	1	0.2	PCNA;
Tight junction	0.995	204	17	0.6	ACTN2;ACTN3;CDC42;CLDN5;CSNK2B;CTNNB1;MAGI2;PPP2CA;PPP2CB;PPP2R1A;<br>PRKCD;PRKCQ;PTEN;RHOA;SRC;VAPA;YBX3;
Development	0.996	207	39	0.7	ABL1;CDC42;CREB1;CSF1;CXCR4;DPYSL2;EFNA1;EPHA4;FCGR1A;FOS;<br>IFNG;ITGB3;LILRB1;MAP3K14;NCK1;NCK2;NFKB2;NOTCH1;NOTCH2;NOTCH4;<br>NOX1;NTN1;PLCG2;PPARG;PPP3CA;PPP3CB;PPP3R1;PPP3R2;RHOA;SLIT2;<br>SLIT3;SOCS1;SPI1;SYK;TGFB1;TGFB2;TGFBR1;TGFBR2;TNFSF11;
Ras signaling pathway	0.996	207	32	0.7	ABL1;ABL2;BCL2L1;CALM1;CALM2;CALM3;CALML3;CDC42;CSF1;EFNA1;<br>FASLG;FGF1;FGF10;FGFR2;GRIN1;GRIN2A;GRIN2B;HTR7;IGF1;INS;<br>KIT;KITLG;NGF;NGFR;PDGFA;PDGFB;PLA2G1B;PLA2G2E;PLCG2;RALA;<br>RASGRP1;RHOA;
Inositol phosphate metabolism	0.997	209	5	0.4	ALDH6A1;PI4K2A;PLCG2;PTEN;TPI1;
PI3K-Akt signaling pathway	0.997	209	53	0.7	ATF4;BCL2;BCL2L1;CASP9;CDK6;CHRM1;CHRM2;COL1A1;COL5A1;CREB1;<br>CSF1;EFNA1;EPO;FASLG;FGF1;FGF10;FGFR2;GHR;HSP90AA1;HSP90AB1;<br>HSP90B1;IGF1;IL3;IL4;INS;ITGAV;ITGB3;KIT;KITLG;MCL1;<br>MTOR;NGF;NGFR;NOS3;PCK1;PDGFA;PDGFB;PDPK1;PIK3AP1;PPP2CA;<br>PPP2CB;PPP2R1A;PRKAA1;PRKAA2;PRLR;PTEN;RPS6KB1;RXRA;SGK1;SYK;<br>THBS1;TLR4;YWHAE;
Toll-like receptor signaling pathway	0.997	209	12	0.5	CCL3;CCL5;FADD;FOS;IKBKE;IRAK1;RIPK1;TLR3;TLR4;TLR7;<br>TLR8;TLR9;
Jak-STAT signaling pathway	0.998	212	19	0.6	BCL2L1;CNTF;CSF2;EPO;GHR;IFNG;IL10;IL13;IL3;IL4;<br>LEP;PIM1;PRLR;SOCS1;SPRY1;SPRY2;STAT5A;STAT5B;TPO;
Replication and repair	0.999	213	19	0.6	BLM;CETN2;EME1;LIG4;MCM3;MUS81;PARP1;PCNA;POLA1;POLA2;<br>POLB;POLE;POLE2;POLE3;POLE4;PRKDC;RAD51;SLX4;XRCC4;
Chemokine signaling pathway	0.999	213	23	0.6	ADRBK1;ADRBK2;ARRB1;ARRB2;CCL2;CCL3;CCL5;CCR7;CDC42;CX3CR1;<br>CXCL13;CXCR4;GRK5;GRK6;GSK3A;HCK;PF4;PRKCD;PTK2B;RHOA;<br>SRC;STAT5B;XCL1;
Lysosome	0.999	213	13	0.5	AP3D1;CD63;CLN3;CTNS;CTSH;GAA;GALC;GBA;LAMP2;NAGLU;<br>NAGPA;SLC11A1;SMPD1;
ECM-receptor interaction	0.999	213	8	0.4	CD36;CD47;COL1A1;COL5A1;ITGAV;ITGB3;SDC4;THBS1;
Cell adhesion molecules (CAMs)	0.999	213	16	0.6	CD2;CD276;CD34;CDH5;CLDN5;ITGAV;LRRC4B;NLGN1;NLGN3;NRXN1;<br>NRXN2;NRXN3;SDC4;SELP;VCAM1;VTCN1;
Antigen processing and presentation	0.999	213	6	0.4	CALR;CREB1;HSP90AA1;HSP90AB1;HSPA5;IFNG;
Fc gamma R-mediated phagocytosis	0.999	213	8	0.4	CDC42;FCGR1A;HCK;PLCG2;PPAP2B;PRKCD;RPS6KB1;SYK;
Sensory system	1	220	46	0.4	ADRBK2;ARRB1;ARRB2;BDKRB2;CACNA1A;CACNA1B;CALM1;CALM2;CALM3;CALML3;<br>CAMK2D;CAMK2G;GNAT1;GNAT3;HRH1;HTR2A;HTR2B;HTR2C;IGF1;ITPR1;<br>ITPR2;ITPR3;KCNB1;NGF;NTRK1;PDE1A;PDE1C;PDE6A;PDE6B;PLCG2;<br>PRKCD;PRKCQ;PTGER2;PTGER4;RHO;SCNN1A;SCNN1B;SCNN1G;SRC;TAS1R1;<br>TAS1R2;TAS1R3;TRPA1;TRPM8;TRPV1;TRPV3;
Transcription	1	220	8	0.2	ACIN1;NCBP2;PPIH;PRPF4;SNRPA;SNRPB2;TAF7;TBPL1;
Glycan biosynthesis and metabolism	1	220	11	0.2	B4GALT1;B4GALT2;B4GALT3;B4GALT4;COLGALT1;COLGALT2;GANAB;GBA;GBA2;NAGLU;<br>PLOD3;
Folding, sorting and degradation	1	220	42	0.4	ANAPC2;ATF4;BAK1;BAX;BCL2;CALR;CDC20;DDIT3;DNAJC3;ERO1B;<br>GANAB;HSP90AA1;HSP90AB1;HSP90B1;HSPA5;IFNG;MOCS1;MOCS2;MOCS3;MPST;<br>NEDD4;NEDD4L;NFE2L2;NFS1;P4HB;PARK2;PDIA4;PPP1R15A;SEC24B;SEC61B;<br>SMURF2;SOCS1;STUB1;STX1A;STX3;TST;UBA3;UBE2B;UBR5;VCP;<br>VTI1A;XBP1;
Cell motility	1	220	23	0.5	ACTN2;ACTN3;ARAF;BDKRB2;CDC42;CHRM1;CHRM2;CHRM3;CHRM4;CHRM5;<br>EZR;F2;FGF1;FGF10;FGFR2;INS;ITGAV;ITGB3;MYLK2;PDGFA;<br>PDGFB;RHOA;SRC;
Immune system	1	220	125	0.7	ACTN2;ACTN3;ADRBK1;ADRBK2;ARAF;ARRB1;ARRB2;BDKRB2;C3;C5;<br>CALR;CCL2;CCL3;CCL5;CCR7;CD2;CD24;CD34;CD36;CD55;<br>CDC42;CDH5;CLDN5;COL1A1;COL5A1;CREB1;CSF1;CSF2;CTNNB1;CX3CR1;<br>CXCL13;CXCR4;DDX3X;EPO;EZR;F10;F11;F12;F2;F3;<br>F7;F9;FADD;FAS;FASLG;FCER1A;FCER1G;FCGR1A;FGA;FOS;<br>GRK5;GRK6;GSK3A;GUCY1B3;HCK;HSP90AA1;HSP90AB1;HSP90B1;HSPA5;IFNG;<br>IKBKE;IL10;IL13;IL3;IL4;IRAK1;ITGB3;ITPR1;ITPR2;I…
Cell communication	1	220	58	0.7	ACP1;ACTN2;ACTN3;ADRB1;BCL2;CAV1;CAV3;CDC42;CLDN5;COL1A1;<br>COL5A1;CSNK2B;CTNNB1;DRD1;DRD2;FER;GUCY1B3;HTR2A;HTR2B;HTR2C;<br>IGF1;ITGAV;ITGB3;ITPR1;ITPR2;ITPR3;LEF1;MAGI2;MAPK7;MYLK2;<br>PDGFA;PDGFB;PDPK1;PPP2CA;PPP2CB;PPP2R1A;PRKCD;PRKCQ;PTEN;RHOA;<br>SMAD2;SMAD3;SMAD4;SRC;TCF7L2;TGFBR1;TGFBR2;THBS1;TUBA4A;TUBB;<br>TUBB2A;TUBB2B;TUBB3;TUBB4A;TUBB4B;TUBB6;VAPA;YBX3;
Translation	1	220	41	0.4	AARS;AARS2;ACIN1;CSNK2B;DARS;DARS2;DAZAP1;EARS2;EPRS;FARS2;<br>FARSA;FARSB;GARS;HARS;HARS2;IARS;IARS2;KARS;LARS;LARS2;<br>MTFMT;NARS;NARS2;NCBP2;PARS2;PPP2CA;PPP2CB;PPP2R1A;RARS;RPL13A;<br>RPS3;SARS;SUMO1;TARS;TARS2;VARS;VARS2;WARS;WARS2;YARS;<br>YARS2;
Ribosome biogenesis in eukaryotes	1	220	1	0.1	CSNK2B;
Ribosome	1	220	2	0.1	RPL13A;RPS3;
RNA transport	1	220	3	0.1	ACIN1;NCBP2;SUMO1;
mRNA surveillance pathway	1	220	6	0.3	ACIN1;DAZAP1;NCBP2;PPP2CA;PPP2CB;PPP2R1A;
Basal transcription factors	1	220	2	0.2	TAF7;TBPL1;
Spliceosome	1	220	6	0.2	ACIN1;NCBP2;PPIH;PRPF4;SNRPA;SNRPB2;
Proteasome	1	220	1	0.1	IFNG;
Ubiquitin mediated proteolysis	1	220	11	0.4	ANAPC2;CDC20;NEDD4;NEDD4L;PARK2;SMURF2;SOCS1;STUB1;UBA3;UBE2B;<br>UBR5;
Focal adhesion	1	220	20	0.5	ACTN2;ACTN3;BCL2;CAV1;CAV3;CDC42;COL1A1;COL5A1;CTNNB1;IGF1;<br>ITGAV;ITGB3;MYLK2;PDGFA;PDGFB;PDPK1;PTEN;RHOA;SRC;THBS1;<br>
RIG-I-like receptor signaling pathway	1	220	4	0.3	DDX3X;FADD;IKBKE;RIPK1;
Cytosolic DNA-sensing pathway	1	220	4	0.3	CCL5;IKBKE;RIPK1;RIPK3;
Natural killer cell mediated cytotoxicity	1	220	13	0.5	ARAF;CSF2;FAS;FASLG;FCER1G;IFNG;PLCG2;PPP3CA;PPP3CB;PPP3R1;<br>PPP3R2;PTK2B;SYK;
Olfactory transduction	1	220	9	0.1	ADRBK2;ARRB2;CALM1;CALM2;CALM3;CALML3;CAMK2D;CAMK2G;PDE1C;
Regulation of actin cytoskeleton	1	220	23	0.5	ACTN2;ACTN3;ARAF;BDKRB2;CDC42;CHRM1;CHRM2;CHRM3;CHRM4;CHRM5;<br>EZR;F2;FGF1;FGF10;FGFR2;INS;ITGAV;ITGB3;MYLK2;PDGFA;<br>PDGFB;RHOA;SRC;

## Sheet: Dataset S4
Dataset S4. GO Enrichment analysis of target genes of highly increased chemicals in fermented licorice.
Description	p value	P rank	gene number	EnrichRatio	gene names
Small Molecule Metabolic Process	5.48e-161	1	818	2.3	AADAT;AARS;AARS2;AARSD1;AASS;ABAT;ABCA1;ABCA12;ABCA7;ABCB1;<br>ABCB11;ABCB4;ABCC2;ABCC4;ABCC8;ABCC9;ABCG1;ABCG2;ABCG4;ABHD5;<br>ACAA1;ACACA;ACACB;ACAD8;ACADL;ACADM;ACADS;ACADSB;ACAT1;ACHE;<br>ACIN1;ACMSD;ACO1;ACO2;ACOT4;ACOT8;ACOX1;ACR;ACSL1;ACSL4;<br>ACSL5;ACSL6;ACSM1;ACSS1;ACSS2;ACY1;ADA;ADAP1;ADAP2;ADCY1;<br>ADCY2;ADCY3;ADCY5;ADCY6;ADCY8;ADH1A;ADH1B;ADH1C;ADH4;ADH7;<br>ADI1;ADIPOQ;ADIPOR1;ADIP…
Cellular Amino Acid Metabolic Process	9.46e-124	2	244	5	AADAT;AARS;AARS2;AARSD1;AASS;ABAT;ACAD8;ACADL;ACADM;ACADSB;<br>ACAT1;ACMSD;ACY1;ADI1;AFMID;AGXT;AIMP1;ALDH18A1;ALDH4A1;ALDH5A1;<br>ALDH6A1;ALDH9A1;AMDHD1;AMT;APIP;ARG1;ARG2;ASL;ASNS;ASNSD1;<br>ASPA;ASPG;ASRGL1;ASS1;ATF4;ATP7A;AUH;AZIN1;AZIN2;BAAT;<br>BBOX1;BCAT1;BCAT2;BCKDHA;BCKDHB;BCKDK;BHMT;BHMT2;CAD;CBS;<br>CCBL1;CCBL2;CCL5;CDO1;CKB;CKM;CKMT1A;CKMT2;CLN3;COMT;<br>CPS1;CTH;CTNS;CTPS1;CTPS2;DAO;…
Oxidoreductase Activity	1.32e-93	3	308	3.3	1-Mar;2-Mar;AASS;ABCC4;ABL1;ABL2;ACAD11;ACAD8;ACADL;ACADM;<br>ACADS;ACADSB;ACOX1;ACVR2A;ADH1A;ADH1B;ADH1C;ADH4;ADH7;ADI1;<br>AGT;AGTR1;AGTR2;AIFM1;AKR1B1;AKR1C1;AKR1C2;AKR1C3;AKR1D1;AKT1;<br>ALDH18A1;ALDH1A1;ALDH1A2;ALDH1A3;ALDH1B1;ALDH1L1;ALDH1L2;ALDH2;ALDH3A1;ALDH3A2;<br>ALDH3B1;ALDH3B2;ALDH4A1;ALDH5A1;ALDH6A1;ALDH8A1;ALDH9A1;ALKBH2;ALKBH3;ALKBH7;<br>ALOX15;ALOX15B;ALOX5;ALOX5AP;AOC1;AOC2;AOC3;…
Cell-Cell Signaling	8.69e-92	4	362	2.9	ABAT;ABCC8;ABHD6;ACHE;ACTN2;ACVR1C;ACVR2A;ACVR2B;ADCY1;ADCY2;<br>ADCY3;ADCY5;ADCY6;ADCY8;ADIPOQ;ADORA1;ADORA2A;ADRA1A;ADRA1B;ADRA1D;<br>ADRA2A;ADRA2B;ADRA2C;ADRB1;ADRB2;AGT;AIMP1;ALDH2;ALDH5A1;ALDH9A1;<br>AMH;ANAPC2;ANXA1;APOE;AR;ARRB2;ATP1A2;AVP;AVPR1A;AVPR1B;<br>BCHE;BDNF;BMP2;C5;CACNA1A;CACNA1B;CACNA1C;CACNA1D;CACNA1G;CACNA2D2;<br>CACNB2;CACNG2;CACNG3;CALCA;CALM3;CAMK2D;CAMK2G;CARTPT;CCL2;CCL3…
Transmembrane Transport	4.22e-84	5	399	2.6	ABCA1;ABCA7;ABCB1;ABCB11;ABCB4;ABCC2;ABCC4;ABCC8;ABCC9;ABCG1;<br>ABCG2;ACACB;ACSL5;ADCY1;ADCY2;ADCY3;ADCY5;ADCY6;ADCY8;ADRA2A;<br>ADRB1;ADRB2;AGT;AHCYL1;AKT1;AKT2;ALB;ANO9;APOA1;APOA2;<br>APOC3;AQP1;AQP2;AQP8;AQP9;ASNA1;ATP11C;ATP12A;ATP13A2;ATP1A1;<br>ATP1A2;ATP1A3;ATP1A4;ATP1B1;ATP2A1;ATP2B4;ATP4A;ATP5A1;ATP5B;ATP5C1;<br>ATP7A;ATP8A1;ATP8A2;AVP;AVPR2;BAK1;BAX;BCL2;BMPR1A;C2orf83;<br>CACNA1A;CAC…
Transport	1.82e-81	6	749	1.8	ABAT;ABCA1;ABCA12;ABCA7;ABCB1;ABCB11;ABCB4;ABCC2;ABCC4;ABCC8;<br>ABCC9;ABCG1;ABCG2;ABCG4;ABL1;ABL2;ACACB;ACE;ACHE;ACR;<br>ACSL5;ACTN2;ACVR1C;ACVR2A;ACVR2B;ADA;ADAM8;ADCY1;ADCY2;ADCY3;<br>ADCY5;ADCY6;ADCY8;ADIPOQ;ADORA1;ADORA2A;ADORA2B;ADRA1A;ADRA2A;ADRA2B;<br>ADRA2C;ADRB1;ADRB2;ADRBK1;AFM;AGT;AGTR1;AGXT;AHCYL1;AIP;<br>AKR1C1;AKT1;AKT2;ALB;ALDH1L1;ALDH1L2;ALDH5A1;ALDOA;AMICA1;AMN;<br>ANG;ANO9;ANXA…
Transmembrane Transporter Activity	4.39e-77	7	335	2.8	ABCA1;ABCB1;ABCB11;ABCB4;ABCC2;ABCC4;ABCC8;ABCC9;ABCG1;ABCG2;<br>ADRA2A;ADRB1;ADRB2;AGT;AHCYL1;ANO9;AQP1;AQP2;AQP8;AQP9;<br>ASNA1;ATP11C;ATP12A;ATP13A2;ATP1A1;ATP1A2;ATP1A3;ATP1A4;ATP1B1;ATP2A1;<br>ATP2B4;ATP4A;ATP5A1;ATP5B;ATP5C1;ATP7A;ATP8A1;ATP8A2;BAX;BCL2;<br>C2orf83;CACNA1A;CACNA1B;CACNA1C;CACNA1D;CACNA1G;CACNA1H;CACNA1S;CACNA2D1;CACNA2D2;<br>CACNB1;CACNB2;CACNG1;CACNG2;CACNG3;CALHM1;CALM3;C…
Cytoplasm	5.02e-71	8	1285	1.4	1-Mar;2-Mar;8-Mar;AADAT;AARS;AARS2;AARSD1;AASS;ABAT;ABCA1;<br>ABCA12;ABCA7;ABCB1;ABCB11;ABCB4;ABCC4;ABCC8;ABCG1;ABHD5;ABHD6;<br>ABL1;ABL2;ACAA1;ACACA;ACACB;ACAD11;ACAD8;ACADL;ACADM;ACADS;<br>ACADSB;ACAT1;ACAT2;ACE;ACHE;ACIN1;ACMSD;ACO1;ACO2;ACOT4;<br>ACOT8;ACOX1;ACP1;ACR;ACSL1;ACSL4;ACSL5;ACSL6;ACSM1;ACSS1;<br>ACSS2;ACSS3;ACTA1;ACTN2;ACTN3;ACVR2A;ACVR2B;ACY1;ACY3;ADA;<br>ADAM17;ADAM8;ADAP1;ADAP2;…
Lipid Metabolic Process	4.15e-68	9	332	2.6	ABCA1;ABCB11;ABCB4;ABCG1;ABHD5;ACAA1;ACACA;ACACB;ACAD8;ACADL;<br>ACADM;ACADS;ACADSB;ACAT1;ACAT2;ACOT4;ACOT8;ACOX1;ACSL1;ACSL4;<br>ACSL5;ACSL6;ACSM1;ACSS2;ADH4;ADH7;ADIPOQ;ADIPOR1;ADIPOR2;ADORA1;<br>ADORA2B;ADRA2A;AGT;AGTR1;AKR1B1;AKR1C1;AKR1C2;AKR1C3;AKR1D1;AKT1;<br>AKT2;ALB;ALDH1A2;ALDH1A3;ALDH3A2;ALDH3B1;ALDH3B2;ALDH5A1;ALDH8A1;ALOX15;<br>ALOX15B;ALOX5;ALOX5AP;AMN;ANG;ANXA1;APOA1;APOA2;APOB;APO…
Homeostatic Process	3.76e-64	10	317	2.6	ABCA1;ABCA12;ABCG1;ABCG2;ACACA;ACADL;ACIN1;ACO1;ACVR1B;ACVR2A;<br>ADA;ADAM17;ADAM8;ADIPOQ;ADORA1;ADRA1A;ADRA1B;ADRA2A;ADRB1;ADRB2;<br>AFG3L2;AGER;AGT;AGTR1;AIFM1;AKR1C1;AKT1;ALAS2;ALDOA;AMELX;<br>ANG;ANXA7;AP3D1;APOA1;APOA2;APOB;APOC3;APOE;AQP1;AQP2;<br>AQP9;ASPA;ATP1A2;ATP1A4;ATP2A1;ATP4A;ATP5B;ATP7A;AVP;AVPR1A;<br>AVPR1B;AVPR2;BAK1;BAX;BCL2;BCL2L1;BDKRB2;BGLAP;BNIP3;C5;<br>CA2;CACNA1A;CACNA1B;C…
Response To Stress	2.01e-54	11	573	1.8	AARS;ABAT;ABCC4;ABCC9;ABL1;ACADS;ACAT1;ACE;ACE2;ACHE;<br>ACTN2;ACVR1;ACVRL1;ADA;ADAM17;ADAM8;ADIPOQ;ADORA1;ADORA2A;ADORA2B;<br>ADORA3;ADRA1A;ADRA2A;ADRA2B;ADRA2C;ADRB1;ADRB2;ADRB3;ADRBK1;ADSL;<br>AGER;AGT;AGTR1;AGTRAP;AIF1;AIFM1;AIMP1;AKR1B1;AKT1;AKT2;<br>ALAS2;ALB;ALDH3A1;ALDOA;ALDOB;ALKBH2;ALKBH3;ALOX15;ALOX5;ALOX5AP;<br>AMICA1;ANG;ANXA1;ANXA7;AOC3;AOX1;APAF1;APOA1;APOA2;APOB;<br>APOE;APOH;AQP1…
Cytosol	7.35e-47	12	451	1.9	AARS;ABHD5;ABL1;ABL2;ACACA;ACACB;ACIN1;ACMSD;ACO1;ACSS2;<br>ACTA1;ACTN2;ACTN3;ACY1;ADA;ADH1A;ADH1B;ADH1C;ADH4;ADH7;<br>ADI1;ADK;ADRBK1;ADSL;ADSS;ADSSL1;AFMID;AIF1;AIFM1;AIMP1;<br>AIP;AK5;AKAP13;AKR1B1;AKR1C1;AKR1D1;AKT1;AKT2;ALAD;ALDH1A1;<br>ALDH1A2;ALDH3A1;ALDH9A1;ALDOA;ALDOB;ALOX15;ALOX5;AMD1;AMDHD1;AMPD3;<br>ANAPC2;ANK2;ANXA7;APAF1;APIP;APRT;ARAF;ARCN1;ARG1;ARHGEF2;<br>ARRB1;ARRB2;ASL;ASMT;ASN…
Mitochondrion	1.1e-46	13	329	2.2	1-Mar;2-Mar;AADAT;AARS2;AASS;ABAT;ABCA12;ABHD6;ABL1;ACACA;<br>ACAD11;ACAD8;ACADL;ACADM;ACADS;ACADSB;ACAT1;ACAT2;ACO1;ACO2;<br>ACOT8;ACOX1;ACSL1;ACSL4;ACSL5;ACSL6;ACSM1;ACSS1;ACSS3;ADAP2;<br>ADSL;AFG3L2;AGMAT;AGXT;AGXT2;AIFM1;AKT2;ALAS1;ALAS2;ALDH18A1;<br>ALDH1B1;ALDH1L1;ALDH1L2;ALDH2;ALDH4A1;ALDH5A1;ALDH6A1;ALDH9A1;ALKBH3;ALKBH7;<br>AMT;ANXA1;ARAF;ARG2;ASS1;ATIC;ATP5A1;ATP5B;ATP5C1;AUH;<br>AZIN2;…
Circulatory System Process	1.22e-46	14	128	3.9	ABAT;ACE;ACE2;ACVRL1;ADA;ADIPOQ;ADORA1;ADORA2A;ADORA2B;ADORA3;<br>ADRA1A;ADRA1B;ADRA1D;ADRA2B;ADRB1;ADRB2;ADRB3;ADRBK1;AGT;AGTR1;<br>AGTR2;AGTRAP;ALOX5;APOE;ATP1A1;ATP1A2;AVP;AVPR1A;AVPR1B;AVPR2;<br>BDKRB2;BMPR2;CACNA1G;CACNA1H;CALCA;CAMK2D;CARTPT;CAV1;CAV3;CBS;<br>CFTR;CHGA;CHRM2;CHRM3;CNR1;CPS1;CTNNBIP1;CYB5R3;CYP11B1;DBH;<br>DRD2;DRD3;DRD5;EDN1;EDN2;EDNRA;EPHX2;EPO;FKBP1B;GAA;<br>GPX1;GSK3A;GU…
Cell Proliferation	2.77e-43	15	334	2.1	ABCB1;ACE;ACE2;ACHE;ACSL6;ACVR2A;ACVRL1;ADA;ADAM17;ADIPOQ;<br>ADK;ADORA1;ADORA2B;ADRA1A;ADRA1B;ADRA1D;ADRA2A;ADRB2;AGER;AGT;<br>AGTR1;AIF1;AIMP1;AKT1;ALDH1A2;ALDH3A1;ALK;ALOX15B;AMELX;ANG;<br>ANXA1;ANXA7;APOA1;APOE;APOH;AQP1;AR;ARG1;ARHGEF2;ARX;<br>ASCL1;ASPH;ATM;ATP5A1;ATP8A2;AVP;AVPR1A;AVPR2;B4GALT1;BAG6;<br>BAK1;BCAT1;BCL11B;BCL2;BCL2L1;BDNF;BLM;BMP2;BMP6;BMPR1A;<br>BMPR2;CALCA;CALR;CARM1;CAV1…
Cofactor Metabolic Process	4.9e-43	16	116	3.9	ACACA;ACACB;ACADSB;ACO1;ACO2;ACOT4;ACOT8;ACSL1;ACSL4;ACSL5;<br>ACSL6;ACSS1;ACSS2;ADH4;ALAD;ALAS1;ALAS2;ALDH1L1;ALDH1L2;ALDOB;<br>ASPDH;BAAT;CBR1;CBR3;CYP1A1;CYP1A2;DBT;DHTKD1;DLD;DLST;<br>FDXR;FECH;FH;FOLR1;FTCD;FXN;G6PD;GCDH;GLYAT;GLYR1;<br>GNMT;GPHN;HAAO;HIBADH;HMBS;HMGCL;HMGCR;ISCU;KMO;KYNU;<br>LIAS;LIPT2;MAT1A;MAT2A;MAT2B;MCCC1;MCCC2;MCEE;MLYCD;MMAB;<br>MOCOS;MOCS1;MOCS2;MOCS3;MTHFD1;MTHFD1L;…
Plasma Membrane	6.23e-43	17	698	1.6	ABCA1;ABCA7;ABCB1;ABCB11;ABCB4;ABCC2;ABCC4;ABCC8;ABCC9;ABCG1;<br>ABCG2;ACE;ACE2;ACHE;ACP1;ACSL6;ACTN2;ACTN3;ACVR1;ACVR1B;<br>ACVR1C;ACVR2A;ACVR2B;ACVRL1;ACY3;ADA;ADAM17;ADAM8;ADAP1;ADAP2;<br>ADCY1;ADCY2;ADCY3;ADCY5;ADCY6;ADCY8;ADI1;ADIPOR1;ADORA1;ADORA2A;<br>ADORA2B;ADORA3;ADRA1A;ADRA1B;ADRA1D;ADRA2A;ADRA2B;ADRA2C;ADRB1;ADRB2;<br>ADRB3;ADRBK1;ADSS;AGER;AGTR1;AGTR2;AIF1;AIP;AKT1;AKT2;<br>AKT3;ALDH…
Lyase Activity	5.93e-42	18	119	3.8	ACMSD;ACO1;ACO2;ACR;ADCY1;ADCY2;ADCY3;ADCY5;ADCY6;ADCY8;<br>ADORA1;ADORA2A;ADORA2B;ADORA3;ADRA2A;ADRB1;ADRB2;ADRB3;ADSL;ALAD;<br>ALDOA;ALDOB;AMD1;APIP;APLP1;ASL;AUH;AVPR2;AZIN1;AZIN2;<br>BCKDHA;BCKDHB;CA1;CA13;CA2;CA7;CALCA;CBS;CCBL1;CCBL2;<br>CHRM4;CHRM5;CTH;DDC;DERA;DRD1;DRD2;DRD3;DRD4;DRD5;<br>EDNRA;FECH;FH;FTCD;FXN;GABBR1;GABBR2;GAD1;GAD2;GGCX;<br>GLDC;GLO1;GLUL;GNAS;GPT;GRIK3;GRM6;GRM7;GUCY1…
Biosynthetic Process	4.59e-37	19	830	1.4	8-Mar;AADAT;AARS;AARS2;AARSD1;ABCA1;ABCB11;ABCG1;ABHD5;ABL1;<br>ACACA;ACACB;ACAD8;ACADL;ACADM;ACAT1;ACE2;ACHE;ACO1;ACOT8;<br>ACR;ACSL1;ACSL4;ACSL5;ACSL6;ACSM1;ACSS1;ACSS2;ACVR1;ACVR1B;<br>ACVR2B;ACVRL1;ADA;ADAM8;ADCY1;ADCY2;ADCY3;ADCY5;ADCY6;ADCY8;<br>ADH1A;ADI1;ADIPOQ;ADK;ADORA1;ADORA2A;ADORA2B;ADORA3;ADRA2A;ADRB1;<br>ADRB2;ADRB3;ADSL;ADSS;ADSSL1;AGER;AGMAT;AGT;AGTR2;AGXT;<br>AIF1;AIMP1;AK5;AKR1…
Neurological System Process	5.76e-34	20	343	1.9	AARS;ABAT;ABCC8;ABHD6;ACE;ACE2;ACHE;ACSL4;ACTN2;ADCY1;<br>ADCY2;ADCY3;ADCY5;ADCY6;ADCY8;ADIPOQ;ADORA1;ADORA2A;ADRA1A;ADRA1B;<br>ADRA1D;ADRB1;ADRB2;AFG3L2;AGT;AGTR2;ALDH2;ALDH5A1;ALDH9A1;ALOX5;<br>ANAPC2;AOC2;APOE;ARRB2;ASPA;ATP1A2;ATP1A3;AVP;AVPR1A;BCHE;<br>BDNF;CACNA1A;CACNA1B;CACNA1G;CACNA2D2;CACNB2;CACNG2;CACNG3;CALCA;CALM3;<br>CAMK2D;CAMK2G;CARTPT;CCL2;CDC20;CHRM1;CHRM5;CHRNA10;CHRNA2;CHRNA3;…
Anatomical Structure Development	5.64e-33	21	630	1.5	AARS;ABL1;ABL2;ACAT1;ACE;ACHE;ACIN1;ACSL4;ACSL6;ACTA1;<br>ACVR1;ACVR1B;ACVR2A;ACVR2B;ACVRL1;ADA;ADAM17;ADAM8;ADAP2;ADCY1;<br>ADIPOQ;ADORA1;ADORA2A;ADORA2B;ADRA1B;ADRA2B;ADRA2C;ADRB1;ADRB2;ADRBK1;<br>AFG3L2;AGER;AGT;AGTR1;AGTR2;AIMP1;AKT1;AKT2;ALAS2;ALDH1A2;<br>ALDH1A3;ALDH3A2;ALDH5A1;ALDH9A1;ALDOA;ALDOB;ALK;ALOX15;ALOX15B;AMELX;<br>AMH;AMHR2;ANAPC2;ANG;ANK2;ANXA1;ANXA7;AP3D1;APAF1;APLP1;<br>APOA1…
Cell Death	1.2e-30	22	343	1.8	AARS;ABL1;ACE;ACIN1;ACTN2;ACTN3;ACVR1;ACVR1B;ACVR1C;ADA;<br>ADAM17;ADAM8;ADAMTS20;ADIPOQ;ADORA1;ADORA2A;ADRA1A;ADRB1;ADRB2;AFG3L2;<br>AGER;AGT;AGTR2;AIF1;AIFM1;AIMP1;AKAP13;AKT1;AKT2;ALB;<br>ALDH1A2;ALDH1A3;ALK;ALOX15B;ANG;ANXA1;APAF1;APIP;APLP1;APOE;<br>APOH;AQP1;AQP2;AR;ARAF;ARG2;ARHGEF2;ARRB2;ASCL1;ASNS;<br>ATM;ATOH1;ATP2A1;ATP7A;AVP;B4GALT1;BAG6;BAK1;BAX;BCL11B;<br>BCL2;BCL2L1;BDNF;BMP2;BNIP3…
Generation Of Precursor Metabolites And Energy	8.78e-29	23	137	2.7	ABCC8;ACAA1;ACACA;ACACB;ACO1;ACO2;ACOX1;ACSM1;ADCY1;ADCY2;<br>ADCY3;ADCY5;ADCY6;ADCY8;ADIPOQ;ADRA1B;ADRA2A;ADRA2C;ADRB1;ADRB3;<br>ADSL;AKT1;AKT2;ALDH5A1;ALDOA;ALDOB;ATP5A1;ATP5B;ATP5C1;ATP7A;<br>AVP;AVPR1A;CACNA1A;CACNA1C;CACNA1D;CACNA2D2;CALM3;CHRM3;COX1;COX2;<br>COX3;COX4I1;COX5A;COX5B;COX6A2;COX6B1;COX6C;COX7A1;COX7B;COX7C;<br>COX8A;CPS1;CRAT;CYP1A2;DHTKD1;DLD;DLST;ENPP1;ERO1B;ETFDH;<br>FBP1;F…
Sulfur Compound Metabolic Process	6.16e-27	24	70	4	ADI1;ALDH5A1;APIP;BHMT;BHMT2;CBS;CCL5;CDO1;COMT;CTH;<br>CTNNB1;CTNS;DLD;DNMT3A;DNMT3B;ENOPH1;ENPP1;G6PD;GGT1;GHR;<br>GLO1;GLRX2;GNMT;GOT1;GPX1;GPX3;GSR;GSS;GSTA1;GSTA2;<br>GSTA3;GSTA4;GSTA5;GSTM2;GSTM3;GSTP1;GSTT1;GSTZ1;HAGH;ICMT;<br>IGF1;LIAS;LIPT2;MAT1A;MAT2A;MAT2B;MCCC1;MGST1;MGST2;MRI1;<br>MTAP;MTHFD1;MTHFD2L;MTHFR;MTR;MTRR;NFS1;OPLAH;PCMT1;SLC19A2;<br>SLC19A3;SLC5A6;SMS;SOD1;SOD2;STAT5A;STAT…
Catabolic Process	1.18e-26	25	445	1.6	AADAT;AASS;ABAT;ABCA1;ABCA12;ABCA7;ABCB1;ABCB11;ABCB4;ABCC2;<br>ABCC4;ABCC8;ABCC9;ABCG1;ABCG2;ABCG4;ABHD5;ABL1;ABL2;ACAA1;<br>ACAD8;ACADL;ACADM;ACADS;ACADSB;ACAT1;ACE;ACE2;ACHE;ACIN1;<br>ACMSD;ACO1;ACO2;ACOT8;ACOX1;ACR;ADA;ADAM8;ADAMTS9;ADAP1;<br>ADAP2;ADCY1;ADCY2;ADCY3;ADCY5;ADCY6;ADCY8;ADH4;ADIPOQ;ADORA1;<br>ADRA1B;ADRA2A;ADRB1;AFG3L2;AFMID;AGXT2;AIFM1;AKAP13;AKR1D1;AKT1;<br>AKT2;ALDH1A1;ALDH1L…
Cell Motility	6.91e-26	26	191	2.1	ABHD6;ABL1;ABL2;ACE;ACVR1;ACVRL1;ADA;ADAM17;ADAM8;ADIPOQ;<br>ADORA1;ADRA2A;AGER;AGT;AGTR1;AGTR2;AIF1;AIMP1;AKT1;AKT2;<br>ALOX15B;AMICA1;ANG;APOA1;APOB;APOE;APOH;ARRB2;ARX;ASCL1;<br>ATOH1;ATP1A4;ATP1B1;ATP5B;B4GALT1;BCL2;BMP2;BMPR2;C5;CALCA;<br>CAV1;CCL2;CCL5;CCR7;CD2;CD24;CD34;CD47;CDK5R1;CDK6;<br>COL1A1;COL5A1;CSF1;CTSH;CX3CR1;CXCL13;CXCR4;DAB2IP;DBH;DRD1;<br>DRD2;DRD5;EDN1;EDN2;EDNRA;EFNA1;EGFR…
Cell Differentiation	7.57e-26	27	439	1.6	ABCA1;ABCG1;ABHD5;ABL1;ABL2;ACE;ACHE;ACIN1;ACSL4;ACSL6;<br>ACTA1;ACVR1;ACVR1B;ACVR1C;ACVR2A;ACVR2B;ACVRL1;ADA;ADAM17;ADAM8;<br>ADAMTS20;ADAMTS9;ADCY1;ADIPOQ;ADRA2B;ADRA2C;ADRB1;AFG3L2;AGER;AGT;<br>AGTR1;AKT1;AKT2;ALAS2;ALDH1A2;ALK;ALOX15B;AMELX;AMH;ANAPC2;<br>ANG;ANK2;ANXA1;AP3D1;APOB;APOE;AR;ARHGEF2;ARX;ASCL1;<br>ASPA;ATF1;ATM;ATOH1;ATP7A;AVPR1A;B4GALT1;BAG6;BAX;BCL11B;<br>BCL2;BCL2L1;BDNF;BGLAP…
Cellular Nitrogen Compound Metabolic Process	7.59e-25	28	919	1.3	AADAT;AARS;AARS2;AARSD1;AASS;ABAT;ABCA1;ABCA12;ABCA7;ABCB1;<br>ABCB11;ABCB4;ABCC2;ABCC4;ABCC8;ABCC9;ABCG1;ABCG2;ABCG4;ABL1;<br>ACAD8;ACADL;ACADM;ACADSB;ACAT1;ACHE;ACIN1;ACMSD;ACR;ACVR1;<br>ACVR1B;ACVR2B;ACVRL1;ACY1;ADA;ADAM8;ADAP1;ADAP2;ADCY1;ADCY2;<br>ADCY3;ADCY5;ADCY6;ADCY8;ADH1A;ADI1;ADIPOQ;ADK;ADORA1;ADORA2A;<br>ADORA2B;ADORA3;ADRA1D;ADRA2A;ADRB1;ADRB2;ADRB3;ADSL;ADSS;ADSSL1;<br>AFMID;AGER;AG…
Kinase Activity	2.45e-24	29	270	1.8	ABL1;ABL2;ACVR1;ACVR1B;ACVR1C;ACVR2A;ACVR2B;ACVRL1;ADAM17;ADAM8;<br>ADCY1;ADCY2;ADCY3;ADCY5;ADCY6;ADCY8;ADIPOQ;ADK;ADORA1;ADORA2B;<br>ADRA2A;ADRA2B;ADRA2C;ADRB2;ADRBK1;ADRBK2;AGT;AK5;AK9;AKAP13;<br>AKT1;AKT2;AKT3;ALDH18A1;ALK;AMHR2;ANAPC2;ANG;APOE;ARAF;<br>ATM;AURKA;AVP;BCKDK;BLM;BMP2;BMPR1A;BMPR1B;BMPR2;C5;<br>CAD;CALCA;CALM3;CAMK2D;CAMK2G;CARTPT;CAV1;CAV3;CBS;CCL2;<br>CCL5;CCND1;CCR7;CD24;CDC42…
Aging	3.2e-24	30	78	3.4	ADA;ADRA1A;ADRB1;ADRB3;ADRBK1;AGT;ALDH3A1;AMH;APOE;AQP2;<br>ASS1;ATM;BAK1;BCL2;BGLAP;CALCA;CALR;CAT;CCL2;CCL5;<br>CDK6;CDKN2A;CNR1;COX1;DBH;DDC;DLD;DNAJA3;EDN1;EDNRA;<br>EPO;F3;FAS;FOS;FURIN;GRB2;GSS;HCN2;HMGA2;HTR2A;<br>IL1B;IL6;JUN;LRRK2;MGEA5;MPO;NOS3;NOX4;NR3C1;P2RY1;<br>PLA2R1;PRKCD;PRKCQ;PTEN;PTGS1;RPS6KB1;RXRA;SERPINA7;SERPINE1;SI;<br>SIRT1;SLC18A2;SLC1A2;SLC32A1;SLC6A3;SOD1;SOD2;SRR;TERT;…
Locomotion	5.56e-24	31	245	1.9	ABHD6;ABL1;ABL2;ACE;ACE2;ACVR1;ACVRL1;ADA;ADAM17;ADAM8;<br>ADIPOQ;ADORA1;ADRA2A;AGER;AGT;AGTR1;AGTR2;AIF1;AIMP1;AKT1;<br>AKT2;ALOX15B;AMICA1;ANG;ANK2;APOA1;APOB;APOE;APOH;ARRB2;<br>ARX;ASCL1;ATOH1;ATP1A2;ATP1A4;ATP1B1;ATP5B;B4GALT1;BCL2;BDNF;<br>BMP2;BMPR2;C5;CACNA1C;CACNA1D;CACNA1G;CACNA1H;CACNA1S;CACNB1;CACNB2;<br>CALCA;CAV1;CCL2;CCL3;CCL5;CCR7;CD2;CD24;CD34;CD47;<br>CDC42;CDK5R1;CDK6;CHRM1;COL…
Endoplasmic Reticulum	1.09e-22	32	232	1.9	ABCG1;ACHE;ACO1;ACSL1;ACSL4;ACSL5;ACSL6;ADIPOQ;ADORA1;AGTRAP;<br>AHCYL1;AIMP1;ALDH3A1;ALDH3A2;ALDOB;ALOX5AP;APOA1;APOA2;APOB;APOC1;<br>AQP2;ASNA1;ASPH;ASS1;ATP11C;ATP1A3;ATP2A1;ATP7A;ATP8A1;AVPR2;<br>BACE1;BAX;BCHE;BCL2;BGLAP;CACNA1S;CACNA2D1;CACNB1;CALHM1;CALR;<br>CAMK2D;CAMK2G;CAMLG;CASQ1;CASQ2;CAT;CAV1;CERS1;CES1;CFTR;<br>CLN3;COLGALT1;COLGALT2;CRAT;CRHR2;CUBN;CYB5R3;CYP17A1;CYP19A1;CYP1A1;<br…
Immune System Process	8.77e-21	33	312	1.6	8-Mar;ABCC9;ACE;ACIN1;ACVR1B;ACVR2A;ADA;ADAM17;ADAM8;ADIPOQ;<br>ADK;ADORA1;ADORA2B;ADSS;ADSSL1;AGER;AIMP1;AKT1;ALAS2;AMICA1;<br>ANXA1;AP3D1;APOA1;APOA2;APOB;AQP9;ARG2;ARRB2;ASS1;ATF1;<br>ATM;ATP1B1;ATP7A;B4GALT1;BCL11B;BCL2;BCL2L1;BGLAP;BLM;BMP6;<br>BMPR1A;BNIP3;BST1;C1QBP;C3;C5;CA2;CALCA;CALCOCO2;CALR;<br>CAMK2D;CAMK2G;CARTPT;CAV1;CBFA2T3;CCL2;CCL3;CCL5;CCR7;CD2;<br>CD24;CD276;CD34;CD36;CD47;CD5…
Growth	8.05e-20	34	168	2	ACTA1;ACVR1B;ACVR1C;ACVR2B;ACVRL1;ADAM17;ADRA1B;ADRB1;ADRB2;AFG3L2;<br>AGT;AGTR1;AGTR2;AKT1;ALOX15B;ANAPC2;APOE;AR;ARX;AVP;<br>AVPR1A;BCL2;BCL2L1;BMP2;BMP5;BMP6;BMPR1A;BMPR1B;BMPR2;CACNA2D2;<br>CAMK2D;CARM1;CAV3;CD36;CDC42;CDKN2A;CNTF;CREB1;CSF1;CTH;<br>CYP19A1;CYP27B1;DAB2;DGKD;DRD2;DRD3;EDN1;EGLN2;ENPP1;ESR1;<br>ESR2;F2;FBP1;FGF10;FGFR2;FTO;FXN;GAS6;GATA4;GATM;<br>GHR;GHRL;GNAS;GNB2L1;GPX1;GSK3…
Signal Transducer Activity	1.36e-17	35	340	1.5	ABCA1;ABCC8;ABCC9;ACVR1;ACVR1B;ACVR1C;ACVR2A;ACVR2B;ACVRL1;ADAM17;<br>ADAM8;ADIPOQ;ADORA1;ADORA2A;ADORA2B;ADORA3;ADRA1A;ADRA1B;ADRA1D;ADRA2A;<br>ADRA2B;ADRA2C;ADRB1;ADRB2;ADRB3;ADRBK1;ADRBK2;AGER;AGTR1;AGTR2;<br>AGTRAP;AIP;AKAP13;ALK;AMHR2;APOE;AR;ARAF;AVP;AVPR1A;<br>AVPR1B;AVPR2;BCKDK;BDKRB2;BMP2;BMPR1A;BMPR1B;BMPR2;C5;CACNG2;<br>CACNG3;CAV1;CAV3;CBS;CCL2;CCL3;CCL5;CCR7;CD24;CD36;<br>CD47;CHRM1;…
Lipid Binding	3.86e-17	36	122	2.2	ABCA1;ABCG1;ACADL;ACADS;ADAP2;ADH4;ADH7;AKR1C1;AKR1C2;AKR1D1;<br>AKT1;ALB;ALDH1A1;ALDH1A2;ALDH6A1;ALDOB;ALOX5AP;ANXA1;ANXA7;APOA1;<br>APOA2;APOB;APOC1;APOC3;APOE;APOH;AR;BAX;BDH1;CAV1;<br>CD36;CDK5R2;CETP;CLVS1;CLVS2;CPS1;CRABP1;CRABP2;CRP;CYP11A1;<br>CYP3A4;DGAT1;DGKA;DGKD;ESR1;ESR2;ESRRG;F10;F3;FABP2;<br>FABP3;FABP4;FABP6;FABP7;FABP9;FER;GCDH;GPER1;GRK5;HADHA;<br>HMGCL;ITPR1;ITPR2;ITPR3;LTC4S;M…
Cytoplasmic Membrane-Bounded Vesicle	4.3e-17	37	160	1.9	8-Mar;ABCA1;ABCC4;ABCC8;ACR;ACTN2;ADA;ADAM8;AGTRAP;AIMP1;<br>AKT2;ALB;ALDOA;APOA1;APOB;AQP2;ARCN1;ARRB1;ARRB2;ATM;<br>ATP1A1;ATP7A;ATP8A1;AVP;BACE1;BDNF;CACNG2;CACNG3;CALR;CALY;<br>CAMK2D;CAMK2G;CAV1;CD36;CD63;CDC42;CFTR;CHGA;CLN3;CLVS1;<br>CLVS2;CPE;CUBN;CXCR4;CYLC1;CYP19A1;DAB2;DBH;DCT;DDC;<br>DGKD;DLD;DLG4;DRD2;DRD3;EGFR;ESD;FABP9;FASLG;FGA;<br>FGFR2;FURIN;GABBR1;GABRA2;GAD1;GAD2;GANAB;GARS;GA…
Secondary Metabolic Process	1.64e-16	38	38	4.3	ADH4;ADH7;ALDH1A2;ALDH1A3;ALDH8A1;BCHE;BCL2;BCO2;CRABP2;CYP1A1;<br>CYP1A2;CYP2D6;CYP2E1;CYP3A4;DCT;DDC;DHRS3;DHRS9;HSD17B3;LRAT;<br>MYO5A;NAMPT;NAPRT;OCA2;POR;RBP1;RBP2;RDH10;RDH11;RDH12;<br>RDH8;RETSAT;SDR16C5;SRD5A1;TH;TYR;TYRP1;UGT1A1;
Cellular Protein Modification Process	2.56e-16	39	419	1.4	8-Mar;ABCA1;ABL1;ABL2;ACP1;ACVR1;ACVR1B;ACVR1C;ACVR2A;ACVR2B;<br>ACVRL1;ADAM17;ADAM8;ADCY1;ADCY2;ADCY3;ADCY5;ADCY6;ADCY8;ADIPOQ;<br>ADORA1;ADORA2B;ADRA2A;ADRA2B;ADRA2C;ADRB2;ADRBK1;ADRBK2;AGT;AIF1;<br>AK5;AKAP13;AKT1;AKT2;AKT3;ALK;AMHR2;ANAPC2;ANG;ANXA1;<br>APOA1;APOE;ARAF;ARRB1;ARRB2;ASL;ASPH;ATM;ATP7A;AURKA;<br>AVP;B4GALT1;B4GALT2;B4GALT3;B4GALT4;BAG6;BCKDK;BCL2;BHMT;BLM;<br>BMP2;BMP6;BMPR1A;BM…
Hydrolase Activity, Acting On Carbon-Nitrogen (But Not Peptide) Bonds	4.17e-16	40	49	3.5	ACR;ACY1;ACY3;ADA;AFMID;AGMAT;AMDHD1;AMPD3;ARG1;ARG2;<br>ASPA;ASPG;ASRGL1;ATIC;CAD;CD101;CECR1;DARS;DDAH1;DDAH2;<br>DPYS;DPYSL2;GALC;GBA;GBA2;GBA3;GDA;GLS;GLS2;HDAC1;<br>HDAC2;HDAC9;LCT;MTHFD1;MTHFD2;MTHFD2L;NIT2;OPLAH;PADI1;PADI2;<br>PADI3;PADI4;PADI6;PGLYRP2;SALL1;SIRT1;SIRT2;TP53;UPB1;
Transferase Activity, Transferring Alkyl Or Aryl (Other Than Methyl) Groups	1.69e-15	41	30	4.9	DHPS;FDPS;GSTA1;GSTA2;GSTA3;GSTA4;GSTA5;GSTK1;GSTM1;GSTM2;<br>GSTM3;GSTM4;GSTM5;GSTO1;GSTO2;GSTP1;GSTT1;GSTZ1;HMBS;HPGDS;<br>MAT1A;MAT2A;MAT2B;MGST1;MGST2;MGST3;MMAB;SMS;SRM;UBIAD1;<br>
Signal Transduction	2.64e-15	42	680	1.3	AARS;ABCA1;ABCC8;ABCC9;ABHD6;ABL1;ABL2;ACVR1;ACVR1B;ACVR1C;<br>ACVR2A;ACVR2B;ACVRL1;ADA;ADAM17;ADAM8;ADAMTS20;ADAP1;ADAP2;ADCY1;<br>ADCY2;ADCY3;ADCY5;ADCY6;ADCY8;ADH7;ADIPOQ;ADIPOR1;ADIPOR2;ADORA1;<br>ADORA2A;ADORA2B;ADORA3;ADRA1A;ADRA1B;ADRA1D;ADRA2A;ADRA2B;ADRA2C;ADRB1;<br>ADRB2;ADRB3;ADRBK1;ADRBK2;AGER;AGT;AGTR1;AGTR2;AGTRAP;AIFM1;<br>AIMP1;AIP;AK5;AKAP13;AKT1;AKT2;AKT3;ALDH1A1;ALDH1A2;ALK;<br…
Enzyme Binding	9.33e-15	43	183	1.7	ABAT;ABCA1;ABL1;ACAT1;ACIN1;ACVR1B;ADIPOR1;ADORA2A;ADRA2A;ADRB2;<br>AKT1;AKT2;ALB;ALDOB;ALOX5AP;ANAPC2;APOA1;APOB;AR;ARG2;<br>ARHGEF2;ARRB1;ARRB2;AURKA;AVPR1A;AVPR1B;BACE1;BCHE;BCL2;BDKRB2;<br>BICD1;BNIP3;C1QBP;CAD;CALM3;CALR;CAV1;CAV3;CBS;CCND1;<br>CD24;CDC20;CDC42;CDH5;CDK5R1;CDKN2A;CFTR;CTNNB1;CXCR4;CYP1A1;<br>CYP1A2;CYP2E1;CYP3A4;DAB2IP;DGKI;DNAJA3;EGFR;EGR1;ESR1;ESR2;<br>F3;FAS;FER;FOXP3;FUR…
Reproduction	1.63e-14	44	217	1.6	ABAT;ACE2;ACOX1;ACR;ACSL4;ACVR1;ACVR2A;ADA;ADRBK1;AGT;<br>ALOX15B;AMH;AMHR2;ANG;ANXA1;APOB;APRT;AQP2;AR;ARG1;<br>ARG2;ATM;AVP;AVPR1A;AZIN2;B4GALT1;BAG6;BCAT2;BCL2;BCL2L1;<br>BMP2;BMP5;BMP6;BMPR1A;BMPR1B;CACNA1H;CAD;CALCA;CALR;CAT;<br>CAV1;CBS;CCL2;CCL3;CCL5;CCND1;CDO1;CETN2;CHUK;CNR1;<br>COMT;COX2;CREB1;CREM;CRH;CRHBP;CRTAP;CSF1;CTNNB1;CXCR4;<br>CYLC1;CYP11A1;CYP17A1;CYP19A1;CYP1A1;CYP27B1;DAZAP1…
Cell	1.77e-14	45	1767	1	1-Mar;2-Mar;8-Mar;AADAT;AARS;AARS2;AARSD1;AASS;ABAT;ABCA1;<br>ABCA12;ABCA7;ABCB1;ABCB11;ABCB4;ABCC2;ABCC4;ABCC8;ABCC9;ABCG1;<br>ABCG2;ABCG4;ABHD5;ABHD6;ABL1;ABL2;ACAA1;ACACA;ACACB;ACAD11;<br>ACAD8;ACADL;ACADM;ACADS;ACADSB;ACAT1;ACAT2;ACE;ACE2;ACHE;<br>ACIN1;ACMSD;ACO1;ACO2;ACOT4;ACOT8;ACOX1;ACP1;ACR;ACSL1;<br>ACSL4;ACSL5;ACSL6;ACSM1;ACSS1;ACSS2;ACSS3;ACTA1;ACTN2;ACTN3;<br>ACVR1;ACVR1B;ACVR1C;ACVR…
Intracellular	2.44e-14	46	1440	1.1	1-Mar;2-Mar;8-Mar;AADAT;AARS;AARS2;AARSD1;AASS;ABAT;ABCA1;<br>ABCA12;ABCA7;ABCB1;ABCB11;ABCB4;ABCC4;ABCC8;ABCG1;ABHD5;ABHD6;<br>ABL1;ABL2;ACAA1;ACACA;ACACB;ACAD11;ACAD8;ACADL;ACADM;ACADS;<br>ACADSB;ACAT1;ACAT2;ACE;ACHE;ACIN1;ACMSD;ACO1;ACO2;ACOT4;<br>ACOT8;ACOX1;ACP1;ACR;ACSL1;ACSL4;ACSL5;ACSL6;ACSM1;ACSS1;<br>ACSS2;ACSS3;ACTA1;ACTN2;ACTN3;ACVR2A;ACVR2B;ACY1;ACY3;ADA;<br>ADAM17;ADAM8;ADAP1;ADAP2;…
Protein Complex Assembly	3.78e-14	47	141	1.9	AASS;ACACA;ACACB;ACADL;ACADS;ACAT1;ACHE;ACTN2;ACVRL1;ADIPOQ;<br>ADRB2;ADSL;AKR1C1;ALAD;ALDH5A1;ALDOA;ALDOB;ALOX5AP;ANG;ARG1;<br>ATF1;BAX;BLM;C1QTNF1;CALR;CALY;CAT;CAV1;CAV3;CBR4;<br>CCL5;CCR7;CDC42;CHRNA3;COL1A1;CPT1A;CRP;CRYZ;CSF2;CSNK2B;<br>CTH;CTNNBIP1;CUBN;CXCL13;DARS;DGKD;DHPS;DLG4;DPYS;EPRS;<br>FAS;FBP1;FER;FGA;FKBP1A;GLRB;GNB2L1;GNMT;GPX3;GRB2;<br>HNF1B;HPRT1;HSP90AA1;IRAK1;ITPR3;KCNA5;KCN…
Anatomical Structure Formation Involved In Morphogenesis	5.3e-13	48	144	1.8	ACTA1;ACVR1;ACVRL1;ADA;ADAM8;ADORA2B;AIMP1;ALDH1A3;ANG;APOH;<br>AQP1;AR;ATM;ATP5B;ATP7A;B4GALT1;BMP2;BMPR1A;BMPR2;C3;<br>C5;CACNA1H;CACNA1S;CAV3;CCL2;CCL5;CD36;CDC42;CHRNA7;COL1A1;<br>CRHR2;CTNNB1;CX3CR1;CXCL13;DDAH1;DLL1;DLX5;EDA;EDN1;EDNRA;<br>EFNA1;EGLN1;F3;FABP9;FASLG;FGF1;FGF10;FGFR2;FKBP1A;GATA3;<br>GATA4;GHRL;GJA5;GPX1;GRB2;HAND2;HDAC1;HDAC2;HDAC9;HIF1A;<br>HIPK2;HMGA2;HNF1B;ID1;IL1B;IL6;I…
Extracellular Space	3.16e-12	49	152	1.7	ACE;ACE2;ACHE;ADA;ADAMTS20;ADAMTS9;ADIPOQ;AFM;AGER;AGT;<br>AIMP1;AKR1B1;ALB;AMH;AMY2A;ANG;ANXA1;AOC1;APOA1;APOA2;<br>APOB;APOC1;APOC3;APOE;APOH;ARG1;AVP;BCHE;BGLAP;BMP2;<br>BMP5;BMP6;C1QBP;C1QTNF1;C3;C5;CA2;CALCA;CALR;CARTPT;<br>CCL2;CCL3;CCL5;CECR1;CETP;CNTF;COL1A1;COLQ;CRHBP;CRLF1;<br>CRP;CSF1;CSF2;CXCL13;DKK3;EDN1;EDN2;EGFR;ENPP1;EPO;<br>F11;F12;F2;F3;F7;FASLG;FGA;FGF1;FGF10;GAS6;<br>GHR;GHRL;…
Embryo Development	2.24e-11	50	156	1.7	ACSL4;ACVR1;ACVR2A;ACVR2B;ACVRL1;ADA;ADIPOQ;ALDH1A2;ALDH1A3;APOB;<br>AR;ATM;ATOH1;ATP5A1;ATP7A;BAG6;BCL2L1;BMP2;BMPR1A;BMPR2;<br>C5;CAD;CDK5R1;CHRNA10;COL1A1;CRABP2;CSF2;CTNNB1;CUBN;CYP1A1;<br>DAB2;DLD;DLL1;DLX5;DNAJA3;DNMT3A;DNMT3B;DPPA3;EDN1;EDNRA;<br>EFNA1;EGFR;EGLN1;FGF10;FGFR2;FOXP3;FXN;GATA3;GATA4;GATM;<br>GGCX;GJA5;GNAS;GNB2L1;GRB2;HAND2;HCN4;HDAC1;HDAC2;HEG1;<br>HIF1A;HIPK2;HMGA2;HMGCL;HN…
Peroxisome	8.69e-11	51	37	3.1	2-Mar;ACAA1;ACAD11;ACOT4;ACOT8;ACOX1;ACSL1;ACSL4;ACSL6;AGXT;<br>AOC1;BAAT;CAT;CRAT;DAO;DDO;DECR2;DHRS4;EPHX2;FNDC5;<br>GSTK1;HACL1;HAO1;HMGCR;IDI1;MGST1;MLYCD;NUDT12;PECR;PEX13;<br>PHYH;PIPOX;SLC25A17;SLC27A2;SOD1;TKT;XDH;
Macromolecular Complex Assembly	1.43e-08	52	155	1.5	AASS;ABCA1;ACACA;ACACB;ACADL;ACADS;ACAT1;ACHE;ACTN2;ACVRL1;<br>ADIPOQ;ADRB2;ADSL;AKR1C1;ALAD;ALDH5A1;ALDOA;ALDOB;ALOX5AP;ANG;<br>APOA1;APOA2;APOB;APOC1;APOC3;APOE;ARG1;ATF1;BAX;BICD1;<br>BLM;C1QTNF1;CALR;CALY;CAT;CAV1;CAV3;CBR4;CCL5;CCR7;<br>CDC42;CHRNA3;COL1A1;CPT1A;CRP;CRYZ;CSF2;CSNK2B;CTH;CTNNBIP1;<br>CUBN;CXCL13;DARS;DGAT1;DGKD;DHPS;DLG4;DPYS;EPRS;FAS;<br>FBP1;FER;FGA;FKBP1A;GLRB;GNB2L1;GNMT;…
Protein Complex	1.53e-08	53	420	1.3	ABAT;ABCA7;ABCC9;ACR;ACTA1;ACTN2;ACTN3;ACVR1;ACVR1C;ACVR2A;<br>ADAM8;ADCY2;ADRA2A;ADRB2;ADRB3;AIF1;AIMP1;ALB;ANAPC2;ANG;<br>ANO9;ANXA1;AP3D1;APAF1;APOE;AQP2;ARCN1;ARHGEF2;ARID1A;ARRB1;<br>ATF1;ATF4;ATP12A;ATP1A1;ATP1A2;ATP1A3;ATP1A4;ATP1B1;ATP2A1;ATP5A1;<br>ATP5B;ATP5C1;AURKA;BAG6;BAK1;BAX;BCKDHA;BCKDHB;BCKDK;BCL2;<br>BCL2L1;BHMT;BICD1;BMP2;BMPR1B;C5;CACNA1A;CACNA1B;CACNA1C;CACNA1D;<br>CACNA1G;CA…
Carbohydrate Metabolic Process	8.65e-08	54	124	1.6	ABCC8;ADIPOQ;ADRA1B;ADRB1;ADRB3;AIMP1;AKR1B1;AKT1;AKT2;ALDH1B1;<br>ALDH2;ALDH5A1;ALDOA;ALDOB;AMY2A;ATF4;B4GALT1;B4GALT2;B4GALT3;B4GALT4;<br>CALM3;CALR;COLGALT1;COLGALT2;CPS1;CPT1A;DGAT2;DHTKD1;ENPP1;FBP1;<br>FBP2;G6PD;GAA;GAL3ST1;GALC;GANAB;GANC;GAPDH;GBA;GBA2;<br>GBA3;GDPGP1;GHRL;GLO1;GLYR1;GNE;GNMT;GOT1;GOT2;GPD1L;<br>GPT;GSK3A;HAGH;HIBADH;HIF1A;HK1;HK2;IDNK;IFNG;IGF1;<br>IGF2;IL6;INS;IRS2;KCNJ…
Membrane Organization	1.13e-07	55	119	1.6	ABCA1;ABCA7;ABL1;ABL2;ACHE;ADIPOQ;ADORA1;ADORA2A;ADRB2;AKT1;<br>ANXA1;AP3D1;APLP1;APOB;APOC1;APOC3;APOE;AR;ARCN1;ARRB1;<br>ARRB2;ATP11C;ATP5B;ATP8A1;BAG6;BAK1;BAX;BCL2;BCL2L1;BICD1;<br>BNIP3;C3;CALR;CALY;CAV1;CAV3;CCL2;CD2;CD24;CD36;<br>CD47;CETP;CLN3;COL5A1;CPE;CRP;CUBN;CXCR4;DAB2;DGKD;<br>DLG4;DNM3;DRD2;DRD3;EGFR;ENPP1;FCER1G;FCGR1A;FOLR1;GET4;<br>GHR;GNB2L1;GRB2;GRIA1;GRIK2;GRIK5;GRIN2B;GRIN3B…
External Encapsulating Structure	1.57e-07	56	10	6.5	B4GALT1;DEFB126;GRIN1;GRIN2A;GRIN2B;GRIN2C;GRIN2D;GRIN3A;GRIN3B;SLC11A1;<br>
Protein Maturation	3.49e-07	57	29	2.7	ADAM8;AIP;APOH;ASRGL1;C3;CALR;CLN3;CPE;F11;F12;<br>F3;FKBP1A;FKBP1B;FURIN;FXN;KLKB1;METAP2;NGF;PARP1;PCSK2;<br>PCSK6;PCSK9;PRSS12;REN;SERPINE1;SERPINE2;SHH;STUB1;THBS1;
Cellular Component Assembly	3.68e-07	58	213	1.4	AASS;ABCA1;ACACA;ACACB;ACADL;ACADS;ACAT1;ACHE;ACTA1;ACTN2;<br>ACTN3;ACVRL1;ADIPOQ;ADRB2;ADSL;AIF1;AKR1C1;ALAD;ALDH5A1;ALDOA;<br>ALDOB;ALOX5AP;ANG;APOA1;APOA2;APOB;APOC1;APOC3;APOE;ARG1;<br>ARRB1;ATF1;ATP7A;BAG6;BAX;BCL2;BICD1;BLM;C1QTNF1;CALR;<br>CALY;CAT;CAV1;CAV3;CBR4;CCL5;CCR7;CD47;CDC42;CDH11;<br>CDH5;CDH8;CDKN2A;CHRNA3;CHRNB2;COL1A1;CPT1A;CRP;CRYZ;CSF2;<br>CSNK2B;CTH;CTNNB1;CTNNBIP1;CUBN;CXC…
TRNA Metabolic Process	9.58e-07	59	36	2.3	AARS;AARS2;AARSD1;AIMP1;DARS;DARS2;EARS2;EPRS;FARS2;FARSA;<br>FARSB;GARS;HARS;HARS2;IARS;IARS2;KARS;LARS;LARS2;LCMT2;<br>MOCS3;MTFMT;NARS;NARS2;PARS2;RARS;SARS;TARS;TARS2;TYW5;<br>VARS;VARS2;WARS;WARS2;YARS;YARS2;
Symbiosis, Encompassing Mutualism Through Parasitism	1.57e-06	60	29	2.5	ACE2;ALB;AQP1;BCL2L1;CD36;CXCR4;HDAC1;HIPK2;HMGA2;IFNG;<br>ITGAV;JUN;LEF1;LTA;MPO;NEDD4;PPIA;REST;RXRA;SCARB1;<br>SLC25A6;SMAD3;TGFB1;TLR3;TLR4;TLR7;TNF;TYMS;VAPB;
Mitochondrion Organization	2.29e-06	61	44	2	AIP;AKT1;AKT3;ATP2A1;ATP7A;AVP;BAK1;BAX;BCL2;BCL2L1;<br>BNIP3;CDKN2A;DARS2;DHODH;DNAJA3;EARS2;FXN;GPX1;HK2;HMGCL;<br>HSP90AA1;IFI6;IGF1;JUN;LONP1;LRRK2;NOS3;PARK2;PARK7;PDE2A;<br>PINK1;PPIF;RAB3A;RRM2B;SLC25A4;SMAD3;SNCA;SOD2;TARS2;TOMM40;<br>TP53;TSPO;TYMP;YARS2;
Protein Targeting	2.74e-06	62	70	1.7	ADORA1;AGT;AGXT;AHCYL1;AIP;AKT1;BMPR1A;CACNB1;CALR;CD36;<br>CDKN2A;DAB2IP;DRD1;EDA;EGFR;F2;HPS4;HSP90AA1;ICMT;IFNG;<br>IGF1;IL10;IL1B;IL6;JUN;JUP;LEP;LHCGR;MAPK1;MAPK7;<br>MGEA5;MTOR;NAGPA;NEDD4;NFKBIA;NFKBIE;NLGN1;OPRD1;PDE2A;PEX13;<br>POLA2;PPP3CA;PPP3R1;PRKACA;PRKCQ;RERE;RHOA;SEC61B;SHH;SIRT1;<br>SLC11A1;SMAD3;SMAD4;SOX4;SPTBN1;TAOK2;TCF7L2;TGFB1;TGFB2;TGFBR1;<br>TLR3;TLR4;TLR7;TLR9;TNF;TOMM40…
Developmental Maturation	4.39e-06	63	36	2.2	ACVRL1;ANAPC2;ANG;BCL2;BMP2;CCR7;CDC20;CDH5;CTNNB1;DLD;<br>EPO;ESR2;G6PD;IGF1;KCNIP2;LEP;LRRK2;MYO5A;NEUROD2;NOTCH1;<br>NRXN1;PAX2;PDE3A;PGR;PPARD;PPARG;PTGS2;PTK2B;RAB3A;REN;<br>RET;TGFB2;TRPV1;TYMS;WNT10B;XBP1;
Ligase Activity	1.77e-05	64	99	1.5	8-Mar;AARS;AARS2;AARSD1;ACACA;ACACB;ACSL1;ACSL4;ACSL5;ACSL6;<br>ACSM1;ACSS1;ACSS2;ACSS3;ADSS;ADSSL1;ANAPC2;ASNS;ASNSD1;ASS1;<br>CAD;CDC20;CDKN2A;CPS1;CTPS1;CTPS2;DARS;DARS2;EARS2;EPRS;<br>FARS2;FARSA;FARSB;GARS;GART;GLUL;GSS;HARS;HARS2;HLCS;<br>IARS;IARS2;IRAK1;KARS;LARS;LARS2;LGSN;LIAS;LIG4;LIPT2;<br>MAD2L2;MCCC1;MCCC2;MTHFD1;MTHFD1L;MTHFS;NARS;NARS2;NEDD4;NEDD4L;<br>NFX1;PAICS;PARK2;PARS2;PC;PC…
Cell Morphogenesis	5.04e-05	65	134	1.4	ABL1;ABL2;ACHE;ADAM8;ADCY1;AFG3L2;ALDOA;AMELX;ANAPC2;ANK2;<br>ANXA7;APOE;ARHGEF2;ARX;ATOH1;ATP7A;BCL11B;BCL2;BDNF;BMP2;<br>CACNA1C;CACNA1D;CACNA1G;CACNA1H;CACNA1S;CACNB1;CACNB2;CD24;CDC42;CDK5R1;<br>CHRNA3;CHRNB2;CNTF;COL1A1;COL5A1;CREB1;CSNK2B;CTNNB1;DAB2;DAB2IP;<br>DLG4;DLX5;DPYSL2;DRD2;EFNA1;EGFR;EPHA4;EZR;F2;FAS;<br>FGFR2;FXN;GATA3;GFAP;GRB2;HEG1;HIF1A;HMGA2;HPRT1;HSP90AA1;<br>HSP90AB1;ID1;IF…
Transcription Factor Binding	0.000166	66	67	1.5	AIP;AR;ARRB1;ASCL1;BCL2;CDKN2A;CREB1;CSNK2B;CTNNB1;DDIT3;<br>DNAJA3;DNMT1;ESR1;FOXP3;GABBR1;GATA3;GATA4;GPX3;HAND2;HDAC1;<br>HDAC2;HDAC9;HIF1A;HMGA2;HTT;JUN;KDM1A;LEF1;MAPK1;MAPK9;<br>MED1;MEF2C;MLXIPL;MTOR;MYOD1;NCOA3;NFKBIA;NKX3-1;NR0B1;NR1H2;<br>NR1H3;PARP1;PIM1;POU1F1;PPARG;PRKDC;RARG;REST;RPS3;RUNX1;<br>RXRA;RXRB;SIRT1;SIRT2;SMAD2;SMAD3;SOX17;SUMO1;TAF7;TAL1;<br>TCF3;TCF7L2;THRA;TP53;TWIST1;…
Pigmentation	0.000238	67	22	2.2	ADAMTS20;ADAMTS9;AP3D1;ATP7A;BCL2;DCT;DRD2;EDA;GPR143;HPS4;<br>KIT;KITLG;LEF1;MC1R;MEF2C;MYO5A;NRXN1;OCA2;SOD2;TH;<br>TYR;TYRP1;
Nucleocytoplasmic Transport	0.000358	68	56	1.6	AGT;AHCYL1;AKT1;BMPR1A;CALR;CD36;CDKN2A;DAB2IP;DRD1;EDA;<br>EGFR;F2;IFNG;IGF1;IL10;IL1B;IL6;JUN;JUP;KHDRBS1;<br>LEP;MAPK1;MAPK7;MTOR;NCBP2;NEDD4;NFKBIA;NFKBIE;OPRD1;PDE2A;<br>POLA2;PPP3CA;PPP3R1;PRKACA;PRKCQ;RERE;RHOA;SEC61B;SHH;SIRT1;<br>SLC11A1;SMAD3;SMAD4;SOX4;SPTBN1;TCF7L2;TGFB1;TGFB2;TGFBR1;TLR3;<br>TLR4;TLR7;TLR9;TNF;TP53;UBR5;
Plasma Membrane Organization	0.000436	69	15	2.5	ADIPOQ;AKT1;AR;BCL2L1;CAV3;COL5A1;CXCR4;NOX1;NRXN1;PDPK1;<br>PIK3R1;S100A9;SOD1;TGFB2;WNT4;
Ion Binding	0.000466	70	534	1.1	1-Mar;2-Mar;8-Mar;AARS;AARS2;AARSD1;ABL1;ABL2;ACACA;ACACB;<br>ACAT1;ACE;ACE2;ACMSD;ACO1;ACO2;ACR;ACSM1;ACTN2;ACTN3;<br>ACVR1;ACVR1B;ACVR1C;ACVR2A;ACVR2B;ACVRL1;ACY1;ACY3;ADA;ADAM17;<br>ADAM8;ADAMTS20;ADAMTS9;ADAP1;ADAP2;ADCY1;ADCY2;ADCY3;ADCY5;ADCY6;<br>ADCY8;ADH1A;ADH1B;ADH1C;ADH4;ADH7;ADI1;ADK;ADSS;ADSSL1;<br>AFG3L2;AGMAT;AIF1;AKAP13;ALAD;ALB;ALDOB;ALKBH2;ALKBH3;ALKBH7;<br>ALOX15;ALOX15B;ALOX5;…
Organelle	0.000693	71	1154	1.1	1-Mar;2-Mar;8-Mar;AADAT;AARS2;AASS;ABAT;ABCA1;ABCA12;ABCA7;<br>ABCB1;ABCB11;ABCB4;ABCC4;ABCC8;ABCG1;ABHD6;ABL1;ABL2;ACAA1;<br>ACACA;ACACB;ACAD11;ACAD8;ACADL;ACADM;ACADS;ACADSB;ACAT1;ACAT2;<br>ACE;ACHE;ACIN1;ACO1;ACO2;ACOT4;ACOT8;ACOX1;ACP1;ACR;<br>ACSL1;ACSL4;ACSL5;ACSL6;ACSM1;ACSS1;ACSS2;ACSS3;ACTA1;ACTN2;<br>ACTN3;ADA;ADAM17;ADAM8;ADAP1;ADAP2;ADCY1;ADCY3;ADCY5;ADCY6;<br>ADH4;ADI1;ADIPOQ;ADK;ADO…
Isomerase Activity	0.000927	72	30	1.8	DCT;DHRS9;ENOPH1;FKBP1A;FKBP1B;GNE;GSTZ1;HPGDS;IDI1;L3HYPDH;<br>MCEE;MRI1;MUT;P4HB;PDIA4;PPIA;PPIAL4C;PPIB;PPIC;PPID;<br>PPIF;PPIG;PPIH;PTGIS;RENBP;SIGMAR1;SRR;TOP1;TOP2A;TPI1;<br>
Vesicle-Mediated Transport	0.00199	73	135	1.3	ABCA1;ABCA7;ABCC4;ABL1;ABL2;ACHE;ACR;ACTN2;ADIPOQ;ADORA1;<br>ADORA2A;ADORA2B;ADRA2A;ADRB2;ALB;ALDOA;ANXA1;AP3D1;APLP1;APOA1;<br>APOB;APOC1;APOC3;APOE;ARCN1;ARRB1;ARRB2;ATP5B;B4GALT1;BICD1;<br>C3;CACNA1H;CALM3;CALR;CALY;CAV1;CAV3;CCL2;CCL3;CD36;<br>CD47;CD63;CETP;CLN3;CPLX2;CRP;CTNNB1;CUBN;DAB2;DDC;<br>DGKD;DNM3;DPYSL2;DRD2;DRD3;ENPP1;FCER1A;FCER1G;FCGR1A;FGA;<br>FOLR1;GAS6;GHR;GLRA1;GLRB;GNB2L1;G…
Transferase Activity, Transferring Acyl Groups	0.00215	74	43	1.6	ABHD5;ACAA1;ACAT1;ACAT2;AGT;AGTR1;ALAS1;ALAS2;APOA1;APOA2;<br>APOC1;APOE;BAAT;CERS1;CPT1A;CRAT;DBT;DGAT1;DGAT2;DLST;<br>GCAT;GGT1;GLYAT;GLYATL1;GLYATL2;GLYATL3;HADHA;LCAT;LIPT2;LPCAT1;<br>LRAT;MGEA5;NAGS;NCOA2;NCOA3;OXSM;PDHX;SAT2;SOAT1;SOAT2;<br>SPTLC1;SPTLC2;SUCLG1;
Nucleic Acid Binding Transcription Factor Activity	0.00346	75	169	1.2	ADAM8;AGER;AGT;AKT1;ALK;AMH;AR;ARHGEF2;ARRB1;ARRB2;<br>ARX;ASCL1;ATF1;ATF4;ATOH1;BCL11B;CBFA2T3;CDKN2A;CHUK;CREB1;<br>CREBRF;CREM;CTNNB1;CTNNBIP1;DAB2IP;DDIT3;DNAJA3;EDA;EGLN1;EGR1;<br>ESR1;ESR2;ESRRG;FER;FOS;FOXP3;GATA3;GATA4;HAND2;HDAC1;<br>HDAC2;HIF1A;HMGA2;HNF1B;ID1;IKBKB;IL10;IL1B;IL6;INS;<br>IRAK1;JUN;JUP;KDM1A;KDM5B;KIT;KLF9;KMT2A;LEF1;MAPK1;<br>MAPK9;MECOM;MEF2C;MLXIPL;MYF5;MYF6;MYOD1;MYO…
Nuclear Chromosome	0.011	76	39	1.5	AR;ARID1A;BLM;CREB1;DNMT3A;DNMT3B;FER;GATA3;HAND2;HDAC1;<br>HDAC2;HELB;HMGA2;JUN;KDM1A;MCM3;MYOD1;NR1D1;NR1H3;PCNA;<br>PHOX2B;PLCB1;POLA1;POLA2;RAD51;RARA;RXRA;SIRT1;SLX4;TAL1;<br>TCF3;TERT;TOP1;TOP2A;TP53;TRIM24;TRIM28;UBE2B;VDR;
Lysosome	0.0187	77	42	1.4	8-Mar;ADA;ADAM8;ADRB2;ALDOB;AQP2;ARRB1;ASS1;ATP13A2;CAT;<br>CD63;CLN3;CTNS;CTSH;CUBN;FASLG;GAA;GALC;GBA;GOT1;<br>GPR143;HPS4;IL4I1;KCNE2;LAMP2;LHCGR;MPO;MTOR;NAGLU;NPPA;<br>OCA2;PCSK9;RAB7A;RNASE2;SLC11A1;SLC36A1;SMPD1;STX3;TLR7;TLR9;<br>TYR;UNC93B1;
DNA Metabolic Process	0.0202	78	118	1.2	ABL1;ACHE;ACIN1;ACVRL1;ADIPOQ;ADRA1D;AIFM1;ALKBH2;ALKBH3;ATF1;<br>ATM;BAX;BCL11B;BLM;BNIP3;CALR;CDC42;CDKN2A;CETN2;CHRNA4;<br>CLSPN;CSF2;DNAJA3;DNMT1;DNMT3A;DNMT3B;DUT;EGFR;EME1;EPO;<br>FGF10;FOS;FOXP3;FTO;GLRX2;GNAS;GSK3A;HCRT;HELB;HMGA2;<br>HUS1;IFNG;IGF1;IL10;IL3;IL4;IL6;INS;JUN;KDM1B;<br>KITLG;LEF1;LIG4;LONP1;MAD2L2;MAS1;MC1R;MCM3;MED1;MGEA5;<br>MUS81;NAE1;NF2;NFIB;NOX4;NT5E;NT5M;NUDT1;PARP1;…
Endosome	0.022	79	67	1.3	8-Mar;ABCA7;ABCG1;ACE;ADCY5;ADCY6;ADRA2C;ADRB2;AP3D1;APOB;<br>APOE;AQP2;ATP1A2;ATP7A;AVPR1A;AVPR1B;AVPR2;BACE1;BDKRB2;CAV1;<br>CD63;CFTR;CLN3;CLVS1;CLVS2;CTNS;CUBN;EGFR;EPHA4;GRB2;<br>HSD17B6;HTR4;HTT;IKBKE;INS;IRAK1;LAMP2;LHCGR;LRAT;MS4A2;<br>NF2;NGF;NGFR;NOX1;NTRK1;OCA2;PCSK9;RAB11FIP1;RAB11FIP3;RAB11FIP5;<br>RAB7A;RIPK1;SLC11A1;SLC2A2;SLC6A4;SNX3;TLR3;TLR7;TLR8;TLR9;<br>TNF;TNK2;TTPA;TYRP1;UNC…
ATPase Activity	0.0255	80	59	1.3	ABCA1;ABCA12;ABCA7;ABCB1;ABCB11;ABCB4;ABCC2;ABCC4;ABCC8;ABCC9;<br>ABCG1;ABCG2;ABCG4;ACIN1;ALDOB;ASNA1;ATP11C;ATP12A;ATP13A2;ATP1A1;<br>ATP1A2;ATP1A3;ATP1A4;ATP1B1;ATP2A1;ATP2B4;ATP4A;ATP5A1;ATP5B;ATP5C1;<br>ATP7A;ATP8A1;ATP8A2;BLM;CETN1;CETN2;CFTR;DDX3X;FBXO18;FGF10;<br>FXYD2;HELB;HSP90AA1;HSPA5;LONP1;MYBPC3;PLN;RAB3A;RAD51;RGN;<br>TNNC1;TNNI3;TNNT2;TNNT3;TOP1;TOP2A;TPM1;VCP;YTHDC2;
Golgi Apparatus	0.0262	81	131	1.2	ABCA1;ABCA7;ABCB1;ABCB11;ABCB4;ABCG1;ACACB;ACHE;ACO1;ACR;<br>AGTRAP;AIMP1;AKT3;AP3D1;APAF1;APLP1;APOE;AQP2;ARCN1;ARHGEF2;<br>ARRB1;ATP1A3;ATP7A;AVPR2;B4GALT1;B4GALT2;B4GALT3;B4GALT4;BACE1;BGLAP;<br>BICD1;CA1;CALCOCO2;CALR;CASQ1;CAT;CAV1;CAV3;CBFA2T3;CD36;<br>CDC42;CECR1;CERS1;CLN3;CLVS1;CLVS2;CPE;CRHR2;CRYZ;CUBN;<br>EGFR;EPHX2;F10;F2;F7;F9;FGFR2;FTCD;FURIN;GAD2;<br>GAL3ST1;GANAB;GAS6;GLUL;GNAS;GP…
Lipid Particle	0.027	82	6	2.5	ABHD5;CAV1;FABP4;PLIN5;PNPLA2;SIGMAR1;
Vacuole	0.0277	83	48	1.3	8-Mar;ACR;ADA;ADAM8;ADRB2;ALDOB;AQP1;AQP2;ARRB1;ASS1;<br>ATP13A2;CAT;CD63;CLN3;CTNS;CTSH;CUBN;CYLC1;DLD;FASLG;<br>GAA;GALC;GBA;GOT1;GPR143;HPS4;HTT;IL4I1;KCNE2;LAMP2;<br>LHCGR;MPO;MTOR;NAGLU;NPPA;OCA2;PCSK9;RAB7A;RNASE2;SLC11A1;<br>SLC36A1;SLC3A1;SMPD1;STX3;TLR7;TLR9;TYR;UNC93B1;
Methyltransferase Activity	0.0381	84	31	1.4	ALDH1L1;ALDH1L2;AMT;ASMT;BHMT;BHMT2;CARM1;COMT;DNMT1;DNMT3A;<br>DNMT3B;GAMT;GART;GCSH;GNMT;HNMT;ICMT;KMT2A;LCMT1;LCMT2;<br>LRTOMT;MTFMT;MTR;NNMT;PCMT1;PCMTD1;PCMTD2;PNMT;SHMT2;TYMS;<br>WHSC1;
Transcription Factor Activity, Protein Binding	0.0416	85	65	1.2	AIP;ARID1A;ASCL1;CARM1;CREB1;CREM;CRYM;CTNNB1;DDIT3;DNMT3B;<br>ESR2;FOXP3;GATA3;HAND2;HDAC1;HDAC9;HIPK2;HMGA2;ICMT;JUN;<br>JUP;KDM1A;KDM5B;MED1;MYOD1;NCOA2;NCOA3;NEUROD2;NFIB;NFKB2;<br>NKX3-1;NMI;NR0B1;NR1D1;NR1H3;NR1H4;NR1I2;NR1I3;NR2F2;NRG1;<br>PAWR;PHOX2B;POU1F1;PRDM16;PRKCB;PROX1;RARA;RIPK3;RXRA;RXRB;<br>SIRT1;SLC26A3;SMAD3;SMAD4;SOX17;SOX4;TAF7;TBPL1;TCF3;TFAP2B;<br>THRB;TRIM24;TRIM28;WNT4;Y…
Extracellular Region	0.0462	86	253	1.1	ACE;ACE2;ACHE;ACTN2;ADA;ADAMTS20;ADAMTS9;ADIPOQ;AFM;AGER;<br>AGT;AIMP1;AKR1B1;ALB;ALDOA;ALKBH7;AMELX;AMH;AMY2A;ANG;<br>ANXA1;AOC1;APLP1;APOA1;APOA2;APOB;APOC1;APOC3;APOE;APOH;<br>AQP1;ARG1;AVP;B4GALT1;BCHE;BDNF;BGLAP;BICD1;BMP2;BMP5;<br>BMP6;C1QBP;C1QTNF1;C1QTNF3;C3;C5;CA2;CALCA;CALM3;CALR;<br>CARTPT;CCL2;CCL3;CCL5;CD2;CD34;CD47;CD55;CECR1;CETP;<br>CHGA;CNTF;COL1A1;COL5A1;COLQ;CPE;CRH;CRHBP;CRLF1…
Hydrolase Activity, Acting On Glycosyl Bonds	0.0595	87	19	1.5	AMY2A;BST1;GAA;GALC;GANAB;GANC;GBA;GBA2;GBA3;LCT;<br>LYZ;MGAM;MGEA5;NAGLU;NAGPA;PCNA;SI;SMPD1;TREH;
Translation	0.0681	88	65	1.2	AARS;AARS2;AARSD1;ACO1;AIMP1;AKT1;AKT2;ANG;APLP1;ASMT;<br>CALR;CCL5;DARS;DARS2;DHPS;EARS2;EPRS;FARS2;FARSA;FARSB;<br>GARS;GNB2L1;HARS;HARS2;IARS;IARS2;IL6;KARS;LARS;LARS2;<br>MAPK1;MRPS36;MTFMT;MTOR;NACA;NARS;NARS2;NCBP2;NCK1;NCK2;<br>PARS2;PPP1R15A;PRG3;PTK2B;RARA;RARS;RGS2;RPL13A;RPS3;RPS6KA3;<br>RPS6KB1;SARS;SOX4;TARS;TARS2;THBS1;TICRR;TNF;VARS;VARS2;<br>WARS;WARS2;WT1;YARS;YARS2;
Extracellular Matrix Organization	0.113	89	19	1.3	ADAMTS20;AGT;ATP7A;B4GALT1;COL1A1;COL5A1;FKBP1A;GFAP;MYF5;NFKB2;<br>NOX1;P4HA1;PLG;PLOD3;SOX9;TGFB2;TGFBR1;TNF;WT1;
Nucleoplasm	0.121	90	165	1.1	AKT1;AKT2;ALKBH2;ALKBH3;ANAPC2;AR;ATF1;ATF4;ATM;BLM;<br>BNIP3;C14orf169;CALM3;CAMK2D;CAMK2G;CARM1;CBFA2T3;CCND1;CDC20;CDKN2A;<br>CLSPN;CREB1;CTNNB1;CTR9;DDX3X;DUT;EGR1;ESR1;ESR2;ESRRG;<br>FOS;FOXP3;GATA3;GATA4;HAND2;HDAC1;HDAC2;HDAC9;HIF1A;HIPK2;<br>HNF1B;HUS1;IKBKE;INSM1;ITPR3;JMJD6;JUN;KDM1A;KMT2A;LEF1;<br>LIG4;MAD2L2;MAPK1;MAPK7;MAPK9;MCL1;MCM3;MECOM;MED1;MEF2C;<br>MLXIPL;MTOR;MYF5;MYF6;MYOD1;…
Nucleobase-Containing Compound Catabolic Process	0.127	91	151	1.1	ABCA1;ABCA12;ABCA7;ABCB1;ABCB11;ABCB4;ABCC2;ABCC4;ABCC8;ABCC9;<br>ABCG1;ABCG2;ABCG4;ACIN1;ADA;ADAP1;ADAP2;ADCY1;ADCY2;ADCY3;<br>ADCY5;ADCY6;ADCY8;AGXT2;AKAP13;ALDH1A1;ALDOB;AMPD3;ARHGEF2;ARRB1;<br>ASNA1;ASPDH;ATP11C;ATP12A;ATP13A2;ATP1A1;ATP1A2;ATP1A3;ATP1A4;ATP1B1;<br>ATP2A1;ATP2B4;ATP4A;ATP5A1;ATP5B;ATP5C1;ATP7A;ATP8A1;ATP8A2;BLM;<br>CAT;CCR7;CDC42;CECR1;CETN1;CETN2;CFTR;CHRM4;CXCL13;DAB2IP;<br…
Autophagy	0.129	92	13	1.4	ABL1;ABL2;CLN3;HTR2B;LRRK2;MTOR;PARK2;PARK7;PIK3CB;PIM2;<br>PINK1;PRKAA1;PRKAA2;
Cell Junction Organization	0.129	92	26	1.3	ACTN2;ACTN3;ACVRL1;BCL2;CD47;CDC42;CDH11;CDH5;CDH8;CTNNB1;<br>GJA5;GRB2;HEG1;JUP;NF2;PTEN;PTK2B;SDC4;SMAD3;SMAD7;<br>SRC;TAOK2;TGFB1;TGFB2;THBS1;WNT11;
Ubiquitin-Like Protein Binding	0.151	94	9	1.5	BAG6;CXCR4;NEDD4;SIRT2;TNFAIP3;TOP2A;UBR5;UCHL1;VCP;
Protein Folding	0.163	95	31	1.2	AARS;AIP;APOA2;CALR;CLN3;DNAJA3;DNAJC3;ERO1B;FKBP1A;FKBP1B;<br>GANAB;GLRX2;HSP90AA1;HSP90AB1;HSP90B1;HSPA5;PPIA;PPIAL4C;PPIB;PPIC;<br>PPID;PPIF;PPIG;PPIH;TUBA4A;TUBB2A;TUBB2B;TUBB3;TUBB4A;TUBB4B;<br>TUBB6;
Nuclear Envelope	0.228	96	32	1.1	ABL1;ALOX5;ALOX5AP;ANXA7;AQP1;BCL2;BCL2L1;BNIP3;DARS;DHRS2;<br>DHRS4;EDNRA;EGFR;HIPK2;ITPR3;KCNH2;LTC4S;MGST2;PARP1;POLA1;<br>PTGER3;PTGS1;RETSAT;SIGMAR1;SIRT1;SLC16A3;SLC29A2;SMAD3;SREBF1;SUMO1;<br>TUBB;WHSC1;
Cell Adhesion	0.228	96	113	1.1	ABL1;ABL2;ACHE;ACTN2;ACTN3;ACVRL1;ADA;ADAM17;ADAM8;ADIPOQ;<br>AGT;AIMP1;AMELX;AMICA1;AOC3;APLP1;ATP5B;B4GALT1;BCL2;BGLAP;<br>BMPR1B;CALCA;CCL2;CCL5;CCR7;CD2;CD24;CD34;CD36;CD47;<br>CDC42;CDH11;CDH5;CDH8;CDK5R1;CDK6;CDKN2A;CLDN5;CNTNAP4;COL1A1;<br>COL5A1;CSF1;CTNNB1;CX3CR1;CXCL13;DLL1;EDA;EFNA1;EGFR;EPHA4;<br>EZR;FER;FGF1;GNE;IFNG;IL1B;ITGAV;ITGB3;JUP;KITLG;<br>LEF1;LEP;MGP;MYBPC3;MYF5;NF2;NLGN1;N…
Vacuolar Transport	0.235	98	7	1.4	ADRB2;CLN3;LHCGR;NAGPA;NEDD4;PCSK9;RAB7A;
Enzyme Regulator Activity	0.375	99	115	1	ADAP1;ADAP2;AGT;AGTR1;AK5;AKAP13;AKT1;ALDH1A1;ALOX5AP;ANXA1;<br>APAF1;APOA1;APOA2;APOC1;APOC3;APOE;APOH;ARHGEF2;ARRB1;AVP;<br>AZIN1;BMP2;C3;C5;CASP9;CAV1;CCL5;CCND1;CD24;CDK5R1;<br>CDK5R2;CDKN2A;CHRM4;CSNK2B;DAB2IP;DGKI;DNAJA3;DNAJC3;EGFR;EPO;<br>ESR1;FURIN;GDPGP1;GHRL;GNAS;GNB2L1;GPX1;GRM7;GSTP1;HSP90AA1;<br>HSP90AB1;HSPA5;HTR2B;IGF2;JUN;LEF1;LRRK2;LTC4S;MAPRE3;MAT2B;<br>MGST2;MYBPC3;NKX3-1;NRG1…
Cell Cycle	0.39	100	159	1	ABCB1;ABL1;ACVR1;ACVR1B;ADAM17;ADCY3;AIF1;AKT1;AKT2;ALOX15B;<br>ANAPC2;ANXA1;ARHGEF2;ASNS;ATM;AURKA;BAG6;BCAT1;BCL2;BCL2L1;<br>BLM;BMP2;CALR;CAMK2D;CCND1;CDC20;CDC42;CDK15;CDK5R1;CDK5R2;<br>CDK6;CDKN2A;CETN1;CETN2;CLSPN;CTNNB1;CYP1A1;CYP27B1;DDIT3;DRD3;<br>DTYMK;EDN1;EGFR;FGF10;FGFR2;GATA3;GNB2L1;HDAC1;HDAC2;HIPK2;<br>HMGA2;HSP90AA1;HTT;HUS1;IFNG;IGF1;IGF2;IL1B;INHA;INHBA;<br>INS;JUN;KHDRBS1;LEF1…
Cytoskeleton-Dependent Intracellular Transport	0.488	101	5	1.1	BICD1;HTT;NEFL;TUBB;UCHL1;
Phosphatase Activity	0.522	102	40	1	ACP1;AGTR2;ATP1A1;BMP2;CAMK2G;DRD2;ENOPH1;FBP1;FBP2;FKBP1A;<br>FKBP1B;HACD1;HSP90B1;HTT;IFNG;MEF2C;NT5C1A;NT5C2;NT5E;NT5M;<br>PDXP;PPAP2B;PPP1R1B;PPP1R9B;PPP2CA;PPP2CB;PPP2R1A;PPP3CA;PPP3CB;PPP3R1;<br>PPP4C;PSPH;PTEN;PTPN2;PTPN22;PXYLP1;SMAD3;TGFB2;TIGAR;ZEB2;<br>
Protein Binding, Bridging	0.54	103	15	1	ADAP2;ANXA1;BICD1;FGA;GRB2;HSH2D;HSPA5;KHDRBS1;NCK1;NCK2;<br>PRKAA2;SRC;STAP1;STUB1;STX1A;
Unfolded Protein Binding	0.553	104	15	1	AFG3L2;AIP;CALR;CLN3;DNAJA3;DNAJC3;ERO1B;HSP90AA1;HSP90AB1;HSP90B1;<br>HSPA5;PPIA;PPIB;PPIC;TUBB4B;
Transferase Activity, Transferring Glycosyl Groups	0.588	105	31	1	ADIPOQ;APRT;B4GALT1;B4GALT2;B4GALT3;B4GALT4;COLGALT1;COLGALT2;GDPGP1;GSK3A;<br>HPRT1;IGF2;MTAP;NAMPT;NAPRT;PARP1;PARP10;PLOD3;PNP;PPAT;<br>PYGB;PYGL;PYGM;QPRT;TYMP;UGCG;UGT1A1;UGT3A1;UGT3A2;UGT8;<br>UMPS;
Nucleotidyltransferase Activity	0.592	106	15	1	ABL1;GDPGP1;MOCS3;NMNAT1;NMNAT2;NMNAT3;POLA1;POLA2;POLB;POLE;<br>POLE2;POLE3;POLE4;PPARG;TERT;
Histone Binding	0.636	107	10	0.9	CARM1;GLYR1;KMT2A;LEF1;PRKCB;RAG1;RAG2;SIRT1;SNCA;TRIM24;<br>
Chromosome Organization	0.693	108	76	1	ACIN1;ARID1A;ARRB1;ATM;BAG6;BLM;BNIP3;C14orf169;CARM1;CDKN2A;<br>CTNNB1;CTR9;DNMT1;DNMT3A;DNMT3B;FOXP3;HDAC1;HDAC2;HDAC9;HLCS;<br>HMGA2;IL1B;JMJD6;KDM1A;KDM1B;KDM5B;KDM5C;KDM5D;KDM6B;KMT2A;<br>LEF1;LIG4;MGEA5;NCOA2;NCOA3;NOS1;NR3C1;PADI4;PARP1;PCNA;<br>PHB;POLA1;POLA2;POLE;POLE2;POLE3;POLE4;PRKAA1;PRKAA2;PRKCA;<br>PRKCB;PRKDC;RAG1;RAG2;RERE;REST;SALL1;SIRT1;SIRT2;SNCA;<br>SOX15;SOX9;SPI1;TAF7;TAL…
Proteinaceous Extracellular Matrix	0.744	109	35	0.9	ACHE;ADAMTS20;ADAMTS9;ADIPOQ;ALB;AMELX;ANG;APLP1;C1QTNF1;C1QTNF3;<br>CALR;COL1A1;COL5A1;COLQ;CRTAP;EDA;FGF1;MGP;MMP28;NTN1;<br>P3H1;P3H2;PLOD1;RBP3;SLC1A3;SNCA;SPARC;TGFB1;WNT10B;WNT11;<br>WNT4;WNT5A;WNT7B;ZP3;ZP4;
Cytoskeleton Organization	0.837	110	74	0.9	ABL1;ABL2;ACTA1;ADRA2A;AIF1;ALDOA;ANG;APOE;AQP1;AQP2;<br>ARHGEF2;ARRB1;AURKA;BAX;BCL2;BICD1;CALR;CAV1;CAV3;CCL3;<br>CCR7;CDC42;CDK5R1;CETN2;CTNNB1;EDN1;EZR;FER;FGF10;FTCD;<br>GFAP;GHRL;HSP90B1;HTT;JUP;KISS1;MAPRE1;MTOR;NCK1;NCK2;<br>NEFH;NEFL;NF2;PARK2;PAWR;PDGFA;PDGFB;PDPK1;PDXP;PLA2G1B;<br>PPP4C;PRKCQ;PROX1;PRPH;PTK2B;RALA;RHOA;S100A9;SDC4;SHANK3;<br>SHH;SIPA1;SLC9A3R1;SLIT2;SMAD3;SNCA;SOD1;SPT…
MRNA Binding	0.868	111	8	0.7	ACO1;AUH;CALR;CRYZ;PARK7;RPS3;SYNCRIP;YBX3;
Cell Wall Organization Or Biogenesis	0.871	112	1	0.5	LYZ;
RRNA Binding	0.878	113	2	0.6	ANG;TST;
Chromosome	0.909	114	53	0.9	AR;ARID1A;ARRB1;ATM;BLM;CDKN2A;CREB1;DNMT1;DNMT3A;DNMT3B;<br>FER;GATA3;HAND2;HDAC1;HDAC2;HELB;HLCS;HMGA2;JUN;KDM1A;<br>LIG4;MCM3;MYOD1;NEDD4;NFE2L2;NR1D1;NR1H3;PCNA;PHOX2B;PLCB1;<br>POLA1;POLA2;PPP2CA;PPP2CB;PPP2R1A;RAD51;RARA;REST;RXRA;SALL1;<br>SIRT1;SLX4;TAL1;TCF3;TERT;TOP1;TOP2A;TP53;TRIM24;TRIM28;<br>UBE2B;VDR;WHSC1;
Cell Division	0.909	114	42	0.8	ANAPC2;ARHGEF2;AURKA;BLM;CALM3;CAT;CCND1;CDC20;CDC42;CDK6;<br>CDKN2A;CETN1;CETN2;DCT;DPPA3;FGF1;FGFR2;GNB2L1;HMGA2;HTR2B;<br>IGF2;IL1B;LEF1;LIG4;MAD2L2;MAPRE1;MAPRE3;NKX3-1;NOTCH1;PDGFA;<br>PDGFB;PDXP;PIK3CB;RAB11FIP3;RALA;RHOA;SIRT2;TAL1;TGFB1;TGFB2;<br>TOP1;TUBB;
Cytoskeletal Protein Binding	0.91	116	57	0.9	ABL1;ABL2;ACE;ACTA1;ACTN2;ACTN3;AIF1;ALDOA;ALDOB;ANG;<br>APOE;AQP2;ARHGEF2;B4GALT1;BICD1;CALM3;CXCR4;EGFR;EZR;FER;<br>HTT;KCNMA1;KLHL3;LRRK2;MAPRE1;MAPRE3;MYBPC3;MYLK2;MYO5A;NCK1;<br>NCK2;NF2;NOS3;PAWR;PKD2;POLB;PPP1R9B;RAB11FIP5;RCAN3;RHOA;<br>SCNN1A;SDC4;SLC6A4;SNCA;SNTG2;SPTBN1;STIM1;STX1A;TNNC1;TNNI2;<br>TNNI3;TNNI3K;TNNT1;TNNT2;TNNT3;TPM1;VAPB;
Nuclease Activity	0.931	117	15	0.7	ANG;EME1;ENPP1;HSPA5;MUS81;PCNA;RAG1;RAG2;RNASE1;RNASE2;<br>RNASE4;RNASE8;RPS3;SIRT1;SLX4;
Cilium	0.934	118	15	0.7	ADCY5;ANXA1;CETN1;CETN2;GNAT1;GNAT3;INHA;MYO5A;PDE4C;PKD1L1;<br>PKD2;PTGS1;RHO;SMO;TUBB4A;
Peptidase Activity	0.943	119	89	0.9	ACE;ACE2;ACR;ACY1;ADAM17;ADAM8;ADAMTS20;ADAMTS9;AFG3L2;AGT;<br>AIFM1;AKT1;AKT2;APAF1;AVP;BACE1;BAX;C3;C5;CASP9;<br>CAV1;CDKN2A;CPE;CPS1;CTSH;DNAJA3;F10;F11;F12;F2;<br>F3;F7;F9;FADD;FAS;FASLG;FURIN;GPX1;HPN;HSPA5;<br>IFI6;IL6;KLKB1;LEF1;LONP1;METAP2;MME;MMP28;NKX3-1;PARK7;<br>PAX2;PCSK2;PCSK6;PCSK9;PLAT;PLG;POR;PPARG;PROC;PROS1;<br>PROZ;PRSS12;RAG1;RBP3;REN;RENBP;REST;RIPK1;RPS3;RPS6KA3;<br>SERPIN…
Nucleolus	0.96	120	45	0.8	ABL1;ACAT2;ACTN2;ANG;ASNA1;BLM;C14orf169;CBFA2T3;CBS;CDKN2A;<br>EME1;EPHX2;EZR;FGF1;GATA3;HADHA;HIF1A;HUS1;ITPR3;JMJD6;<br>KDM5B;MUS81;NF2;NFIB;NOS3;PARP1;POLA1;RGS2;SIRT1;SIX1;<br>SLC29A2;SMAD7;SPTBN1;SRPK2;TAOK2;TERT;TOP1;TOP2A;TP53;TXNRD1;<br>WHSC1;WRB;WT1;ZEB2;ZPR1;
Helicase Activity	0.982	121	11	0.6	BLM;CETN1;CETN2;DDX3X;FBXO18;HELB;MCM3;NAV2;SIRT1;TP53;<br>YTHDC2;
Protein Transporter Activity	0.982	121	5	0.5	ABCG1;AP3D1;MCL1;TOMM40;VTI1A;
Cytoskeleton	0.989	123	152	0.9	ABL1;ABL2;ACTA1;ACTN2;ACTN3;ADAM17;ADAM8;ADH4;ADORA1;AIF1;<br>AK5;AKT1;ALDOA;ALDOB;ANK2;ANK3;ANXA1;APOE;ARHGEF2;ASRGL1;<br>ATF4;ATM;AURKA;BBOX1;BICD1;CACNA1C;CALCOCO2;CALM3;CDC20;CDC42;<br>CDK5R1;CETN1;CETN2;CHRM1;CHRM4;CHRNA3;CTNNB1;CYLC1;DBT;DLG4;<br>DNAJA3;DNM3;DRD2;EDA;EPHA4;EZR;FBXO45;FER;FTCD;G6PD;<br>GFAP;GNB2L1;GPHN;GRIA1;GRIA3;GRIA4;GRIN1;GRIN2A;GRIN2B;GRIN2C;<br>GRIN3A;HAP1;HINT1;HIPK2;…
Mitotic Nuclear Division	0.993	124	27	0.7	ANAPC2;ARHGEF2;ATM;AURKA;CDC20;CDC42;CETN1;CETN2;DRD3;EDN1;<br>HMGA2;IGF1;IGF2;IL1B;INS;MAD2L2;MAPRE1;MAPRE3;PDGFB;PDXP;<br>PTEN;RHOA;SIRT2;TNF;TUBB;TUBB2A;TUBB2B;
Microtubule Organizing Center	0.995	125	31	0.7	AK5;ALDOB;ATF4;AURKA;CALM3;CDC20;CDC42;CETN1;CETN2;CTNNB1;<br>FTCD;G6PD;HIPK2;MAPK1;MAPRE1;MCM3;NDRG2;NFE2L2;PAX2;PDE4D;<br>PKD2;PPP4C;PRKACA;RAB11FIP1;RAB11FIP3;RGCC;SLC9A3R1;SMAD4;SMAD7;TNFAIP3;<br>TOP2A;
Ribonucleoprotein Complex Assembly	0.997	126	4	0.4	BICD1;NCBP2;SRPK2;TICRR;
GTPase Activity	0.999	127	59	0.7	ADAP1;ADAP2;ADCY1;ADCY2;ADCY3;ADCY5;ADCY6;ADCY8;AKAP13;ALDH1A1;<br>ARHGEF2;ARRB1;CCR7;CDC42;CHRM4;CXCL13;DAB2IP;DGKI;DNAJA3;DNM3;<br>EPHA4;GDPGP1;GNAS;GNAT1;GNAT3;GNB2L1;HTR2B;JUN;LRRK2;MAPRE3;<br>MTOR;NUDT1;PLCB1;PTK2B;RAB3A;RAB7A;RAB8B;RALA;RAPGEF2;RAPGEF3;<br>RASGRP1;RGS2;RHOA;SCRIB;SIPA1;SLIT2;SPRY1;SPRY2;TBC1D20;TNK2;<br>TUBA4A;TUBB;TUBB2A;TUBB2B;TUBB3;TUBB4A;TUBB4B;TUBB6;WNT11;
Molecular_function	1	128	1829	1	1-Mar;2-Mar;8-Mar;AADAT;AARS;AARS2;AARSD1;AASS;ABAT;ABCA1;<br>ABCA12;ABCA7;ABCB1;ABCB11;ABCB4;ABCC2;ABCC4;ABCC8;ABCC9;ABCG1;<br>ABCG2;ABCG4;ABHD5;ABHD6;ABL1;ABL2;ACAA1;ACACA;ACACB;ACAD11;<br>ACAD8;ACADL;ACADM;ACADS;ACADSB;ACAT1;ACAT2;ACE;ACE2;ACHE;<br>ACIN1;ACMSD;ACO1;ACO2;ACOT4;ACOT8;ACOX1;ACP1;ACR;ACSL1;<br>ACSL4;ACSL5;ACSL6;ACSM1;ACSS1;ACSS2;ACSS3;ACTA1;ACTN2;ACTN3;<br>ACVR1;ACVR1B;ACVR1C;ACVR…
DNA Binding	1	128	195	0.7	ABL1;ACR;AIFM1;ALB;ANG;ANXA1;AR;ARID1A;ARRB1;ARX;<br>ASCL1;ATF1;ATF4;ATM;ATOH1;BCL11B;BCL2;BLM;CALR;CARM1;<br>CDKN2A;CLSPN;CREB1;CREBRF;CREM;CSNK2B;CTNNB1;CTNNBIP1;DDIT3;DDX3X;<br>DLX5;DNMT1;DNMT3A;DNMT3B;EGFR;EGR1;EME1;ESR1;ESR2;ESRRG;<br>FBXO18;FOS;FOXP3;GATA3;GATA4;GLYR1;HAND2;HDAC1;HDAC2;HIF1A;<br>HIPK2;HMGA2;HNF1B;ID1;IGF1;IMPDH1;INSM1;JUN;KDM1A;KDM5B;<br>KDM5C;KDM5D;KDM6B;KHDRBS1;KLF9;KMT2A…
RNA Binding	1	128	49	0.5	AARS;AARS2;ACO1;AIMP1;ANG;ANXA1;AUH;CALR;CPEB3;CRYZ;<br>DARS2;DAZAP1;DDX3X;EARS2;EPRS;FARS2;FARSA;FARSB;HSP90B1;IMPDH1;<br>JMJD6;KARS;KHDRBS1;LONP1;MEF2C;NCBP2;NR0B1;PARK7;RARS;RCAN3;<br>RPS3;SARS;SART3;SNRPA;SNRPB2;SPI1;SYNCRIP;TERT;TLR3;TLR7;<br>TLR8;TLR9;TST;TYW5;UBR5;WT1;YARS;YARS2;YBX3;
Structural Constituent Of Ribosome	1	128	3	0.2	MRPS36;RPL13A;RPS3;
Structural Molecule Activity	1	128	49	0.7	ACTA1;ACTN2;ACTN3;AMELX;ANXA1;ASPH;BGLAP;BICD1;CAV1;CAV3;<br>CLDN5;COL1A1;COL5A1;CTNNB1;CYLC1;GFAP;HCN2;ISCU;JAG1;JUP;<br>KLHL3;MGP;MIP;MRPS36;MYBPC3;NCK1;NCK2;NEFL;PRPH;RPL13A;<br>RPS3;SHANK3;SPTBN1;STATH;THBS1;TPM1;TUBA4A;TUBB;TUBB2A;TUBB2B;<br>TUBB3;TUBB4A;TUBB4B;TUBB6;VAPA;VAPB;VIM;WNT4;WNT7B;
Cellular_component	1	128	1832	1	1-Mar;2-Mar;8-Mar;AADAT;AARS;AARS2;AARSD1;AASS;ABAT;ABCA1;<br>ABCA12;ABCA7;ABCB1;ABCB11;ABCB4;ABCC2;ABCC4;ABCC8;ABCC9;ABCG1;<br>ABCG2;ABCG4;ABHD5;ABHD6;ABL1;ABL2;ACAA1;ACACA;ACACB;ACAD11;<br>ACAD8;ACADL;ACADM;ACADS;ACADSB;ACAT1;ACAT2;ACE;ACE2;ACHE;<br>ACIN1;ACMSD;ACO1;ACO2;ACOT4;ACOT8;ACOX1;ACP1;ACR;ACSL1;<br>ACSL4;ACSL5;ACSL6;ACSM1;ACSS1;ACSS2;ACSS3;ACTA1;ACTN2;ACTN3;<br>ACVR1;ACVR1B;ACVR1C;ACVR…
Ribosome	1	128	7	0.3	GNB2L1;MRPS36;NR0B1;RPL13A;RPS3;RPS6KA2;RPS6KB1;
MRNA Processing	1	128	13	0.3	AHCYL1;APLP1;JMJD6;KHDRBS1;MYOD1;NCBP2;PPIH;PRPF4;RNASE4;SNRPA;<br>SNRPB2;SRPK2;SYNCRIP;
Chromosome Segregation	1	128	5	0.3	CDC42;CTNNB1;PPP2R1A;SLC25A5;TOP2A;
Biological_process	1	128	1850	1	1-Mar;2-Mar;8-Mar;AADAT;AARS;AARS2;AARSD1;AASS;ABAT;ABCA1;<br>ABCA12;ABCA7;ABCB1;ABCB11;ABCB4;ABCC2;ABCC4;ABCC8;ABCC9;ABCG1;<br>ABCG2;ABCG4;ABHD5;ABHD6;ABL1;ABL2;ACAA1;ACACA;ACACB;ACAD11;<br>ACAD8;ACADL;ACADM;ACADS;ACADSB;ACAT1;ACAT2;ACE;ACE2;ACHE;<br>ACIN1;ACMSD;ACO1;ACO2;ACOT4;ACOT8;ACOX1;ACP1;ACR;ACSL1;<br>ACSL4;ACSL5;ACSL6;ACSM1;ACSS1;ACSS2;ACSS3;ACTA1;ACTN2;ACTN3;<br>ACVR1;ACVR1B;ACVR1C;ACVR…
Ribosome Biogenesis	1	128	2	0.1	CDKN2A;SIRT1;
Nitrogen Cycle Metabolic Process	3.24e-08	#N/A	10	6.9	ARG1;ARG2;ASL;ASS1;CPS1;ISCU;NAGS;OTC;SLC25A15;SLC25A2;<br>

## Sheet: Dataset S5
Dataset S5. Disease enrichment analysis of target genes of highly increased chemicals in fermented licorice.
Group	Disease name	Coverage gene number	Gene name
Neurodegenerative Diseases	Alzheimer'S Disease	18
Neurodegenerative Diseases	Parkinson'S Disease	17
Neurodegenerative Diseases	Neurodegenerative Diseases	13
Neurodegenerative Diseases	Amyotrophic Lateral Sclerosis	2
Neurodegenerative Diseases	Cognitive Deficits	6
Neurodegenerative Diseases	Dementia	4
Neurodegenerative Diseases	Tremor, Unspecified	1
Neurodegenerative Diseases	Motor Disorder	1
Neurodegenerative Diseases	Huntington'S Disease	4
Neurodegenerative Diseases	Multiple Sclerosis	7
Other neurological diseases	Neuropathic Pain	6
Other neurological diseases	Neuropsychiatric Disorders	15
Other neurological diseases	Neurological Diseases	9
Other neurological diseases	Central Nervous System Diseases	2
Other neurological diseases	Mood [Affective] Disorders	36
Other neurological diseases	Neuroleptic Malignant Syndrome	2
Other neurological diseases	Vertigo Of Central And Peripheral Origin	2
Other neurological diseases	Korsakov'S Alcoholic Psychosis	2
Other neurological diseases	Diabetic Neuropathy	2
Other neurological diseases	Neurogenic Bladder	1
Other neurological diseases	Neurogenic Inflammation	1
Other neurological diseases	Schizophrenia And Schizoaffective Disorders	16
Other neurological diseases	Chronic Neuropathic Pain	1
Other neurological diseases	Neuroimmunological Diseases	1
Other neurological diseases	Motor Neurone Disease	1
Other neurological diseases	Postherpetic Neuralgia	1
Other neurological diseases	Anorexia Nervosa	1
Other neurological diseases	Myeloneuropathy	1
Other neurological diseases	Skeletal Muscle Associated Spasticity	1
Other neurological diseases	Epileptic Seizures	18
Neurological Pain	Pain, Unspecified	24
Neurological Pain	Migraine	10
Neurological Pain	Chronic Pain	1
Neurological tumour	Brain Tumors	4
Neurological tumour	Neoplasms (CNS)	1
Neurological tumour	Meningioma	1
Neurological tumour	Malignant Gliomas	2
Neurological cardiovascular disease （CVD）	Hypertension, Angina	1
Neurological cardiovascular disease （CVD）	Ischemic Stroke	1

## Sheet: Dataset S6
Dataset S6. GO Enrichment analysis of target genes associated with neurological diseases
Category	ID	Name	Source	p-value	q-value Bonferroni	q-value FDR B&H	q-value FDR B&Y	Hit Count in Query List	Hit Count in Genome	Hit in Query List
GO: Molecular Function	GO:0030594	neurotransmitter receptor activity		2.599e-51	1.993e-48	1.993e-48	1.439e-47	38	138	CHRM1,CHRM2,CHRM4,CHRM5,CHRNA4,CHRNA5,CHRNA7,CHRNB2,CHRNB4,ADRB1,GLRA1,TSPO,HRH1,CHRNA10,CHRFAM7A,DRD1,DRD2,HTR1A,DRD3,DRD4,HTR1B,HTR1D,HTR2A,HTR2B,HTR2C,HTR4,CHRNA9,HTR6,HTR7,GRIA1,GRIK1,GRIN1,GRIN2A,GRIN2B,HRH3,GABRA2,GABRA3,GABRA5
GO: Molecular Function	GO:0098960	postsynaptic neurotransmitter receptor activity		4.046e-36	3.103e-33	1.552e-33	1.12e-32	27	100	CHRM1,CHRM2,CHRM4,CHRM5,CHRNA4,CHRNA5,CHRNA7,CHRNB2,CHRNB4,ADRB1,GLRA1,CHRNA10,CHRFAM7A,DRD1,DRD2,DRD3,DRD4,CHRNA9,GRIA1,GRIK1,GRIN1,GRIN2A,GRIN2B,HRH3,GABRA2,GABRA3,GABRA5
GO: Molecular Function	GO:0022836	gated channel activity		3.608e-34	2.767e-31	9.223e-32	6.659e-31	38	365	SCN11A,CACNA2D2,ITGAV,CHRM5,CHRNA4,CHRNA5,CHRNA7,CHRNB2,CHRNB4,KCND3,SCN1A,GLRA1,SCN3A,SCN4A,SCN5A,SCNN1A,KCNQ2,KCNQ3,CACNA1H,CACNA1G,CHRNA10,CHRFAM7A,CNR1,CACNA1A,CACNA1B,TRPV1,HTR1B,CHRNA9,GRIA1,GRIK1,GRIN1,GRIN2A,GRIN2B,OPRM1,P2RX3,GABRA2,GABRA3,GABRA5
GO: Molecular Function	GO:0005216	ion channel activity		1.426e-32	1.094e-29	2.734e-30	1.974e-29	43	579	SCN11A,CACNA2D2,ITGAV,CHRM5,CHRNA4,CHRNA5,CHRNA7,CHRNB2,CHRNB4,ADRB2,KCND3,SCN1A,GLRA1,SCN3A,SCN4A,SCN5A,SCNN1A,KCNQ2,KCNQ3,AKT1,CACNA1H,TRPV3,CACNA1G,CHRNA10,CHRFAM7A,NOS1,CNR1,CACNA1A,CACNA1B,TRPV1,DRD4,HTR1B,CHRNA9,GRIA1,GRIK1,GRIN1,GRIN2A,GRIN2B,OPRM1,P2RX3,GABRA2,GABRA3,GABRA5
GO: Molecular Function	GO:0004888	transmembrane signaling receptor activity		4.792e-32	3.675e-29	7.351e-30	5.307e-29	59	1393	SIGMAR1,AVPR1B,CHRM1,CHRM2,CHRM4,CHRM5,BDKRB2,CHRNA4,CHRNA5,CHRNA7,CHRNB2,CHRNB4,ADORA2A,ADORA3,ADRA2C,ADRB1,ADRB2,GLRA1,AGTR1,NGFR,HRH1,TACR2,CHRNA10,CHRFAM7A,CNR1,CNR2,TRPV1,DRD1,DRD2,HTR1A,DRD3,DRD4,HTR1B,HTR1D,NPY5R,HTR2A,HTR2B,HTR2C,HTR4,CHRNA9,HTR6,HTR7,NTRK1,NTSR1,GRIA1,GRIK1,GRIN1,GRIN2A,GRIN2B,PPARG,OPRD1,OPRK1,OPRM1,P2RX3,MTNR1A,HRH3,GABRA2,GABRA3,GABRA5
GO: Molecular Function	GO:0015318	inorganic molecular entity transmembrane transporter activity		4.286e-31	3.288e-28	5.479e-29	3.956e-28	49	898	SCN11A,CACNA2D2,ITGAV,CHRM5,CHRNA4,CHRNA5,CHRNA7,CHRNB2,CHRNB4,ADRB2,KCND3,SCN1A,GLRA1,SCN3A,SCN4A,SCN5A,SCNN1A,HRH1,KCNQ2,KCNQ3,AKT1,CACNA1H,TRPV3,CACNA1G,CHRNA10,CHRFAM7A,NOS1,CNR1,CACNA1A,CACNA1B,TRPV1,DRD4,HTR1B,CHRNA9,GRIA1,GRIK1,GRIN1,GRIN2A,GRIN2B,OPRM1,SLC6A1,SLC6A2,SLC6A3,SLC6A4,P2RX3,SLC18A2,GABRA2,GABRA3,GABRA5
GO: Molecular Function	GO:0015267	channel activity		9.847e-31	7.553e-28	8.951e-29	6.463e-28	43	641	SCN11A,CACNA2D2,ITGAV,CHRM5,CHRNA4,CHRNA5,CHRNA7,CHRNB2,CHRNB4,ADRB2,KCND3,SCN1A,GLRA1,SCN3A,SCN4A,SCN5A,SCNN1A,KCNQ2,KCNQ3,AKT1,CACNA1H,TRPV3,CACNA1G,CHRNA10,CHRFAM7A,NOS1,CNR1,CACNA1A,CACNA1B,TRPV1,DRD4,HTR1B,CHRNA9,GRIA1,GRIK1,GRIN1,GRIN2A,GRIN2B,OPRM1,P2RX3,GABRA2,GABRA3,GABRA5
GO: Molecular Function	GO:0015075	ion transmembrane transporter activity		1.04e-30	7.977e-28	8.951e-29	6.463e-28	51	1017	SCN11A,CACNA2D2,ITGAV,CHRM5,CHRNA4,CHRNA5,CHRNA7,CHRNB2,CHRNB4,ADRB2,KCND3,SCN1A,GLRA1,SCN3A,SCN4A,SCN5A,SCNN1A,HRH1,KCNQ2,KCNQ3,AKT1,CACNA1H,TRPV3,CACNA1G,SLC52A2,CHRNA10,CHRFAM7A,NOS1,CNR1,CACNA1A,CACNA1B,TRPV1,DRD4,HTR1B,CHRNA9,GRIA1,GRIK1,GRIN1,GRIN2A,GRIN2B,OPRM1,SLC6A1,SLC6A2,SLC6A3,SLC6A4,P2RX3,SLC16A1,SLC18A2,GABRA2,GABRA3,GABRA5
GO: Molecular Function	GO:0022803	passive transmembrane transporter activity		1.05e-30	8.056e-28	8.951e-29	6.463e-28	43	642	SCN11A,CACNA2D2,ITGAV,CHRM5,CHRNA4,CHRNA5,CHRNA7,CHRNB2,CHRNB4,ADRB2,KCND3,SCN1A,GLRA1,SCN3A,SCN4A,SCN5A,SCNN1A,KCNQ2,KCNQ3,AKT1,CACNA1H,TRPV3,CACNA1G,CHRNA10,CHRFAM7A,NOS1,CNR1,CACNA1A,CACNA1B,TRPV1,DRD4,HTR1B,CHRNA9,GRIA1,GRIK1,GRIN1,GRIN2A,GRIN2B,OPRM1,P2RX3,GABRA2,GABRA3,GABRA5
GO: Molecular Function	GO:0005261	cation channel activity		2.08e-30	1.595e-27	1.595e-28	1.152e-27	38	459	SCN11A,CACNA2D2,ITGAV,CHRNA4,CHRNA5,CHRNA7,CHRNB2,CHRNB4,ADRB2,KCND3,SCN1A,SCN3A,SCN4A,SCN5A,SCNN1A,KCNQ2,KCNQ3,AKT1,CACNA1H,TRPV3,CACNA1G,CHRNA10,CHRFAM7A,NOS1,CNR1,CACNA1A,CACNA1B,TRPV1,DRD4,HTR1B,CHRNA9,GRIA1,GRIK1,GRIN1,GRIN2A,GRIN2B,OPRM1,P2RX3
GO: Molecular Function	GO:0008227	G protein-coupled amine receptor activity		1.449e-29	1.111e-26	1.01e-27	7.293e-27	20	57	CHRM1,CHRM2,CHRM4,CHRM5,ADRA2C,ADRB1,ADRB2,HRH1,DRD1,HTR1A,DRD4,HTR1B,HTR1D,HTR2A,HTR2B,HTR2C,HTR4,HTR6,HTR7,HRH3
GO: Molecular Function	GO:0022890	inorganic cation transmembrane transporter activity		3.324e-29	2.55e-26	2.125e-27	1.534e-26	44	743	SCN11A,CACNA2D2,ITGAV,CHRNA4,CHRNA5,CHRNA7,CHRNB2,CHRNB4,ADRB2,KCND3,SCN1A,SCN3A,SCN4A,SCN5A,SCNN1A,HRH1,KCNQ2,KCNQ3,AKT1,CACNA1H,TRPV3,CACNA1G,CHRNA10,CHRFAM7A,NOS1,CNR1,CACNA1A,CACNA1B,TRPV1,DRD4,HTR1B,CHRNA9,GRIA1,GRIK1,GRIN1,GRIN2A,GRIN2B,OPRM1,SLC6A1,SLC6A2,SLC6A3,SLC6A4,P2RX3,SLC18A2
GO: Molecular Function	GO:0008324	cation transmembrane transporter activity		5.262e-28	4.036e-25	3.105e-26	2.242e-25	44	794	SCN11A,CACNA2D2,ITGAV,CHRNA4,CHRNA5,CHRNA7,CHRNB2,CHRNB4,ADRB2,KCND3,SCN1A,SCN3A,SCN4A,SCN5A,SCNN1A,HRH1,KCNQ2,KCNQ3,AKT1,CACNA1H,TRPV3,CACNA1G,CHRNA10,CHRFAM7A,NOS1,CNR1,CACNA1A,CACNA1B,TRPV1,DRD4,HTR1B,CHRNA9,GRIA1,GRIK1,GRIN1,GRIN2A,GRIN2B,OPRM1,SLC6A1,SLC6A2,SLC6A3,SLC6A4,P2RX3,SLC18A2
GO: Molecular Function	GO:0005230	extracellular ligand-gated ion channel activity		1.574e-26	1.207e-23	8.622e-25	6.225e-24	20	77	CHRM5,CHRNA4,CHRNA5,CHRNA7,CHRNB2,CHRNB4,GLRA1,CHRNA10,CHRFAM7A,TRPV1,CHRNA9,GRIA1,GRIK1,GRIN1,GRIN2A,GRIN2B,P2RX3,GABRA2,GABRA3,GABRA5
GO: Molecular Function	GO:0099589	serotonin receptor activity		2.457e-26	1.885e-23	1.178e-24	8.505e-24	17	43	CHRM1,CHRM2,CHRM4,CHRM5,HRH1,DRD1,HTR1A,DRD4,HTR1B,HTR1D,HTR2A,HTR2B,HTR2C,HTR4,HTR6,HTR7,HRH3
GO: Molecular Function	GO:0004993	G protein-coupled serotonin receptor activity		2.457e-26	1.885e-23	1.178e-24	8.505e-24	17	43	CHRM1,CHRM2,CHRM4,CHRM5,HRH1,DRD1,HTR1A,DRD4,HTR1B,HTR1D,HTR2A,HTR2B,HTR2C,HTR4,HTR6,HTR7,HRH3
GO: Molecular Function	GO:0046873	metal ion transmembrane transporter activity		4.199e-26	3.22e-23	1.894e-24	1.368e-23	37	559	SCN11A,CACNA2D2,ITGAV,CHRNA7,ADRB2,KCND3,SCN1A,SCN3A,SCN4A,SCN5A,SCNN1A,HRH1,KCNQ2,KCNQ3,AKT1,CACNA1H,TRPV3,CACNA1G,CHRNA10,NOS1,CNR1,CACNA1A,CACNA1B,TRPV1,DRD4,HTR1B,CHRNA9,GRIK1,GRIN1,GRIN2A,GRIN2B,OPRM1,SLC6A1,SLC6A2,SLC6A3,SLC6A4,SLC18A2
GO: Molecular Function	GO:0099529	neurotransmitter receptor activity involved in regulation of postsynaptic membrane potential		4.545e-26	3.486e-23	1.937e-24	1.398e-23	19	67	CHRM1,CHRNA4,CHRNA5,CHRNA7,CHRNB2,CHRNB4,ADRB1,GLRA1,CHRNA10,CHRFAM7A,CHRNA9,GRIA1,GRIK1,GRIN1,GRIN2A,GRIN2B,GABRA2,GABRA3,GABRA5
GO: Molecular Function	GO:0005215	transporter activity		1.111e-25	8.518e-23	4.483e-24	3.237e-23	53	1427	SCN11A,CACNA2D2,ITGAV,CHRM5,CHRNA4,CHRNA5,CHRNA7,CHRNB2,CHRNB4,ADRB2,KCND3,SCN1A,GLRA1,SCN3A,SCN4A,SCN5A,SCNN1A,TSPO,HRH1,KCNQ2,KCNQ3,AKT1,CACNA1H,TRPV3,CACNA1G,SLC52A2,CHRNA10,CHRFAM7A,NOS1,CNR1,CACNA1A,CACNA1B,TRPV1,DRD4,HTR1B,CHRNA9,GRIA1,GRIK1,GRIN1,GRIN2A,GRIN2B,APOE,OPRM1,SLC6A1,SLC6A2,SLC6A3,SLC6A4,P2RX3,SLC16A1,SLC18A2,GABRA2,GABRA3,GABRA5
GO: Molecular Function	GO:0022857	transmembrane transporter activity		1.714e-25	1.314e-22	6.572e-24	4.746e-23	51	1314	SCN11A,CACNA2D2,ITGAV,CHRM5,CHRNA4,CHRNA5,CHRNA7,CHRNB2,CHRNB4,ADRB2,KCND3,SCN1A,GLRA1,SCN3A,SCN4A,SCN5A,SCNN1A,HRH1,KCNQ2,KCNQ3,AKT1,CACNA1H,TRPV3,CACNA1G,SLC52A2,CHRNA10,CHRFAM7A,NOS1,CNR1,CACNA1A,CACNA1B,TRPV1,DRD4,HTR1B,CHRNA9,GRIA1,GRIK1,GRIN1,GRIN2A,GRIN2B,OPRM1,SLC6A1,SLC6A2,SLC6A3,SLC6A4,P2RX3,SLC16A1,SLC18A2,GABRA2,GABRA3,GABRA5
GO: Molecular Function	GO:0005231	excitatory extracellular ligand-gated ion channel activity		8.225e-25	6.309e-22	3.004e-23	2.169e-22	18	63	CHRM5,CHRNA4,CHRNA5,CHRNA7,CHRNB2,CHRNB4,GLRA1,CHRNA10,CHRFAM7A,TRPV1,CHRNA9,GRIK1,GRIN2A,GRIN2B,P2RX3,GABRA2,GABRA3,GABRA5
GO: Molecular Function	GO:1904315	transmitter-gated ion channel activity involved in regulation of postsynaptic membrane potential		7.132e-23	5.47e-20	2.487e-21	1.795e-20	17	64	CHRNA4,CHRNA5,CHRNA7,CHRNB2,CHRNB4,GLRA1,CHRNA10,CHRFAM7A,CHRNA9,GRIA1,GRIK1,GRIN1,GRIN2A,GRIN2B,GABRA2,GABRA3,GABRA5
GO: Molecular Function	GO:0022835	transmitter-gated channel activity		1.286e-22	9.864e-20	4.11e-21	2.968e-20	17	66	CHRNA4,CHRNA5,CHRNA7,CHRNB2,CHRNB4,GLRA1,CHRNA10,CHRFAM7A,CHRNA9,GRIA1,GRIK1,GRIN1,GRIN2A,GRIN2B,GABRA2,GABRA3,GABRA5
GO: Molecular Function	GO:0022824	transmitter-gated ion channel activity		1.286e-22	9.864e-20	4.11e-21	2.968e-20	17	66	CHRNA4,CHRNA5,CHRNA7,CHRNB2,CHRNB4,GLRA1,CHRNA10,CHRFAM7A,CHRNA9,GRIA1,GRIK1,GRIN1,GRIN2A,GRIN2B,GABRA2,GABRA3,GABRA5
GO: Molecular Function	GO:0015276	ligand-gated ion channel activity		1.679e-21	1.288e-18	5.151e-20	3.719e-19	21	154	CHRM5,CHRNA4,CHRNA5,CHRNA7,CHRNB2,CHRNB4,GLRA1,SCNN1A,CHRNA10,CHRFAM7A,TRPV1,CHRNA9,GRIA1,GRIK1,GRIN1,GRIN2A,GRIN2B,P2RX3,GABRA2,GABRA3,GABRA5
GO: Molecular Function	GO:0043176	amine binding		2.037e-21	1.562e-18	6.008e-20	4.338e-19	12	21	MAOA,ADRB1,HTR1A,HTR1B,HTR1D,HTR2A,HTR2B,HTR2C,HTR4,SLC6A3,SLC6A4,HRH3
GO: Molecular Function	GO:0022834	ligand-gated channel activity		2.547e-21	1.954e-18	7.236e-20	5.225e-19	21	157	CHRM5,CHRNA4,CHRNA5,CHRNA7,CHRNB2,CHRNB4,GLRA1,SCNN1A,CHRNA10,CHRFAM7A,TRPV1,CHRNA9,GRIA1,GRIK1,GRIN1,GRIN2A,GRIN2B,P2RX3,GABRA2,GABRA3,GABRA5
GO: Molecular Function	GO:0004930	G protein-coupled receptor activity		4.59e-21	3.52e-18	1.257e-19	9.078e-19	39	888	SIGMAR1,AVPR1B,CHRM1,CHRM2,CHRM4,CHRM5,BDKRB2,ADORA2A,ADORA3,ADRA2C,ADRB1,ADRB2,AGTR1,HRH1,TACR2,CNR1,CNR2,DRD1,DRD2,HTR1A,DRD3,DRD4,HTR1B,HTR1D,NPY5R,HTR2A,HTR2B,HTR2C,HTR4,HTR6,HTR7,NTSR1,GRIN1,PPARG,OPRD1,OPRK1,OPRM1,MTNR1A,HRH3
GO: Molecular Function	GO:0005244	voltage-gated ion channel activity		1.813e-18	1.391e-15	4.796e-17	3.463e-16	21	214	SCN11A,CACNA2D2,ITGAV,KCND3,SCN1A,SCN3A,SCN4A,SCN5A,KCNQ2,KCNQ3,CACNA1H,CACNA1G,CNR1,CACNA1A,CACNA1B,TRPV1,HTR1B,GRIN1,GRIN2A,GRIN2B,OPRM1
GO: Molecular Function	GO:0022832	voltage-gated channel activity		2.666e-18	2.045e-15	6.817e-17	4.922e-16	21	218	SCN11A,CACNA2D2,ITGAV,KCND3,SCN1A,SCN3A,SCN4A,SCN5A,KCNQ2,KCNQ3,CACNA1H,CACNA1G,CNR1,CACNA1A,CACNA1B,TRPV1,HTR1B,GRIN1,GRIN2A,GRIN2B,OPRM1
GO: Molecular Function	GO:0099094	ligand-gated cation channel activity		1.43e-16	1.097e-13	3.539e-15	2.555e-14	16	118	CHRNA4,CHRNA5,CHRNA7,CHRNB2,CHRNB4,SCNN1A,CHRNA10,CHRFAM7A,TRPV1,CHRNA9,GRIA1,GRIK1,GRIN1,GRIN2A,GRIN2B,P2RX3
GO: Molecular Function	GO:0042165	neurotransmitter binding		1.897e-16	1.455e-13	4.546e-15	3.282e-14	10	23	ACHE,CHRNA4,CHRNA5,CHRNA7,CHRNB2,CHRNB4,CHRFAM7A,GRIN1,GRIN2A,GRIN2B
GO: Molecular Function	GO:0051378	serotonin binding		3.038e-16	2.331e-13	7.062e-15	5.099e-14	9	16	MAOA,HTR1A,HTR1B,HTR1D,HTR2A,HTR2B,HTR2C,HTR4,SLC6A4
GO: Molecular Function	GO:0015085	calcium ion transmembrane transporter activity		8.185e-16	6.278e-13	1.847e-14	1.333e-13	18	187	CACNA2D2,ITGAV,CHRNA7,HRH1,CACNA1H,TRPV3,CACNA1G,CHRNA10,CNR1,CACNA1A,CACNA1B,TRPV1,HTR1B,CHRNA9,GRIN1,GRIN2A,GRIN2B,OPRM1
GO: Molecular Function	GO:0097110	scaffold protein binding		1.208e-15	9.267e-13	2.648e-14	1.912e-13	14	88	CHRNA7,CHUK,SCN5A,DLG4,CACNA1H,CACNA1G,CHRFAM7A,NOS1,NOS3,GRIA1,GRIK1,GRIN2A,GRIN2B,IKBKB
GO: Molecular Function	GO:0005262	calcium channel activity		2.113e-15	1.621e-12	4.503e-14	3.251e-13	17	167	CACNA2D2,ITGAV,CHRNA7,CACNA1H,TRPV3,CACNA1G,CHRNA10,CNR1,CACNA1A,CACNA1B,TRPV1,HTR1B,CHRNA9,GRIN1,GRIN2A,GRIN2B,OPRM1
GO: Molecular Function	GO:0015464	acetylcholine receptor activity		3.042e-15	2.333e-12	6.305e-14	4.552e-13	11	41	CHRM1,CHRM2,CHRM4,CHRM5,CHRNA4,CHRNA5,CHRNA7,CHRNB2,CHRNB4,CHRFAM7A,HRH3
GO: Molecular Function	GO:0022843	voltage-gated cation channel activity		2.159e-14	1.656e-11	4.357e-13	3.146e-12	16	161	CACNA2D2,ITGAV,KCND3,KCNQ2,KCNQ3,CACNA1H,CACNA1G,CNR1,CACNA1A,CACNA1B,TRPV1,HTR1B,GRIN1,GRIN2A,GRIN2B,OPRM1
GO: Molecular Function	GO:0001540	amyloid-beta binding		3.036e-14	2.328e-11	5.97e-13	4.311e-12	14	110	ACHE,BACE1,BCHE,CHRNA7,ADRB2,NGFR,CHRFAM7A,CACNA1A,CACNA1B,GRIA1,GRIN1,GRIN2A,GRIN2B,APOE
GO: Molecular Function	GO:0022848	acetylcholine-gated cation-selective channel activity		9.799e-14	7.516e-11	1.879e-12	1.357e-11	8	17	CHRNA4,CHRNA5,CHRNA7,CHRNB2,CHRNB4,CHRNA10,CHRFAM7A,CHRNA9
GO: Molecular Function	GO:0042166	acetylcholine binding		1.072e-12	8.226e-10	2.006e-11	1.449e-10	7	13	ACHE,CHRNA4,CHRNA5,CHRNA7,CHRNB2,CHRNB4,CHRFAM7A
GO: Molecular Function	GO:0042277	peptide binding		1.149e-12	8.816e-10	2.099e-11	1.516e-10	21	417	AVPR1B,ACHE,BACE1,BCHE,CHRNA7,ADRB2,NGFR,CHRFAM7A,CACNA1A,CACNA1B,NPY5R,GRIA1,GRIN1,GRIN2A,GRIN2B,APOE,PPARG,PPID,OPRD1,OPRK1,OPRM1
GO: Molecular Function	GO:0005245	voltage-gated calcium channel activity		1.454e-12	1.115e-09	2.594e-11	1.873e-10	10	50	CACNA2D2,ITGAV,CACNA1H,CACNA1G,CNR1,CACNA1A,CACNA1B,TRPV1,HTR1B,OPRM1
GO: Molecular Function	GO:1901338	catecholamine binding		2.133e-12	1.636e-09	3.718e-11	2.684e-10	7	14	ADRA2C,ADRB2,DRD1,DRD2,DRD4,SLC6A3,HRH3
GO: Molecular Function	GO:0015108	chloride transmembrane transporter activity		7.416e-12	5.688e-09	1.264e-10	9.126e-10	13	132	CHRM5,CHRNA7,GLRA1,CHRFAM7A,TRPV1,SLC6A1,SLC6A2,SLC6A3,SLC6A4,SLC18A2,GABRA2,GABRA3,GABRA5
GO: Molecular Function	GO:0033218	amide binding		7.626e-12	5.849e-09	1.272e-10	9.181e-10	22	513	AVPR1B,ACHE,BACE1,BCHE,CHRNA7,ADRB2,NGFR,CHRFAM7A,CACNA1A,CACNA1B,NPY5R,GRIA1,GRIN1,GRIN2A,GRIN2B,APOE,PPARG,PPID,OPRD1,OPRK1,OPRM1,MTR
GO: Molecular Function	GO:0015081	sodium ion transmembrane transporter activity		1.192e-11	9.146e-09	1.946e-10	1.405e-09	15	204	SCN11A,SCN1A,SCN3A,SCN4A,SCN5A,SCNN1A,CACNA1H,CACNA1G,NOS1,GRIK1,SLC6A1,SLC6A2,SLC6A3,SLC6A4,SLC18A2
GO: Molecular Function	GO:0099528	G protein-coupled neurotransmitter receptor activity		2.008e-11	1.54e-08	3.208e-10	2.317e-09	6	10	CHRM1,CHRM2,CHRM4,CHRM5,ADRB1,HRH3
GO: Molecular Function	GO:0016597	amino acid binding		1.721e-10	1.32e-07	2.694e-09	1.945e-08	10	79	IDO1,DDC,GLRA1,NOS1,NOS3,GRIK1,GRIN1,GRIN2A,GRIN2B,MTR
GO: Molecular Function	GO:0005102	signaling receptor binding		2.948e-10	2.261e-07	4.522e-09	3.265e-08	38	1813	GHRL,SIGMAR1,ESR1,ESR2,ITGAV,BDKRB2,CHUK,ADORA2A,ADRA2C,ADRB1,ADRB2,UCHL1,AGTR1,NGFR,DLG4,PLAT,ADAM17,CHRNA10,CNTF,DRD1,DRD2,HTR1A,DRD3,NTRK1,GRIA1,CPE,GRIN1,GRIN2A,GRIN2B,APOE,CRH,LEP,OPRD1,OPRK1,IFNG,SLC6A3,IKBKB,GABRA5
GO: Molecular Function	GO:0016907	G protein-coupled acetylcholine receptor activity		3.048e-10	2.338e-07	4.584e-09	3.31e-08	5	7	CHRM1,CHRM2,CHRM4,CHRM5,HRH3
GO: Molecular Function	GO:0005272	sodium channel activity		4.562e-10	3.499e-07	6.728e-09	4.858e-08	10	87	SCN11A,SCN1A,SCN3A,SCN4A,SCN5A,SCNN1A,CACNA1H,CACNA1G,NOS1,GRIK1
GO: Molecular Function	GO:0005248	voltage-gated sodium channel activity		5.12e-10	3.927e-07	7.41e-09	5.35e-08	7	27	SCN11A,SCN1A,SCN3A,SCN4A,SCN5A,CACNA1H,CACNA1G
GO: Molecular Function	GO:0015103	inorganic anion transmembrane transporter activity		5.237e-10	4.017e-07	7.438e-09	5.371e-08	13	185	CHRM5,CHRNA7,GLRA1,CHRFAM7A,TRPV1,SLC6A1,SLC6A2,SLC6A3,SLC6A4,SLC18A2,GABRA2,GABRA3,GABRA5
GO: Molecular Function	GO:0001664	G protein-coupled receptor binding		1.521e-09	1.166e-06	2.121e-08	1.531e-07	16	336	GHRL,SIGMAR1,ESR1,BDKRB2,ADORA2A,ADRA2C,ADRB1,ADRB2,UCHL1,AGTR1,DLG4,DRD1,DRD3,GRIA1,GRIN2B,CRH
GO: Molecular Function	GO:0008509	anion transmembrane transporter activity		1.657e-09	1.271e-06	2.269e-08	1.638e-07	16	338	CHRM5,CHRNA7,GLRA1,SLC52A2,CHRFAM7A,TRPV1,GRIK1,SLC6A1,SLC6A2,SLC6A3,SLC6A4,SLC16A1,SLC18A2,GABRA2,GABRA3,GABRA5
GO: Molecular Function	GO:0035254	glutamate receptor binding		2.093e-09	1.605e-06	2.816e-08	2.034e-07	9	74	ESR1,ADORA2A,ADRB2,DLG4,DRD2,GRIA1,GRIN1,GRIN2A,GRIN2B
GO: Molecular Function	GO:0004952	dopamine neurotransmitter receptor activity		1.087e-08	8.339e-06	1.438e-07	1.038e-06	4	5	DRD1,DRD2,DRD3,DRD4
GO: Molecular Function	GO:0031690	adrenergic receptor binding		1.555e-08	1.193e-05	2.022e-07	1.46e-06	6	25	BDKRB2,ADRA2C,ADRB1,UCHL1,DLG4,GRIA1
GO: Molecular Function	GO:0015378	sodium:chloride symporter activity		4.169e-08	3.198e-05	5.33e-07	3.848e-06	5	15	SLC6A1,SLC6A2,SLC6A3,SLC6A4,SLC18A2
GO: Molecular Function	GO:0035240	dopamine binding		7.529e-08	5.775e-05	9.467e-07	6.836e-06	4	7	DRD1,DRD2,DRD4,SLC6A3
GO: Molecular Function	GO:0005237	inhibitory extracellular ligand-gated ion channel activity		1.17e-07	8.973e-05	1.424e-06	1.028e-05	5	18	CHRM5,GLRA1,GABRA2,GABRA3,GABRA5
GO: Molecular Function	GO:0015373	anion:sodium symporter activity		1.17e-07	8.973e-05	1.424e-06	1.028e-05	5	18	SLC6A1,SLC6A2,SLC6A3,SLC6A4,SLC18A2
GO: Molecular Function	GO:0051379	epinephrine binding		1.498e-07	0.0001149	1.795e-06	1.296e-05	4	8	ADRA2C,ADRB2,DRD4,HRH3
GO: Molecular Function	GO:0004970	ionotropic glutamate receptor activity		1.579e-07	0.0001211	1.863e-06	1.345e-05	5	19	GRIA1,GRIK1,GRIN1,GRIN2A,GRIN2B
GO: Molecular Function	GO:0008528	G protein-coupled peptide receptor activity		1.794e-07	0.0001376	2.085e-06	1.505e-05	10	161	SIGMAR1,AVPR1B,BDKRB2,AGTR1,TACR2,NPY5R,NTSR1,OPRD1,OPRK1,OPRM1
GO: Molecular Function	GO:0044877	protein-containing complex binding		1.886e-07	0.0001446	2.159e-06	1.559e-05	32	1726	ACHE,ESR1,ITGAV,CHRNA4,CHRNA5,CHRNB2,CHRNB4,CHUK,ADORA2A,PARP1,ADRB2,GLRA1,NGFR,DLG4,ADAM17,CNTF,DRD1,DRD2,HTR2A,FOS,NTSR1,GRIA1,GRIN1,GRIN2A,GRIN2B,APOE,SIRT1,SLC6A3,SLC6A4,CALY,IKBKB,TOP1
GO: Molecular Function	GO:0043177	organic acid binding		2.083e-07	0.0001597	2.349e-06	1.696e-05	11	207	IDO1,DDC,GLRA1,NOS1,NOS3,GRIK1,GRIN1,GRIN2A,GRIN2B,PPARG,MTR
GO: Molecular Function	GO:0001653	peptide receptor activity		2.386e-07	0.000183	2.652e-06	1.915e-05	10	166	SIGMAR1,AVPR1B,BDKRB2,AGTR1,TACR2,NPY5R,NTSR1,OPRD1,OPRK1,OPRM1
GO: Molecular Function	GO:0004985	G protein-coupled opioid receptor activity		2.682e-07	0.0002057	2.938e-06	2.121e-05	4	9	SIGMAR1,OPRD1,OPRK1,OPRM1
GO: Molecular Function	GO:0015377	cation:chloride symporter activity		2.732e-07	0.0002096	2.952e-06	2.131e-05	5	21	SLC6A1,SLC6A2,SLC6A3,SLC6A4,SLC18A2
GO: Molecular Function	GO:0008384	IkappaB kinase activity		3.255e-07	0.0002496	3.373e-06	2.436e-05	3	3	CHUK,IKBKE,IKBKB
GO: Molecular Function	GO:0001591	dopamine neurotransmitter receptor activity, coupled via Gi/Go		3.255e-07	0.0002496	3.373e-06	2.436e-05	3	3	DRD2,DRD3,DRD4
GO: Molecular Function	GO:0001587	Gq/11-coupled serotonin receptor activity		3.255e-07	0.0002496	3.373e-06	2.436e-05	3	3	HTR2A,HTR2B,HTR2C
GO: Molecular Function	GO:0008504	monoamine transmembrane transporter activity		4.445e-07	0.0003409	4.451e-06	3.214e-05	4	10	SLC6A2,SLC6A3,SLC6A4,SLC18A2
GO: Molecular Function	GO:0004935	adrenergic receptor activity		4.445e-07	0.0003409	4.451e-06	3.214e-05	4	10	ADRA2C,ADRB1,ADRB2,HRH3
GO: Molecular Function	GO:0099095	ligand-gated anion channel activity		4.468e-07	0.0003427	4.451e-06	3.214e-05	5	23	CHRM5,GLRA1,GABRA2,GABRA3,GABRA5
GO: Molecular Function	GO:0005254	chloride channel activity		5.005e-07	0.0003839	4.921e-06	3.553e-05	8	101	CHRM5,CHRNA7,GLRA1,CHRFAM7A,TRPV1,GABRA2,GABRA3,GABRA5
GO: Molecular Function	GO:0001965	G-protein alpha-subunit binding		5.565e-07	0.0004268	5.403e-06	3.901e-05	6	44	ADRB2,DRD1,HTR1A,HTR2B,GRIA1,OPRM1
GO: Molecular Function	GO:0005516	calmodulin binding		5.962e-07	0.0004573	5.716e-06	4.127e-05	11	230	SCN3A,SCN5A,NGFR,KCNQ2,KCNQ3,AKT1,NOS1,NOS3,CACNA1A,TRPV1,GRIN1
GO: Molecular Function	GO:0008503	benzodiazepine receptor activity		6.948e-07	0.0005329	6.526e-06	4.712e-05	4	11	TSPO,GABRA2,GABRA3,GABRA5
GO: Molecular Function	GO:0050780	dopamine receptor binding		6.977e-07	0.0005352	6.526e-06	4.712e-05	5	25	AGTR1,DLG4,DRD1,DRD3,GRIN2B
GO: Molecular Function	GO:0015296	anion:cation symporter activity		8.591e-07	0.0006589	7.939e-06	5.732e-05	5	26	SLC6A1,SLC6A2,SLC6A3,SLC6A4,SLC18A2
GO: Molecular Function	GO:0008066	glutamate receptor activity		1.048e-06	0.0008042	9.574e-06	6.912e-05	5	27	GRIA1,GRIK1,GRIN1,GRIN2A,GRIN2B
GO: Molecular Function	GO:0005253	anion channel activity		1.351e-06	0.001036	1.219e-05	8.801e-05	8	115	CHRM5,CHRNA7,GLRA1,CHRFAM7A,TRPV1,GABRA2,GABRA3,GABRA5
GO: Molecular Function	GO:0004517	nitric-oxide synthase activity		2.074e-06	0.001591	1.85e-05	0.0001335	4	14	ESR1,AKT1,NOS1,NOS3
GO: Molecular Function	GO:0019902	phosphatase binding		2.472e-06	0.001896	2.179e-05	0.0001574	11	266	ADRB2,DLG4,AKT1,CACNA1B,DRD1,GRIN1,PPARG,SLC6A3,IKBKE,MAPK1,IKBKB
GO: Molecular Function	GO:0016595	glutamate binding		2.813e-06	0.002157	2.452e-05	0.000177	4	15	GRIK1,GRIN1,GRIN2A,GRIN2B
GO: Molecular Function	GO:0022849	glutamate-gated calcium ion channel activity		3.2e-06	0.002454	2.727e-05	0.0001969	3	5	GRIN1,GRIN2A,GRIN2B
GO: Molecular Function	GO:0031694	alpha-2A adrenergic receptor binding		3.2e-06	0.002454	2.727e-05	0.0001969	3	5	ADRA2C,ADRB1,UCHL1
GO: Molecular Function	GO:0008179	adenylate cyclase binding		3.73e-06	0.002861	3.144e-05	0.000227	4	16	CHRNA7,ADRB2,CHRFAM7A,GRIA1
GO: Molecular Function	GO:0005234	extracellularly glutamate-gated ion channel activity		1.109e-05	0.008503	9.242e-05	0.0006673	3	7	GRIK1,GRIN2A,GRIN2B
GO: Molecular Function	GO:0004972	NMDA glutamate receptor activity		1.765e-05	0.01354	0.000144	0.00104	3	8	GRIN1,GRIN2A,GRIN2B
GO: Molecular Function	GO:0004969	histamine receptor activity		1.765e-05	0.01354	0.000144	0.00104	3	8	HRH1,HTR6,HRH3
GO: Molecular Function	GO:0019903	protein phosphatase binding		1.834e-05	0.01406	0.000148	0.001069	9	214	ADRB2,DLG4,AKT1,CACNA1B,DRD1,PPARG,SLC6A3,IKBKE,IKBKB
GO: Molecular Function	GO:0099106	ion channel regulator activity		1.962e-05	0.01504	0.0001567	0.001132	8	165	CACNA2D2,CHRNA7,ADRB2,AKT1,CHRFAM7A,NOS1,TRPV1,DRD4
GO: Molecular Function	GO:0019901	protein kinase binding		2.522e-05	0.01934	0.0001994	0.00144	18	855	AVPR1B,ESR1,ITGAV,CHRNA7,PARP1,AGTR1,SCN5A,KCNQ3,DLG4,AKT1,AKT2,CHRFAM7A,GRIA1,CASP9,GRIN2A,SIRT1,MAPK1,IKBKB
GO: Molecular Function	GO:0016247	channel regulator activity		2.758e-05	0.02115	0.0002158	0.001558	8	173	CACNA2D2,CHRNA7,ADRB2,AKT1,CHRFAM7A,NOS1,TRPV1,DRD4
GO: Molecular Function	GO:0099604	ligand-gated calcium channel activity		2.904e-05	0.02227	0.000225	0.001624	4	26	TRPV1,GRIN1,GRIN2A,GRIN2B
GO: Molecular Function	GO:0019900	kinase binding		3.071e-05	0.02355	0.0002355	0.001701	19	952	AVPR1B,ESR1,ITGAV,CHRNA7,PARP1,AGTR1,SCN5A,KCNQ3,DLG4,AKT1,AKT2,CHRFAM7A,NTRK1,GRIA1,CASP9,GRIN2A,SIRT1,MAPK1,IKBKB
GO: Molecular Function	GO:0031698	beta-2 adrenergic receptor binding		3.743e-05	0.02871	0.0002843	0.002053	3	10	BDKRB2,DLG4,GRIA1
GO: Molecular Function	GO:0042803	protein homodimerization activity		4.147e-05	0.03181	0.0003119	0.002252	17	805	ABAT,ACHE,PTGS2,CHRNA7,CHUK,PARP1,ADRA2C,ADRB2,PDXP,AKT1,CHRFAM7A,KYNU,NTRK1,AOX1,APOE,PDXK,IKBKB
GO: Molecular Function	GO:0050048	L-leucine:2-oxoglutarate aminotransferase activity		4.777e-05	0.03664	0.0003293	0.002377	2	2	BCAT1,BCAT2
GO: Molecular Function	GO:0052654	L-leucine transaminase activity		4.777e-05	0.03664	0.0003293	0.002377	2	2	BCAT1,BCAT2
GO: Molecular Function	GO:0052655	L-valine transaminase activity		4.777e-05	0.03664	0.0003293	0.002377	2	2	BCAT1,BCAT2
GO: Molecular Function	GO:0052656	L-isoleucine transaminase activity		4.777e-05	0.03664	0.0003293	0.002377	2	2	BCAT1,BCAT2
GO: Molecular Function	GO:0038047	morphine receptor activity		4.777e-05	0.03664	0.0003293	0.002377	2	2	OPRD1,OPRM1
GO: Molecular Function	GO:0038046	G protein-coupled enkephalin receptor activity		4.777e-05	0.03664	0.0003293	0.002377	2	2	OPRD1,OPRM1
GO: Molecular Function	GO:0004084	branched-chain-amino-acid transaminase activity		4.777e-05	0.03664	0.0003293	0.002377	2	2	BCAT1,BCAT2
GO: Molecular Function	GO:0071886	1-(4-iodo-2,5-dimethoxyphenyl)propan-2-amine binding		4.777e-05	0.03664	0.0003293	0.002377	2	2	HTR2A,HTR2C
GO: Molecular Function	GO:0003990	acetylcholinesterase activity		4.777e-05	0.03664	0.0003293	0.002377	2	2	ACHE,BCHE
GO: Molecular Function	GO:0031406	carboxylic acid binding		4.808e-05	0.03688	0.0003293	0.002377	9	242	GLRA1,NOS1,NOS3,GRIK1,GRIN1,GRIN2A,GRIN2B,PPARG,MTR
GO: Molecular Function	GO:0031402	sodium ion binding		8.787e-05	0.0674	0.0005912	0.004269	3	13	SCN1A,SCN3A,PDXK
GO: Molecular Function	GO:0022851	GABA-gated chloride ion channel activity		8.787e-05	0.0674	0.0005912	0.004269	3	13	GABRA2,GABRA3,GABRA5
GO: Molecular Function	GO:0046983	protein dimerization activity		9.49e-05	0.07278	0.0006329	0.00457	21	1218	ABAT,ACHE,PTGS2,BDKRB2,CHRNA7,CHUK,PARP1,ADRA2C,ADRB1,ADRB2,AGTR1,PDXP,DLG4,AKT1,CHRFAM7A,KYNU,NTRK1,AOX1,APOE,PDXK,IKBKB
GO: Molecular Function	GO:0051117	ATPase binding		0.0001105	0.08479	0.0007232	0.005222	6	109	ESR1,CHRNA7,CHRFAM7A,NOS1,DRD1,GRIN2A
GO: Molecular Function	GO:0031748	D1 dopamine receptor binding		0.0001113	0.08534	0.0007232	0.005222	3	14	AGTR1,DLG4,DRD3
GO: Molecular Function	GO:0016594	glycine binding		0.0001113	0.08534	0.0007232	0.005222	3	14	GLRA1,GRIN1,GRIN2B
GO: Molecular Function	GO:1901618	organic hydroxy compound transmembrane transporter activity		0.0001157	0.08871	0.0007455	0.005383	5	69	SLC6A2,SLC6A3,SLC6A4,SLC16A1,SLC18A2
GO: Molecular Function	GO:0005267	potassium channel activity		0.0001206	0.0925	0.0007708	0.005565	7	159	ADRB2,KCND3,KCNQ2,KCNQ3,AKT1,DRD4,GRIK1
GO: Molecular Function	GO:0042923	neuropeptide binding		0.0001345	0.1031	0.0008523	0.006154	4	38	NPY5R,OPRD1,OPRK1,OPRM1
GO: Molecular Function	GO:0097621	monoamine oxidase activity		0.0001417	0.1087	0.0008557	0.006178	2	3	MAOA,MAOB
GO: Molecular Function	GO:0031711	bradykinin receptor binding		0.0001417	0.1087	0.0008557	0.006178	2	3	ADRB2,AGTR1
GO: Molecular Function	GO:0005334	norepinephrine:sodium symporter activity		0.0001417	0.1087	0.0008557	0.006178	2	3	SLC6A2,SLC6A3
GO: Molecular Function	GO:0005335	serotonin:sodium symporter activity		0.0001417	0.1087	0.0008557	0.006178	2	3	SLC6A4,SLC18A2
GO: Molecular Function	GO:0030284	nuclear estrogen receptor activity		0.0001417	0.1087	0.0008557	0.006178	2	3	ESR1,ESR2
GO: Molecular Function	GO:0004939	beta-adrenergic receptor activity		0.0001417	0.1087	0.0008557	0.006178	2	3	ADRB1,ADRB2
GO: Molecular Function	GO:0046906	tetrapyrrole binding		0.0001518	0.1164	0.0009095	0.006567	7	165	IDO1,CYP19A1,PTGS2,NOS1,NOS3,MPO,MTR
GO: Molecular Function	GO:0035255	ionotropic glutamate receptor binding		0.0001996	0.1531	0.001187	0.008567	4	42	ADRB2,DLG4,DRD2,GRIN2B
GO: Molecular Function	GO:0051721	protein phosphatase 2A binding		0.0002189	0.1679	0.001285	0.009279	4	43	ADRB2,AKT1,CACNA1B,SLC6A3
GO: Molecular Function	GO:0015370	solute:sodium symporter activity		0.0002195	0.1683	0.001285	0.009279	5	79	SLC6A1,SLC6A2,SLC6A3,SLC6A4,SLC18A2
GO: Molecular Function	GO:0017081	chloride channel regulator activity		0.0002444	0.1875	0.00142	0.01026	3	18	CHRNA7,CHRFAM7A,TRPV1
GO: Molecular Function	GO:0034056	estrogen response element binding		0.0002821	0.2164	0.001513	0.01092	2	4	ESR1,ESR2
GO: Molecular Function	GO:0004104	cholinesterase activity		0.0002821	0.2164	0.001513	0.01092	2	4	ACHE,BCHE
GO: Molecular Function	GO:0051380	norepinephrine binding		0.0002821	0.2164	0.001513	0.01092	2	4	ADRB2,DRD4
GO: Molecular Function	GO:0005330	dopamine:sodium symporter activity		0.0002821	0.2164	0.001513	0.01092	2	4	SLC6A2,SLC6A3
GO: Molecular Function	GO:0052595	aliphatic amine oxidase activity		0.0002821	0.2164	0.001513	0.01092	2	4	MAOA,MAOB
GO: Molecular Function	GO:0052596	phenethylamine:oxygen oxidoreductase (deaminating) activity		0.0002821	0.2164	0.001513	0.01092	2	4	MAOA,MAOB
GO: Molecular Function	GO:0034617	tetrahydrobiopterin binding		0.0002821	0.2164	0.001513	0.01092	2	4	NOS1,NOS3
GO: Molecular Function	GO:0008332	low voltage-gated calcium channel activity		0.0002821	0.2164	0.001513	0.01092	2	4	CACNA1H,CACNA1G
GO: Molecular Function	GO:0099583	neurotransmitter receptor activity involved in regulation of postsynaptic cytosolic calcium ion concentration		0.0002821	0.2164	0.001513	0.01092	2	4	GRIA1,GRIN2B
GO: Molecular Function	GO:0004949	cannabinoid receptor activity		0.0002821	0.2164	0.001513	0.01092	2	4	CNR1,CNR2
GO: Molecular Function	GO:0004938	alpha2-adrenergic receptor activity		0.0002821	0.2164	0.001513	0.01092	2	4	ADRA2C,HRH3
GO: Molecular Function	GO:0004890	GABA-A receptor activity		0.0002888	0.2215	0.001538	0.01111	3	19	GABRA2,GABRA3,GABRA5
GO: Molecular Function	GO:0005326	neurotransmitter transmembrane transporter activity		0.000338	0.2593	0.001788	0.01291	3	20	SLC6A2,SLC6A3,SLC6A4
GO: Molecular Function	GO:0016917	GABA receptor activity		0.0004521	0.3467	0.002375	0.01715	3	22	GABRA2,GABRA3,GABRA5
GO: Molecular Function	GO:0015079	potassium ion transmembrane transporter activity		0.0004604	0.3532	0.002402	0.01735	7	198	ADRB2,KCND3,KCNQ2,KCNQ3,AKT1,DRD4,GRIK1
GO: Molecular Function	GO:0090722	receptor-receptor interaction		0.000468	0.359	0.002409	0.01739	2	5	ADRB2,HTR1A
GO: Molecular Function	GO:1903924	estradiol binding		0.000468	0.359	0.002409	0.01739	2	5	ESR1,ESR2
GO: Molecular Function	GO:0004879	nuclear receptor activity		0.0004923	0.3776	0.002501	0.01806	4	53	ESR1,ESR2,NR1I2,PPARG
GO: Molecular Function	GO:0098531	ligand-activated transcription factor activity		0.0004923	0.3776	0.002501	0.01806	4	53	ESR1,ESR2,NR1I2,PPARG
GO: Molecular Function	GO:0050660	flavin adenine dinucleotide binding		0.0005166	0.3963	0.002593	0.01872	5	95	MAOA,MAOB,NOS1,NOS3,AOX1
GO: Molecular Function	GO:0050998	nitric-oxide synthase binding		0.0005172	0.3967	0.002593	0.01872	3	23	SCN5A,NOS3,SLC6A4
GO: Molecular Function	GO:0030331	nuclear estrogen receptor binding		0.0005288	0.4056	0.002617	0.0189	4	54	ESR1,PARP1,PPARG,PPID
GO: Molecular Function	GO:0008188	neuropeptide receptor activity		0.0005288	0.4056	0.002617	0.0189	4	54	TACR2,NPY5R,NTSR1,OPRM1
GO: Molecular Function	GO:0019904	protein domain specific binding		0.0005652	0.4335	0.002771	0.02001	16	911	DDC,ADRB1,ADRB2,SCN5A,SCNN1A,DLG4,ADAM17,DRD3,DRD4,GRIA1,CASP9,CPE,PPARG,SIRT1,OPRM1,TOP1
GO: Molecular Function	GO:0030170	pyridoxal phosphate binding		0.0005673	0.4351	0.002771	0.02001	4	55	ABAT,DDC,KYNU,PDXK
GO: Molecular Function	GO:0070279	vitamin B6 binding		0.0006077	0.4661	0.00295	0.0213	4	56	ABAT,DDC,KYNU,PDXK
GO: Molecular Function	GO:0015293	symporter activity		0.0006644	0.5096	0.003168	0.02287	6	152	SLC6A1,SLC6A2,SLC6A3,SLC6A4,SLC16A1,SLC18A2
GO: Molecular Function	GO:0031420	alkali metal ion binding		0.000665	0.5101	0.003168	0.02287	3	25	SCN1A,SCN3A,PDXK
GO: Molecular Function	GO:0070412	R-SMAD binding		0.000665	0.5101	0.003168	0.02287	3	25	PARP1,FOS,PPARG
GO: Molecular Function	GO:0016709	oxidoreductase activity, acting on paired donors, with incorporation or reduction of molecular oxygen, NAD(P)H as one donor, and incorporation of one atom of oxygen		0.0006945	0.5327	0.00321	0.02317	4	58	ESR1,AKT1,NOS1,NOS3
GO: Molecular Function	GO:0099511	voltage-gated calcium channel activity involved in regulation of cytosolic calcium levels		0.0006988	0.536	0.00321	0.02317	2	6	CACNA1A,HTR1B
GO: Molecular Function	GO:0099507	ligand-gated ion channel activity involved in regulation of presynaptic membrane potential		0.0006988	0.536	0.00321	0.02317	2	6	GRIN1,GRIN2A
GO: Molecular Function	GO:0099626	voltage-gated calcium channel activity involved in regulation of presynaptic cytosolic calcium levels		0.0006988	0.536	0.00321	0.02317	2	6	CACNA1A,HTR1B
GO: Molecular Function	GO:0016933	extracellularly glycine-gated ion channel activity		0.0006988	0.536	0.00321	0.02317	2	6	CHRM5,GLRA1
GO: Molecular Function	GO:0016934	extracellularly glycine-gated chloride channel activity		0.0006988	0.536	0.00321	0.02317	2	6	CHRM5,GLRA1
GO: Molecular Function	GO:0020037	heme binding		0.000736	0.5645	0.00336	0.02426	6	155	IDO1,CYP19A1,PTGS2,NOS1,NOS3,MPO
GO: Molecular Function	GO:0042562	hormone binding		0.0008149	0.625	0.003698	0.0267	5	105	AVPR1B,ESR1,ESR2,TSPO,MTNR1A
GO: Molecular Function	GO:0004435	phosphatidylinositol phospholipase C activity		0.0008372	0.6421	0.003749	0.02707	3	27	CHRM1,CHRM5,BDKRB2
GO: Molecular Function	GO:0008483	transaminase activity		0.0008372	0.6421	0.003749	0.02707	3	27	ABAT,BCAT1,BCAT2
GO: Molecular Function	GO:0004620	phospholipase activity		0.0008406	0.6448	0.003749	0.02707	6	159	CES1,ACHE,CHRM1,CHRM5,BDKRB2,SMPD4
GO: Molecular Function	GO:0016769	transferase activity, transferring nitrogenous groups		0.0009329	0.7156	0.004136	0.02987	3	28	ABAT,BCAT1,BCAT2
GO: Molecular Function	GO:0099635	voltage-gated calcium channel activity involved in positive regulation of presynaptic cytosolic calcium levels		0.0009739	0.747	0.004173	0.03013	2	7	CNR1,CACNA1B
GO: Molecular Function	GO:0005138	interleukin-6 receptor binding		0.0009739	0.747	0.004173	0.03013	2	7	ADAM17,CNTF
GO: Molecular Function	GO:0008131	primary amine oxidase activity		0.0009739	0.747	0.004173	0.03013	2	7	MAOA,MAOB
GO: Molecular Function	GO:0001609	G protein-coupled adenosine receptor activity		0.0009739	0.747	0.004173	0.03013	2	7	ADORA2A,ADORA3
GO: Molecular Function	GO:0033265	choline binding		0.0009739	0.747	0.004173	0.03013	2	7	ACHE,BCHE
GO: Molecular Function	GO:0004936	alpha-adrenergic receptor activity		0.0009739	0.747	0.004173	0.03013	2	7	ADRA2C,HRH3
GO: Molecular Function	GO:0003707	nuclear steroid receptor activity		0.001035	0.7941	0.004412	0.03185	3	29	ESR1,ESR2,NR1I2
GO: Molecular Function	GO:0015294	solute:cation symporter activity		0.001134	0.8695	0.004804	0.03469	5	113	SLC6A1,SLC6A2,SLC6A3,SLC6A4,SLC18A2
GO: Molecular Function	GO:0004629	phospholipase C activity		0.001145	0.8779	0.004824	0.03483	3	30	CHRM1,CHRM5,BDKRB2
GO: Molecular Function	GO:0048406	nerve growth factor binding		0.001293	0.9915	0.005418	0.03912	2	8	NGFR,NTRK1
GO: Molecular Function	GO:0005080	protein kinase C binding		0.001335	1	0.005563	0.04017	4	69	AVPR1B,ITGAV,AKT1,AKT2
GO: Molecular Function	GO:0031701	angiotensin receptor binding		0.001654	1	0.006822	0.04926	2	9	BDKRB2,DRD1
GO: Molecular Function	GO:1990239	steroid hormone binding		0.001654	1	0.006822	0.04926	2	9	ESR1,ESR2
GO: Molecular Function	GO:0030165	PDZ domain binding		0.001773	1	0.007274	0.05252	5	125	ADRB1,ADRB2,DLG4,ADAM17,GRIA1
GO: Molecular Function	GO:0016298	lipase activity		0.001929	1	0.007871	0.05683	6	187	CES1,ACHE,CHRM1,CHRM5,BDKRB2,SMPD4
GO: Molecular Function	GO:0034618	arginine binding		0.002059	1	0.008267	0.05969	2	10	NOS1,NOS3
GO: Molecular Function	GO:1990763	arrestin family protein binding		0.002059	1	0.008267	0.05969	2	10	CHRM2,CREB1
GO: Molecular Function	GO:0030235	nitric-oxide synthase regulator activity		0.002059	1	0.008267	0.05969	2	10	ESR1,AKT1
GO: Molecular Function	GO:0016922	nuclear receptor binding		0.002146	1	0.008572	0.06189	6	191	ESR1,PARP1,NR1I2,PPARG,PPID,SIRT1
GO: Molecular Function	GO:1990841	promoter-specific chromatin binding		0.00241	1	0.009577	0.06915	4	81	ESR1,ESR2,PPARG,SIRT1
GO: Molecular Function	GO:0008331	high voltage-gated calcium channel activity		0.002505	1	0.009852	0.07114	2	11	CACNA1A,CACNA1B
GO: Molecular Function	GO:1990459	transferrin receptor binding		0.002505	1	0.009852	0.07114	2	11	CHUK,IKBKB
GO: Molecular Function	GO:0004497	monooxygenase activity		0.002563	1	0.01003	0.0724	5	136	ESR1,CYP19A1,AKT1,NOS1,NOS3
GO: Molecular Function	GO:0043905	Ser-tRNA(Thr) hydrolase activity		0.002992	1	0.01114	0.08044	2	12	CES1,ACHE
GO: Molecular Function	GO:0043907	Cys-tRNA(Pro) hydrolase activity		0.002992	1	0.01114	0.08044	2	12	CES1,ACHE
GO: Molecular Function	GO:0043906	Ala-tRNA(Pro) hydrolase activity		0.002992	1	0.01114	0.08044	2	12	CES1,ACHE
GO: Molecular Function	GO:0043908	Ser(Gly)-tRNA(Ala) hydrolase activity		0.002992	1	0.01114	0.08044	2	12	CES1,ACHE
GO: Molecular Function	GO:0052768	mannosyl-oligosaccharide 1,3-alpha-mannosidase activity		0.002992	1	0.01114	0.08044	2	12	CES1,ACHE
GO: Molecular Function	GO:0052767	mannosyl-oligosaccharide 1,6-alpha-mannosidase activity		0.002992	1	0.01114	0.08044	2	12	CES1,ACHE
GO: Molecular Function	GO:0051723	protein methylesterase activity		0.002992	1	0.01114	0.08044	2	12	CES1,ACHE
GO: Molecular Function	GO:0043121	neurotrophin binding		0.002992	1	0.01114	0.08044	2	12	NGFR,NTRK1
GO: Molecular Function	GO:0046870	cadmium ion binding		0.002992	1	0.01114	0.08044	2	12	NOS1,NOS3
GO: Molecular Function	GO:0010296	prenylcysteine methylesterase activity		0.002992	1	0.01114	0.08044	2	12	CES1,ACHE
GO: Molecular Function	GO:0016705	oxidoreductase activity, acting on paired donors, with incorporation or reduction of molecular oxygen		0.003276	1	0.01214	0.08765	6	208	ESR1,CYP19A1,PTGS2,AKT1,NOS1,NOS3
GO: Molecular Function	GO:0009055	electron transfer activity		0.003477	1	0.01282	0.09258	5	146	MAOB,IDO1,CYP19A1,AKR1B1,AOX1
GO: Molecular Function	GO:0044325	transmembrane transporter binding		0.004606	1	0.0169	0.122	5	156	KCND3,SCN5A,TSPO,KCNQ3,NOS1
GO: Molecular Function	GO:0047376	all-trans-retinyl-palmitate hydrolase, all-trans-retinol forming activity		0.004696	1	0.01707	0.1233	2	15	CES1,ACHE
GO: Molecular Function	GO:0042043	neurexin family protein binding		0.004696	1	0.01707	0.1233	2	15	DLG4,CPE
GO: Molecular Function	GO:0031072	heat shock protein binding		0.004731	1	0.01712	0.1236	5	157	PDXP,NOS3,PPID,CREB1,SLC18A2
GO: Molecular Function	GO:0019842	vitamin binding		0.005123	1	0.01845	0.1332	5	160	ABAT,DDC,KYNU,PDXK,MTR
GO: Molecular Function	GO:0016491	oxidoreductase activity		0.005205	1	0.01865	0.1347	13	834	MAOA,MAOB,IDO1,ESR1,CYP19A1,DCT,PTGS2,AKT1,AKR1B1,NOS1,NOS3,MPO,AOX1
GO: Molecular Function	GO:0001223	transcription coactivator binding		0.005283	1	0.0188	0.1357	3	51	ESR1,PPARG,CREB1
GO: Molecular Function	GO:0035256	G protein-coupled glutamate receptor binding		0.005343	1	0.0188	0.1357	2	16	ESR1,ADORA2A
GO: Molecular Function	GO:0005165	neurotrophin receptor binding		0.005343	1	0.0188	0.1357	2	16	NGFR,NTRK1
GO: Molecular Function	GO:0050253	retinyl-palmitate esterase activity		0.005343	1	0.0188	0.1357	2	16	CES1,ACHE
GO: Molecular Function	GO:0008081	phosphoric diester hydrolase activity		0.0057	1	0.01996	0.1441	4	103	CHRM1,CHRM5,BDKRB2,SMPD4
GO: Molecular Function	GO:0010181	FMN binding		0.006028	1	0.02038	0.1471	2	17	NOS1,NOS3
GO: Molecular Function	GO:0019838	growth factor binding		0.006125	1	0.02038	0.1471	5	167	ITGAV,SCN5A,PDXP,NGFR,NTRK1
GO: Molecular Function	GO:0016641	oxidoreductase activity, acting on the CH-NH2 group of donors, oxygen as acceptor		0.006751	1	0.02038	0.1471	2	18	MAOA,MAOB
GO: Molecular Function	GO:0015643	toxic substance binding		0.006751	1	0.02038	0.1471	2	18	CHRNA7,CHRFAM7A
GO: Molecular Function	GO:0047298	(S)-3-amino-2-methylpropionate transaminase activity		0.006961	1	0.02038	0.1471	1	1	ABAT
GO: Molecular Function	GO:0036467	5-hydroxy-L-tryptophan decarboxylase activity		0.006961	1	0.02038	0.1471	1	1	DDC
GO: Molecular Function	GO:0008705	methionine synthase activity		0.006961	1	0.02038	0.1471	1	1	MTR
GO: Molecular Function	GO:0018505	cis-1,2-dihydro-1,2-dihydroxynaphthalene dehydrogenase activity		0.006961	1	0.02038	0.1471	1	1	AKR1B1
GO: Molecular Function	GO:0031713	B2 bradykinin receptor binding		0.006961	1	0.02038	0.1471	1	1	ADRB2
GO: Molecular Function	GO:0019811	cocaine binding		0.006961	1	0.02038	0.1471	1	1	SLC6A4
GO: Molecular Function	GO:0031811	G protein-coupled nucleotide receptor binding		0.006961	1	0.02038	0.1471	1	1	DLG4
GO: Molecular Function	GO:0031812	P2Y1 nucleotide receptor binding		0.006961	1	0.02038	0.1471	1	1	DLG4
GO: Molecular Function	GO:0051381	histamine binding		0.006961	1	0.02038	0.1471	1	1	HRH1
GO: Molecular Function	GO:0050290	sphingomyelin phosphodiesterase D activity		0.006961	1	0.02038	0.1471	1	1	SMPD4
GO: Molecular Function	GO:0030429	kynureninase activity		0.006961	1	0.02038	0.1471	1	1	KYNU
GO: Molecular Function	GO:0016497	substance K receptor activity		0.006961	1	0.02038	0.1471	1	1	TACR2
GO: Molecular Function	GO:0015130	mevalonate transmembrane transporter activity		0.006961	1	0.02038	0.1471	1	1	SLC16A1
GO: Molecular Function	GO:0004001	adenosine kinase activity		0.006961	1	0.02038	0.1471	1	1	ADK
GO: Molecular Function	GO:0046911	metal chelating activity		0.006961	1	0.02038	0.1471	1	1	APOE
GO: Molecular Function	GO:0005328	neurotransmitter:sodium symporter activity		0.006961	1	0.02038	0.1471	1	1	SLC6A2
GO: Molecular Function	GO:0030339	fatty-acyl-ethyl-ester synthase activity		0.006961	1	0.02038	0.1471	1	1	CES1
GO: Molecular Function	GO:0038048	dynorphin receptor activity		0.006961	1	0.02038	0.1471	1	1	OPRK1
GO: Molecular Function	GO:0031768	ghrelin receptor binding		0.006961	1	0.02038	0.1471	1	1	GHRL
GO: Molecular Function	GO:0008478	pyridoxal kinase activity		0.006961	1	0.02038	0.1471	1	1	PDXK
GO: Molecular Function	GO:0140808	NAD+-protein-tyrosine ADP-ribosyltransferase activity		0.006961	1	0.02038	0.1471	1	1	PARP1
GO: Molecular Function	GO:0140815	NAD+-protein-histidine ADP-ribosyltransferase activity		0.006961	1	0.02038	0.1471	1	1	PARP1
GO: Molecular Function	GO:0086060	voltage-gated sodium channel activity involved in AV node cell action potential		0.006961	1	0.02038	0.1471	1	1	SCN5A
GO: Molecular Function	GO:0086061	voltage-gated sodium channel activity involved in bundle of His cell action potential		0.006961	1	0.02038	0.1471	1	1	SCN5A
GO: Molecular Function	GO:0017045	corticotropin-releasing hormone activity		0.006961	1	0.02038	0.1471	1	1	CRH
GO: Molecular Function	GO:0086063	voltage-gated sodium channel activity involved in SA node cell action potential		0.006961	1	0.02038	0.1471	1	1	SCN5A
GO: Molecular Function	GO:0043795	glyceraldehyde oxidoreductase activity		0.006961	1	0.02038	0.1471	1	1	AKR1B1
GO: Molecular Function	GO:0140822	NAD+-histone-glutamate ADP-ribosyltransferase activity (H2B-E35 specific)		0.006961	1	0.02038	0.1471	1	1	PARP1
GO: Molecular Function	GO:0004941	beta2-adrenergic receptor activity		0.006961	1	0.02038	0.1471	1	1	ADRB2
GO: Molecular Function	GO:0160011	NAD-dependent protein decrotonylase activity		0.006961	1	0.02038	0.1471	1	1	SIRT1
GO: Molecular Function	GO:0160012	NAD-dependent histone decrotonylase activity		0.006961	1	0.02038	0.1471	1	1	SIRT1
GO: Molecular Function	GO:0004940	beta1-adrenergic receptor activity		0.006961	1	0.02038	0.1471	1	1	ADRB1
GO: Molecular Function	GO:0061981	3-hydroxykynureninase activity		0.006961	1	0.02038	0.1471	1	1	KYNU
GO: Molecular Function	GO:0032145	succinate-semialdehyde dehydrogenase binding		0.006961	1	0.02038	0.1471	1	1	ABAT
GO: Molecular Function	GO:0034386	4-aminobutyrate:2-oxoglutarate transaminase activity		0.006961	1	0.02038	0.1471	1	1	ABAT
GO: Molecular Function	GO:0001596	angiotensin type I receptor activity		0.006961	1	0.02038	0.1471	1	1	AGTR1
GO: Molecular Function	GO:0004979	beta-endorphin receptor activity		0.006961	1	0.02038	0.1471	1	1	OPRM1
GO: Molecular Function	GO:0003867	4-aminobutyrate transaminase activity		0.006961	1	0.02038	0.1471	1	1	ABAT
GO: Molecular Function	GO:0042084	5-methyltetrahydrofolate-dependent methyltransferase activity		0.006961	1	0.02038	0.1471	1	1	MTR
GO: Molecular Function	GO:0008022	protein C-terminus binding		0.00748	1	0.02181	0.1575	6	247	DLG4,CACNA1B,GRIA1,PPARG,SIRT1,OPRM1
GO: Molecular Function	GO:0015459	potassium channel regulator activity		0.008299	1	0.02405	0.1736	3	60	ADRB2,AKT1,DRD4
GO: Molecular Function	GO:0008242	omega peptidase activity		0.008308	1	0.02405	0.1736	2	20	BACE1,UCHL1
GO: Molecular Function	GO:0051219	phosphoprotein binding		0.008878	1	0.0256	0.1848	4	117	PLAT,NOS1,TRPV1,MAPK1
GO: Molecular Function	GO:0046914	transition metal ion binding		0.009114	1	0.02613	0.1886	16	1205	ESR1,CYP19A1,ESR2,DCT,PARP1,NR1I2,GLRA1,NOS1,NOS3,AOX1,CPE,GRIN2A,GRIN2B,PPARG,PDXK,MTR
GO: Molecular Function	GO:0051428	peptide hormone receptor binding		0.009141	1	0.02613	0.1886	2	21	CRH,LEP
GO: Molecular Function	GO:0015291	secondary active transmembrane transporter activity		0.009163	1	0.02613	0.1886	6	258	SLC6A1,SLC6A2,SLC6A3,SLC6A4,SLC16A1,SLC18A2
GO: Molecular Function	GO:0061629	RNA polymerase II-specific DNA-binding transcription factor binding		0.009634	1	0.02737	0.1976	8	426	ESR1,PARP1,NR1I2,FOS,PPARG,PPID,CREB1,SIRT1
GO: Molecular Function	GO:0016638	oxidoreductase activity, acting on the CH-NH2 group of donors		0.01001	1	0.02833	0.2046	2	22	MAOA,MAOB
GO: Molecular Function	GO:0030506	ankyrin binding		0.01091	1	0.03066	0.2214	2	23	SCN5A,KCNQ2
GO: Molecular Function	GO:0120020	cholesterol transfer activity		0.01091	1	0.03066	0.2214	2	23	TSPO,APOE
GO: Molecular Function	GO:0120015	sterol transfer activity		0.01185	1	0.03294	0.2378	2	24	TSPO,APOE
GO: Molecular Function	GO:0031681	G-protein beta-subunit binding		0.01185	1	0.03294	0.2378	2	24	GRIA1,OPRM1
GO: Molecular Function	GO:0000979	RNA polymerase II core promoter sequence-specific DNA binding		0.01185	1	0.03294	0.2378	2	24	FOS,PPARG
GO: Molecular Function	GO:0070280	pyridoxal binding		0.01378	1	0.03442	0.2486	1	2	PDXK
GO: Molecular Function	GO:0004666	prostaglandin-endoperoxide synthase activity		0.01378	1	0.03442	0.2486	1	2	PTGS2
GO: Molecular Function	GO:0106231	protein-propionyllysine depropionylase activity		0.01378	1	0.03442	0.2486	1	2	SIRT1
GO: Molecular Function	GO:0036468	L-dopa decarboxylase activity		0.01378	1	0.03442	0.2486	1	2	DDC
GO: Molecular Function	GO:0030977	taurine binding		0.01378	1	0.03442	0.2486	1	2	GLRA1
GO: Molecular Function	GO:0016206	catechol O-methyltransferase activity		0.01378	1	0.03442	0.2486	1	2	COMT
GO: Molecular Function	GO:0102938	orcinol O-methyltransferase activity		0.01378	1	0.03442	0.2486	1	2	COMT
GO: Molecular Function	GO:1990042	glycerol dehydrogenase [NAD(P)+] activity		0.01378	1	0.03442	0.2486	1	2	AKR1B1
GO: Molecular Function	GO:0038182	G protein-coupled bile acid receptor activity		0.01378	1	0.03442	0.2486	1	2	ADORA2A
GO: Molecular Function	GO:0008798	beta-aspartyl-peptidase activity		0.01378	1	0.03442	0.2486	1	2	BACE1
GO: Molecular Function	GO:0031798	type 1 metabotropic glutamate receptor binding		0.01378	1	0.03442	0.2486	1	2	ESR1
GO: Molecular Function	GO:0004058	aromatic-L-amino-acid decarboxylase activity		0.01378	1	0.03442	0.2486	1	2	DDC
GO: Molecular Function	GO:0031403	lithium ion binding		0.01378	1	0.03442	0.2486	1	2	PDXK
GO: Molecular Function	GO:0062124	4-hydroxybutyrate receptor activity		0.01378	1	0.03442	0.2486	1	2	SLC52A2
GO: Molecular Function	GO:0005133	interferon-gamma receptor binding		0.01378	1	0.03442	0.2486	1	2	IFNG
GO: Molecular Function	GO:0047956	glycerol dehydrogenase [NADP+] activity		0.01378	1	0.03442	0.2486	1	2	AKR1B1
GO: Molecular Function	GO:0043136	glycerol-3-phosphatase activity		0.01378	1	0.03442	0.2486	1	2	PDXP
GO: Molecular Function	GO:0140805	NAD+-protein-serine ADP-ribosyltransferase activity		0.01378	1	0.03442	0.2486	1	2	PARP1
GO: Molecular Function	GO:0086059	voltage-gated calcium channel activity involved SA node cell action potential		0.01378	1	0.03442	0.2486	1	2	CACNA1G
GO: Molecular Function	GO:0099130	estrogen binding		0.01378	1	0.03442	0.2486	1	2	ESR2
GO: Molecular Function	GO:0086062	voltage-gated sodium channel activity involved in Purkinje myocyte action potential		0.01378	1	0.03442	0.2486	1	2	SCN5A
GO: Molecular Function	GO:0033754	indoleamine 2,3-dioxygenase activity		0.01378	1	0.03442	0.2486	1	2	IDO1
GO: Molecular Function	GO:0010465	nerve growth factor receptor activity		0.01378	1	0.03442	0.2486	1	2	NTRK1
GO: Molecular Function	GO:0032129	histone deacetylase activity (H3-K9 specific)		0.01378	1	0.03442	0.2486	1	2	SIRT1
GO: Molecular Function	GO:0046969	NAD-dependent histone deacetylase activity (H3-K9 specific)		0.01378	1	0.03442	0.2486	1	2	SIRT1
GO: Molecular Function	GO:0043210	alkanesulfonate binding		0.01378	1	0.03442	0.2486	1	2	GLRA1
GO: Molecular Function	GO:0099579	G protein-coupled neurotransmitter receptor activity involved in regulation of postsynaptic membrane potential		0.01378	1	0.03442	0.2486	1	2	ADRB1
GO: Molecular Function	GO:0004947	bradykinin receptor activity		0.01378	1	0.03442	0.2486	1	2	BDKRB2
GO: Molecular Function	GO:0016608	growth hormone-releasing hormone activity		0.01378	1	0.03442	0.2486	1	2	GHRL
GO: Molecular Function	GO:0001588	dopamine neurotransmitter receptor activity, coupled via Gs		0.01378	1	0.03442	0.2486	1	2	DRD1
GO: Molecular Function	GO:0102084	L-dopa O-methyltransferase activity		0.01378	1	0.03442	0.2486	1	2	COMT
GO: Molecular Function	GO:0002161	aminoacyl-tRNA editing activity		0.01383	1	0.03445	0.2487	2	26	CES1,ACHE
GO: Molecular Function	GO:0051287	NAD binding		0.01414	1	0.03509	0.2534	3	73	PARP1,AOX1,SIRT1
GO: Molecular Function	GO:0001221	transcription coregulator binding		0.01442	1	0.03567	0.2576	4	135	ESR1,FOS,PPARG,CREB1
GO: Molecular Function	GO:0017134	fibroblast growth factor binding		0.01487	1	0.03656	0.264	2	27	ITGAV,SCN5A
GO: Molecular Function	GO:0015924	mannosyl-oligosaccharide mannosidase activity		0.01487	1	0.03656	0.264	2	27	CES1,ACHE
GO: Molecular Function	GO:0047485	protein N-terminus binding		0.01514	1	0.0371	0.2679	4	137	PARP1,KCNQ2,NTSR1,SLC6A3
GO: Molecular Function	GO:0016702	oxidoreductase activity, acting on single donors with incorporation of molecular oxygen, incorporation of two atoms of oxygen		0.01594	1	0.03895	0.2812	2	28	IDO1,PTGS2
GO: Molecular Function	GO:0004559	alpha-mannosidase activity		0.01705	1	0.04138	0.2988	2	29	CES1,ACHE
GO: Molecular Function	GO:0016701	oxidoreductase activity, acting on single donors with incorporation of molecular oxygen		0.01705	1	0.04138	0.2988	2	29	IDO1,PTGS2
GO: Molecular Function	GO:0003950	NAD+ ADP-ribosyltransferase activity		0.01818	1	0.04386	0.3167	2	30	PARP1,SIRT1
GO: Molecular Function	GO:0015923	mannosidase activity		0.01818	1	0.04386	0.3167	2	30	CES1,ACHE
GO: Molecular Function	GO:0004674	protein serine/threonine kinase activity		0.01932	1	0.04646	0.3354	9	579	CHUK,PARP1,AKT1,AKT2,NTRK1,IKBKE,MAPK1,IKBKB,TOP1
GO: Molecular Function	GO:0051393	alpha-actinin binding		0.02055	1	0.04688	0.3385	2	32	ADORA2A,PPARG
GO: Molecular Function	GO:0036130	prostaglandin H2 endoperoxidase reductase activity		0.0206	1	0.04688	0.3385	1	3	AKR1B1
GO: Molecular Function	GO:0097603	temperature-gated ion channel activity		0.0206	1	0.04688	0.3385	1	3	TRPV1
GO: Molecular Function	GO:0140294	NAD DNA ADP-ribosyltransferase activity		0.0206	1	0.04688	0.3385	1	3	PARP1
GO: Molecular Function	GO:0047374	methylumbelliferyl-acetate deacetylase activity		0.0206	1	0.04688	0.3385	1	3	CES1
GO: Molecular Function	GO:0016492	G protein-coupled neurotensin receptor activity		0.0206	1	0.04688	0.3385	1	3	NTSR1
GO: Molecular Function	GO:0004136	deoxyadenosine kinase activity		0.0206	1	0.04688	0.3385	1	3	ADK
GO: Molecular Function	GO:0033883	pyridoxal phosphatase activity		0.0206	1	0.04688	0.3385	1	3	PDXP
GO: Molecular Function	GO:0086056	voltage-gated calcium channel activity involved in AV node cell action potential		0.0206	1	0.04688	0.3385	1	3	CACNA1G
GO: Molecular Function	GO:0070678	preprotein binding		0.0206	1	0.04688	0.3385	1	3	NGFR
GO: Molecular Function	GO:0004995	tachykinin receptor activity		0.0206	1	0.04688	0.3385	1	3	TACR2
GO: Molecular Function	GO:0016726	oxidoreductase activity, acting on CH or CH2 groups, NAD or NADP as acceptor		0.0206	1	0.04688	0.3385	1	3	AOX1
GO: Molecular Function	GO:0016727	oxidoreductase activity, acting on CH or CH2 groups, oxygen as acceptor		0.0206	1	0.04688	0.3385	1	3	AOX1
GO: Molecular Function	GO:0004854	xanthine dehydrogenase activity		0.0206	1	0.04688	0.3385	1	3	AOX1
GO: Molecular Function	GO:0004855	xanthine oxidase activity		0.0206	1	0.04688	0.3385	1	3	AOX1
GO: Molecular Function	GO:0016822	hydrolase activity, acting on acid carbon-carbon bonds		0.0206	1	0.04688	0.3385	1	3	KYNU
GO: Molecular Function	GO:0016823	hydrolase activity, acting on acid carbon-carbon bonds, in ketonic substances		0.0206	1	0.04688	0.3385	1	3	KYNU
GO: Molecular Function	GO:0004833	tryptophan 2,3-dioxygenase activity		0.0206	1	0.04688	0.3385	1	3	IDO1
GO: Molecular Function	GO:0015101	organic cation transmembrane transporter activity		0.02178	1	0.04927	0.3558	2	33	SLC6A2,SLC6A3
GO: Molecular Function	GO:0005251	delayed rectifier potassium channel activity		0.02178	1	0.04927	0.3558	2	33	KCNQ2,KCNQ3
GO: Biological Process	GO:0099536	synaptic signaling		2.088e-65	1.029e-61	1.029e-61	9.346e-61	79	1061	ABAT,GHRL,CACNA2D2,ACHE,BACE1,BCHE,CHRM1,CHRM2,CHRM4,CHRM5,PTGS2,BDKRB2,CHRNA4,CHRNA5,CHRNA7,CHRNB2,CHRNB4,ADORA2A,ADRB1,ADRB2,SCN1A,GLRA1,NGFR,HRH1,KCNQ2,KCNQ3,DLG4,AKT1,PLAT,TACR2,CACNA1G,CHRNA10,CHRFAM7A,NOS1,CNR1,CNR2,CACNA1A,CACNA1B,TRPV1,DRD1,DRD2,HTR1A,DRD3,DRD4,HTR1B,HTR1D,NPY5R,HTR2A,HTR2B,HTR2C,HTR4,CHRNA9,HTR6,HTR7,NTRK1,NTSR1,GRIA1,GRIK1,GRIN1,GRIN2A,GRIN2B,APOE,CREB1,CRH,OPRD1,OPRK1,…
GO: Biological Process	GO:0098916	anterograde trans-synaptic signaling		9.892e-64	4.876e-60	1.625e-60	1.476e-59	77	1025	ABAT,GHRL,CACNA2D2,ACHE,BACE1,BCHE,CHRM1,CHRM2,CHRM4,CHRM5,PTGS2,BDKRB2,CHRNA4,CHRNA5,CHRNA7,CHRNB2,CHRNB4,ADORA2A,ADRB1,ADRB2,GLRA1,NGFR,HRH1,KCNQ2,KCNQ3,DLG4,AKT1,PLAT,TACR2,CACNA1G,CHRNA10,CHRFAM7A,NOS1,CNR1,CNR2,CACNA1A,CACNA1B,TRPV1,DRD1,DRD2,HTR1A,DRD3,DRD4,HTR1B,HTR1D,NPY5R,HTR2A,HTR2B,HTR2C,HTR4,CHRNA9,HTR6,HTR7,NTRK1,NTSR1,GRIA1,GRIK1,GRIN1,GRIN2A,GRIN2B,APOE,CREB1,CRH,OPRK1,OPRM1,SLC6A1…
GO: Biological Process	GO:0007268	chemical synaptic transmission		9.892e-64	4.876e-60	1.625e-60	1.476e-59	77	1025	ABAT,GHRL,CACNA2D2,ACHE,BACE1,BCHE,CHRM1,CHRM2,CHRM4,CHRM5,PTGS2,BDKRB2,CHRNA4,CHRNA5,CHRNA7,CHRNB2,CHRNB4,ADORA2A,ADRB1,ADRB2,GLRA1,NGFR,HRH1,KCNQ2,KCNQ3,DLG4,AKT1,PLAT,TACR2,CACNA1G,CHRNA10,CHRFAM7A,NOS1,CNR1,CNR2,CACNA1A,CACNA1B,TRPV1,DRD1,DRD2,HTR1A,DRD3,DRD4,HTR1B,HTR1D,NPY5R,HTR2A,HTR2B,HTR2C,HTR4,CHRNA9,HTR6,HTR7,NTRK1,NTSR1,GRIA1,GRIK1,GRIN1,GRIN2A,GRIN2B,APOE,CREB1,CRH,OPRK1,OPRM1,SLC6A1…
GO: Biological Process	GO:0099537	trans-synaptic signaling		1.798e-63	8.862e-60	2.215e-60	2.012e-59	77	1033	ABAT,GHRL,CACNA2D2,ACHE,BACE1,BCHE,CHRM1,CHRM2,CHRM4,CHRM5,PTGS2,BDKRB2,CHRNA4,CHRNA5,CHRNA7,CHRNB2,CHRNB4,ADORA2A,ADRB1,ADRB2,GLRA1,NGFR,HRH1,KCNQ2,KCNQ3,DLG4,AKT1,PLAT,TACR2,CACNA1G,CHRNA10,CHRFAM7A,NOS1,CNR1,CNR2,CACNA1A,CACNA1B,TRPV1,DRD1,DRD2,HTR1A,DRD3,DRD4,HTR1B,HTR1D,NPY5R,HTR2A,HTR2B,HTR2C,HTR4,CHRNA9,HTR6,HTR7,NTRK1,NTSR1,GRIA1,GRIK1,GRIN1,GRIN2A,GRIN2B,APOE,CREB1,CRH,OPRK1,OPRM1,SLC6A1…
GO: Biological Process	GO:0007610	behavior		1.156e-54	5.696e-51	1.139e-51	1.034e-50	70	1007	ABAT,GHRL,IDO1,ESR2,BACE1,BCHE,PTGS2,CHRNA4,CHRNA5,CHRNA7,CHRNB2,CHRNB4,ADORA2A,PARP1,ADRB1,ADRB2,UCHL1,SCN1A,GLRA1,AGTR1,TSPO,HRH1,DLG4,AKT1,TRPV3,TACR2,CHRFAM7A,NOS1,CNR1,CACNA1A,CACNA1B,TRPV1,DRD1,DRD2,HTR1A,DRD3,DRD4,HTR1B,HTR1D,NPY5R,HTR2A,HTR2B,HTR2C,COMT,HTR6,FOS,NTRK1,NTSR1,GRIA1,GRIK1,GRIN1,GRIN2A,GRIN2B,APOE,CREB1,CRH,LEP,OPRD1,OPRK1,OPRM1,SLC6A1,SLC6A3,SLC6A4,P2RX3,SLC16A1,SLC18A2,MTNR…
GO: Biological Process	GO:0006811	ion transport		2.611e-54	1.287e-50	2.145e-51	1.947e-50	85	1832	SCN11A,ABAT,MAOB,CACNA2D2,AVPR1B,CES1,ITGAV,CHRM1,CHRM5,PTGS2,BDKRB2,CHRNA4,CHRNA5,CHRNA7,CHRNB2,CHRNB4,ADORA2A,ADORA3,ADRA2C,ADRB1,ADRB2,KCND3,SCN1A,GLRA1,SCN3A,AGTR1,SCN4A,SCN5A,SCNN1A,TSPO,HRH1,KCNQ2,KCNQ3,DLG4,AKT1,AKT2,CACNA1H,TRPV3,TACR2,CACNA1G,SLC52A2,CHRNA10,CHRFAM7A,NOS1,NOS3,CNR1,CACNA1A,CACNA1B,TRPV1,DRD1,DRD2,HTR1A,DRD3,DRD4,HTR1B,NPY5R,HTR2A,HTR2B,HTR2C,CHRNA9,HTR6,NTSR1,GRIA1,GRIK1…
GO: Biological Process	GO:1901698	response to nitrogen compound		1.09e-53	5.371e-50	7.673e-51	6.968e-50	83	1738	ABAT,GHRL,CES1,ACHE,CYP19A1,BACE1,BCHE,ITGAV,CHRM1,CHRM2,CHRM4,DDC,CHRM5,PTGS2,CHRNA4,CHRNA7,CHRNB2,CHUK,ADORA2A,PARP1,ADRB2,GLRA1,AGTR1,SCNN1A,TSPO,PDXP,NGFR,HRH1,KCNQ3,DLG4,AKT1,PLAT,AKT2,AKR1B1,CHRFAM7A,NOS1,KYNU,NOS3,CNR1,CNR2,CACNA1A,CACNA1B,TRPV1,DRD1,DRD2,HTR1A,DRD3,DRD4,HTR1B,HTR1D,HTR2A,HTR2B,HTR2C,HTR4,HTR6,HTR7,FOS,NTRK1,GRIA1,GRIN1,GRIN2A,GRIN2B,APOE,PPARG,CREB1,CRH,LEP,SIRT1,PDXK,OPR…
GO: Biological Process	GO:0010243	response to organonitrogen compound		2.517e-52	1.241e-48	1.551e-49	1.408e-48	80	1623	ABAT,GHRL,CES1,ACHE,CYP19A1,BACE1,BCHE,CHRM1,CHRM2,CHRM4,DDC,CHRM5,PTGS2,CHRNA7,CHRNB2,CHUK,ADORA2A,PARP1,ADRB2,GLRA1,AGTR1,SCNN1A,TSPO,PDXP,NGFR,HRH1,DLG4,AKT1,PLAT,AKT2,AKR1B1,CHRFAM7A,NOS1,KYNU,NOS3,CNR1,CNR2,CACNA1A,CACNA1B,TRPV1,DRD1,DRD2,HTR1A,DRD3,DRD4,HTR1B,HTR1D,HTR2A,HTR2B,HTR2C,HTR4,HTR6,HTR7,FOS,NTRK1,GRIA1,GRIN1,GRIN2A,GRIN2B,APOE,PPARG,CREB1,CRH,LEP,SIRT1,PDXK,OPRD1,OPRK1,OPRM1,SLC6…
GO: Biological Process	GO:0044057	regulation of system process		1.712e-51	8.441e-48	9.379e-49	8.516e-48	63	810	SCN11A,ABAT,GHRL,CACNA2D2,AVPR1B,CYP19A1,BACE1,CHRM2,PTGS2,BDKRB2,CHRNA4,CHRNA5,CHRNA7,CHRNB2,CHRNB4,ADK,ADORA2A,ADORA3,PARP1,ADRA2C,ADRB1,ADRB2,KCND3,GLRA1,AGTR1,SCN4A,SCN5A,TSPO,NGFR,HRH1,DLG4,AKT1,CACNA1H,TACR2,CACNA1G,CHRFAM7A,NOS1,NOS3,CACNA1B,TRPV1,DRD1,DRD2,HTR1A,DRD3,DRD4,HTR2A,HTR2C,COMT,NTSR1,GRIK1,GRIN1,GRIN2A,GRIN2B,APOE,PPARG,CRH,LEP,SIRT1,OPRD1,OPRK1,OPRM1,IFNG,P2RX3
GO: Biological Process	GO:0042391	regulation of membrane potential		6.205e-51	3.059e-47	3.059e-48	2.777e-47	55	536	SCN11A,ABAT,GHRL,CHRM1,CHRNA4,CHRNA5,CHRNA7,CHRNB2,CHRNB4,ADORA2A,PARP1,ADRB1,ADRB2,KCND3,SCN1A,GLRA1,SCN3A,SCN4A,SCN5A,TSPO,NGFR,KCNQ2,KCNQ3,DLG4,AKT1,AKT2,CACNA1H,CACNA1G,CHRNA10,CHRFAM7A,CNR1,CNR2,CNTF,CACNA1A,TRPV1,DRD1,DRD2,DRD4,CHRNA9,NTSR1,GRIA1,GRIK1,GRIN1,GRIN2A,GRIN2B,PPID,SIRT1,OPRD1,OPRK1,OPRM1,IFNG,P2RX3,GABRA2,GABRA3,GABRA5
GO: Biological Process	GO:0043269	regulation of ion transport		4.515e-50	2.225e-46	2.023e-47	1.837e-46	64	896	SCN11A,ABAT,MAOB,CACNA2D2,AVPR1B,CES1,CHRM1,PTGS2,CHRNA4,CHRNA7,CHRNB2,ADORA2A,ADORA3,ADRA2C,ADRB1,ADRB2,KCND3,SCN1A,SCN3A,AGTR1,SCN4A,SCN5A,TSPO,KCNQ2,KCNQ3,DLG4,AKT1,AKT2,CACNA1H,TRPV3,TACR2,CACNA1G,CHRFAM7A,NOS1,NOS3,CNR1,CACNA1A,CACNA1B,DRD1,DRD2,HTR1A,DRD3,DRD4,HTR1B,NPY5R,HTR2A,HTR2C,HTR6,NTSR1,GRIK1,GRIN1,GRIN2A,GRIN2B,CRH,LEP,OPRD1,OPRK1,OPRM1,SLC6A1,IFNG,SLC6A4,P2RX3,IKBKB,HRH3
GO: Biological Process	GO:0050877	nervous system process		1.692e-47	8.341e-44	6.951e-45	6.312e-44	81	1943	SCN11A,ABAT,GHRL,ESR2,BACE1,BCHE,CHRM1,CHRM5,PTGS2,BDKRB2,CHRNA4,CHRNA5,CHRNA7,CHRNB2,CHRNB4,CHUK,ADORA2A,PARP1,ADRA2C,ADRB1,ADRB2,UCHL1,SCN1A,GLRA1,SCN3A,AGTR1,SCN4A,SCN5A,SCNN1A,NGFR,HRH1,KCNQ2,DLG4,AKT1,CACNA1H,TACR2,CACNA1G,CHRNA10,CHRFAM7A,NOS1,NOS3,CNR1,CNR2,CACNA1A,CACNA1B,TRPV1,DRD1,DRD2,DRD3,DRD4,HTR2A,HTR2C,HTR4,COMT,CHRNA9,HTR6,FOS,NTRK1,NTSR1,GRIA1,GRIK1,GRIN1,GRIN2A,GRIN2B,APOE,CREB1…
GO: Biological Process	GO:0046903	secretion		2.224e-46	1.096e-42	8.431e-44	7.656e-43	69	1278	ABAT,GHRL,MAOB,AVPR1B,CES1,ACHE,CYP19A1,BACE1,BCAT2,CHRM1,CHRM2,CHRM5,PTGS2,BDKRB2,CHRNA4,CHRNA5,CHRNA7,CHRNB2,CHRNB4,CHUK,ADORA2A,ADORA3,ADRA2C,ADRB1,ADRB2,AGTR1,TSPO,CACNA1H,TACR2,CACNA1G,CHRFAM7A,NOS1,CNR1,CNTF,CACNA1A,CACNA1B,TRPV1,DRD1,DRD2,HTR1A,DRD3,DRD4,HTR1B,NPY5R,HTR2A,HTR2C,COMT,HTR6,NTSR1,GRIK1,CPE,GRIN2B,APOE,PPARG,PPID,CREB1,CRH,LEP,SIRT1,OPRK1,OPRM1,SLC6A1,IFNG,SLC6A3,SLC6A4,SLC16A…
GO: Biological Process	GO:1901699	cellular response to nitrogen compound		7.297e-46	3.597e-42	2.569e-43	2.333e-42	64	1046	GHRL,ACHE,BACE1,CHRM1,CHRM2,CHRM4,DDC,CHRM5,PTGS2,CHRNA4,CHRNA7,CHRNB2,PARP1,ADRB2,GLRA1,AGTR1,SCNN1A,PDXP,NGFR,HRH1,KCNQ3,AKT1,PLAT,AKT2,AKR1B1,CHRFAM7A,NOS1,NOS3,CACNA1A,TRPV1,DRD1,DRD2,HTR1A,DRD3,DRD4,HTR1B,HTR1D,HTR2A,HTR2B,HTR2C,HTR4,HTR6,HTR7,FOS,NTRK1,GRIA1,GRIN1,GRIN2A,GRIN2B,PPARG,CREB1,CRH,LEP,SIRT1,OPRD1,OPRM1,SLC6A4,P2RX3,SLC18A2,MTR,CALY,MAPK1,TOP1,HRH3
GO: Biological Process	GO:0051046	regulation of secretion		1.206e-45	5.946e-42	3.964e-43	3.6e-42	60	871	ABAT,GHRL,MAOB,AVPR1B,CES1,ACHE,CYP19A1,BACE1,CHRM2,CHRNA4,CHRNA5,CHRNA7,CHRNB2,CHRNB4,ADORA2A,ADORA3,ADRA2C,ADRB1,ADRB2,AGTR1,TSPO,CACNA1H,TACR2,CACNA1G,CHRFAM7A,NOS1,CNR1,CNTF,CACNA1A,CACNA1B,TRPV1,DRD1,DRD2,HTR1A,DRD3,DRD4,HTR1B,NPY5R,HTR2A,HTR2C,COMT,HTR6,NTSR1,GRIK1,GRIN2B,APOE,PPARG,PPID,CREB1,CRH,LEP,SIRT1,OPRK1,OPRM1,SLC6A1,IFNG,SLC6A4,SLC16A1,MTNR1A,HRH3
GO: Biological Process	GO:0014070	response to organic cyclic compound		6.158e-44	3.035e-40	1.897e-41	1.722e-40	73	1628	ABAT,MAOB,CES1,ESR1,CYP19A1,ESR2,BCHE,CHRM1,CHRM2,CHRM4,CHRM5,PTGS2,CHRNB2,ADORA2A,PARP1,ADRB2,AGTR1,SCN5A,SCNN1A,TSPO,PDXP,HRH1,DLG4,AKT1,PLAT,AKT2,CACNA1G,NOS1,KYNU,NOS3,CNR1,CACNA1B,TRPV1,DRD1,DRD2,HTR1A,DRD3,DRD4,HTR1B,HTR1D,HTR2A,HTR2B,HTR2C,HTR4,COMT,HTR6,HTR7,FOS,GRIA1,CASP9,GRIN1,GRIN2A,GRIN2B,APOE,PPARG,CREB1,CRH,LEP,SIRT1,PDXK,OPRD1,OPRK1,OPRM1,SLC6A1,SLC6A3,SLC6A4,P2RX3,SLC16A1,SLC18A2…
GO: Biological Process	GO:0006812	cation transport		1.949e-43	9.609e-40	5.652e-41	5.132e-40	69	1416	SCN11A,ABAT,MAOB,CACNA2D2,ITGAV,CHRM5,PTGS2,CHRNA4,CHRNA7,CHRNB2,ADORA2A,ADORA3,ADRA2C,ADRB1,ADRB2,KCND3,SCN1A,SCN3A,AGTR1,SCN4A,SCN5A,SCNN1A,TSPO,HRH1,KCNQ2,KCNQ3,DLG4,AKT1,AKT2,CACNA1H,TRPV3,TACR2,CACNA1G,CHRNA10,CHRFAM7A,NOS1,NOS3,CNR1,CACNA1A,CACNA1B,TRPV1,DRD1,DRD2,HTR1A,DRD3,DRD4,HTR1B,HTR2A,HTR2B,HTR2C,CHRNA9,HTR6,NTSR1,GRIN1,GRIN2A,GRIN2B,CRH,OPRD1,OPRK1,OPRM1,SLC6A1,SLC6A2,IFNG,SLC6A3,SL…
GO: Biological Process	GO:0019233	sensory perception of pain		8.744e-42	4.31e-38	2.289e-39	2.078e-38	34	163	SCN11A,BACE1,PTGS2,BDKRB2,CHRNA4,CHRNA5,CHRNB2,ADRA2C,ADRB1,ADRB2,UCHL1,SCN1A,SCN3A,NGFR,CACNA1H,NOS1,CNR1,CNR2,CACNA1A,CACNA1B,TRPV1,HTR2A,HTR2C,COMT,NTRK1,NTSR1,GRIN1,GRIN2A,GRIN2B,OPRD1,OPRK1,OPRM1,P2RX3,MAPK1
GO: Biological Process	GO:1901701	cellular response to oxygen-containing compound		8.822e-42	4.348e-38	2.289e-39	2.078e-38	74	1815	GHRL,SIGMAR1,CES1,ACHE,ESR1,CYP19A1,ESR2,BACE1,CHRM1,CHRM2,CHRM4,CHRM5,PTGS2,CHRNA4,CHRNA7,CHRNB2,CHUK,PARP1,ADRB2,GLRA1,AGTR1,SCNN1A,TSPO,PDXP,NGFR,HRH1,AKT1,PLAT,AKT2,CACNA1G,AKR1B1,CHRFAM7A,NOS1,NOS3,MPO,CACNA1A,TRPV1,DRD1,DRD2,HTR1A,DRD3,DRD4,HTR1B,HTR1D,HTR2A,HTR2B,HTR2C,HTR4,HTR6,HTR7,FOS,NTRK1,GRIA1,CASP9,GRIN1,GRIN2A,GRIN2B,APOE,PPARG,CREB1,CRH,LEP,SIRT1,OPRD1,OPRK1,OPRM1,IFNG,SLC6A4,P2RX…
GO: Biological Process	GO:1903530	regulation of secretion by cell		2.353e-41	1.16e-37	5.798e-39	5.265e-38	55	802	ABAT,GHRL,MAOB,AVPR1B,ACHE,CYP19A1,BACE1,CHRM2,CHRNA4,CHRNA5,CHRNA7,CHRNB2,CHRNB4,ADORA2A,ADORA3,ADRA2C,ADRB1,ADRB2,AGTR1,TSPO,CACNA1H,TACR2,CACNA1G,CHRFAM7A,NOS1,CNR1,CNTF,CACNA1A,CACNA1B,DRD1,DRD2,HTR1A,DRD3,DRD4,HTR1B,NPY5R,HTR2A,HTR2C,HTR6,NTSR1,GRIN2B,APOE,PPARG,PPID,CREB1,CRH,LEP,SIRT1,OPRK1,OPRM1,IFNG,SLC6A4,SLC16A1,MTNR1A,HRH3
GO: Biological Process	GO:0015837	amine transport		1.728e-40	8.519e-37	4.057e-38	3.684e-37	32	142	ABAT,AVPR1B,DDC,CHRNA4,CHRNA7,CHRNB2,ADORA2A,ADORA3,ADRA2C,TACR2,CHRFAM7A,CNR1,CACNA1A,DRD1,DRD2,HTR1A,DRD3,DRD4,HTR1B,NPY5R,HTR2A,HTR2C,HTR6,NTSR1,GRIK1,GRIN2B,CRH,LEP,OPRK1,SLC6A1,SLC18A2,HRH3
GO: Biological Process	GO:0071417	cellular response to organonitrogen compound		2.357e-39	1.162e-35	5.282e-37	4.796e-36	57	968	GHRL,BACE1,CHRM1,CHRM2,CHRM4,DDC,CHRM5,PTGS2,PARP1,ADRB2,GLRA1,AGTR1,SCNN1A,PDXP,NGFR,HRH1,AKT1,PLAT,AKT2,AKR1B1,NOS1,NOS3,CACNA1A,TRPV1,DRD1,DRD2,HTR1A,DRD3,DRD4,HTR1B,HTR1D,HTR2A,HTR2B,HTR2C,HTR4,HTR6,HTR7,FOS,NTRK1,GRIA1,GRIN1,GRIN2A,GRIN2B,PPARG,CREB1,CRH,LEP,SIRT1,OPRD1,OPRM1,SLC6A4,P2RX3,MTR,CALY,MAPK1,TOP1,HRH3
GO: Biological Process	GO:0050804	modulation of chemical synaptic transmission		6.042e-39	2.978e-35	1.295e-36	1.176e-35	51	715	GHRL,CACNA2D2,ACHE,BACE1,BCHE,CHRM2,PTGS2,BDKRB2,CHRNA4,CHRNA5,CHRNA7,CHRNB2,CHRNB4,ADORA2A,ADRB1,ADRB2,NGFR,HRH1,DLG4,PLAT,TACR2,CHRFAM7A,NOS1,CNR1,CNR2,CACNA1A,CACNA1B,DRD1,DRD2,HTR1A,DRD3,DRD4,HTR1B,NPY5R,HTR2A,HTR2C,HTR6,NTRK1,GRIA1,GRIK1,GRIN1,GRIN2A,GRIN2B,APOE,CREB1,CRH,SLC6A1,IFNG,SLC6A4,P2RX3,MAPK1
GO: Biological Process	GO:0099177	regulation of trans-synaptic signaling		6.477e-39	3.193e-35	1.33e-36	1.208e-35	51	716	GHRL,CACNA2D2,ACHE,BACE1,BCHE,CHRM2,PTGS2,BDKRB2,CHRNA4,CHRNA5,CHRNA7,CHRNB2,CHRNB4,ADORA2A,ADRB1,ADRB2,NGFR,HRH1,DLG4,PLAT,TACR2,CHRFAM7A,NOS1,CNR1,CNR2,CACNA1A,CACNA1B,DRD1,DRD2,HTR1A,DRD3,DRD4,HTR1B,NPY5R,HTR2A,HTR2C,HTR6,NTRK1,GRIA1,GRIK1,GRIN1,GRIN2A,GRIN2B,APOE,CREB1,CRH,SLC6A1,IFNG,SLC6A4,P2RX3,MAPK1
GO: Biological Process	GO:0032940	secretion by cell		1.141e-38	5.622e-35	2.249e-36	2.042e-35	59	1097	ABAT,GHRL,MAOB,AVPR1B,ACHE,CYP19A1,BACE1,CHRM2,PTGS2,CHRNA4,CHRNA5,CHRNA7,CHRNB2,CHRNB4,ADORA2A,ADORA3,ADRA2C,ADRB1,ADRB2,AGTR1,TSPO,CACNA1H,TACR2,CACNA1G,CHRFAM7A,NOS1,CNR1,CNTF,CACNA1A,CACNA1B,TRPV1,DRD1,DRD2,HTR1A,DRD3,DRD4,HTR1B,NPY5R,HTR2A,HTR2C,HTR6,NTSR1,CPE,GRIN2B,APOE,PPARG,PPID,CREB1,CRH,LEP,SIRT1,OPRK1,OPRM1,IFNG,SLC6A4,SLC16A1,SLC18A2,MTNR1A,HRH3
GO: Biological Process	GO:0140352	export from cell		3.491e-38	1.721e-34	6.619e-36	6.01e-35	60	1172	ABAT,GHRL,MAOB,AVPR1B,ACHE,CYP19A1,BACE1,CHRM2,PTGS2,CHRNA4,CHRNA5,CHRNA7,CHRNB2,CHRNB4,ADORA2A,ADORA3,ADRA2C,ADRB1,ADRB2,KCND3,AGTR1,TSPO,CACNA1H,TACR2,CACNA1G,CHRFAM7A,NOS1,CNR1,CNTF,CACNA1A,CACNA1B,TRPV1,DRD1,DRD2,HTR1A,DRD3,DRD4,HTR1B,NPY5R,HTR2A,HTR2C,HTR6,NTSR1,CPE,GRIN2B,APOE,PPARG,PPID,CREB1,CRH,LEP,SIRT1,OPRK1,OPRM1,IFNG,SLC6A4,SLC16A1,SLC18A2,MTNR1A,HRH3
GO: Biological Process	GO:0023061	signal release		4.456e-38	2.197e-34	8.135e-36	7.387e-35	49	662	ABAT,GHRL,MAOB,CYP19A1,BACE1,CHRM2,PTGS2,CHRNA4,CHRNA5,CHRNA7,CHRNB2,CHRNB4,ADORA2A,ADORA3,ADRA2C,ADRB1,ADRB2,AGTR1,TSPO,TACR2,CHRFAM7A,NOS1,CNR1,CNTF,CACNA1A,CACNA1B,DRD1,DRD2,HTR1A,DRD3,DRD4,HTR1B,HTR2A,HTR2C,HTR6,CPE,PPARG,CREB1,CRH,LEP,SIRT1,OPRK1,OPRM1,IFNG,SLC6A4,SLC16A1,SLC18A2,MTNR1A,HRH3
GO: Biological Process	GO:0051952	regulation of amine transport		9.463e-38	4.664e-34	1.666e-35	1.513e-34	30	135	ABAT,AVPR1B,CHRNA4,CHRNA7,CHRNB2,ADORA2A,ADORA3,ADRA2C,TACR2,CHRFAM7A,CNR1,CACNA1A,DRD1,DRD2,HTR1A,DRD3,DRD4,HTR1B,NPY5R,HTR2A,HTR2C,HTR6,NTSR1,GRIK1,GRIN2B,CRH,LEP,OPRK1,SLC6A1,HRH3
GO: Biological Process	GO:0030001	metal ion transport		2.328e-37	1.147e-33	3.956e-35	3.592e-34	57	1053	SCN11A,CACNA2D2,ITGAV,PTGS2,CHRNA4,CHRNA7,CHRNB2,ADORA2A,ADRB1,ADRB2,KCND3,SCN1A,SCN3A,AGTR1,SCN4A,SCN5A,SCNN1A,TSPO,HRH1,KCNQ2,KCNQ3,AKT1,AKT2,CACNA1H,TRPV3,CACNA1G,CHRNA10,CHRFAM7A,NOS1,NOS3,CNR1,CACNA1A,CACNA1B,TRPV1,DRD1,DRD2,DRD3,DRD4,HTR2A,HTR2B,HTR2C,CHRNA9,NTSR1,GRIN1,GRIN2A,GRIN2B,CRH,OPRD1,OPRK1,OPRM1,SLC6A1,SLC6A2,IFNG,SLC6A3,SLC6A4,P2RX3,IKBKB
GO: Biological Process	GO:0060078	regulation of postsynaptic membrane potential		6.617e-37	3.261e-33	1.087e-34	9.871e-34	32	180	ABAT,GHRL,CHRM1,CHRNA4,CHRNA5,CHRNA7,CHRNB2,CHRNB4,ADORA2A,ADRB1,ADRB2,GLRA1,NGFR,DLG4,AKT1,CHRNA10,CHRFAM7A,TRPV1,DRD2,DRD4,CHRNA9,NTSR1,GRIA1,GRIK1,GRIN1,GRIN2A,GRIN2B,OPRM1,P2RX3,GABRA2,GABRA3,GABRA5
GO: Biological Process	GO:0001505	regulation of neurotransmitter levels		8.186e-37	4.035e-33	1.302e-34	1.182e-33	37	296	ABAT,MAOA,MAOB,ACHE,BACE1,BCHE,CHRM2,CHRNA4,CHRNA5,CHRNA7,CHRNB2,CHRNB4,ADORA2A,ADRB2,TACR2,CHRFAM7A,NOS1,CNR1,CACNA1A,CACNA1B,DRD1,DRD2,HTR1A,DRD3,DRD4,HTR1B,HTR2A,HTR2C,COMT,HTR6,SLC6A1,SLC6A2,SLC6A3,SLC6A4,SLC18A2,HRH3,GABRA2
GO: Biological Process	GO:0034220	ion transmembrane transport		1.95e-36	9.613e-33	3.004e-34	2.728e-33	61	1315	SCN11A,CACNA2D2,ITGAV,CHRNA4,CHRNA5,CHRNA7,CHRNB2,CHRNB4,ADRB1,ADRB2,KCND3,SCN1A,GLRA1,SCN3A,AGTR1,SCN4A,SCN5A,SCNN1A,HRH1,KCNQ2,KCNQ3,DLG4,AKT1,CACNA1H,TRPV3,CACNA1G,CHRNA10,CHRFAM7A,NOS1,CNR1,CACNA1A,CACNA1B,TRPV1,DRD1,DRD2,DRD3,DRD4,HTR2A,HTR2B,HTR2C,CHRNA9,NTSR1,GRIA1,GRIK1,GRIN1,GRIN2A,GRIN2B,CRH,OPRK1,OPRM1,SLC6A1,SLC6A2,IFNG,SLC6A3,SLC6A4,P2RX3,SLC16A1,IKBKB,GABRA2,GABRA3,GABRA5
GO: Biological Process	GO:0099565	chemical synaptic transmission, postsynaptic		2.986e-35	1.472e-31	4.46e-33	4.049e-32	30	161	ABAT,GHRL,CHRNA4,CHRNA5,CHRNA7,CHRNB2,CHRNB4,ADORA2A,ADRB1,ADRB2,GLRA1,NGFR,DLG4,AKT1,CHRNA10,CHRFAM7A,TRPV1,DRD2,DRD4,CHRNA9,NTSR1,GRIK1,GRIN1,GRIN2A,GRIN2B,OPRM1,P2RX3,GABRA2,GABRA3,GABRA5
GO: Biological Process	GO:0003013	circulatory system process		3.884e-35	1.914e-31	5.63e-33	5.113e-32	51	854	ABAT,GHRL,CACNA2D2,AVPR1B,ESR2,CHRM2,PTGS2,BDKRB2,CHRNA7,ADORA2A,ADORA3,ADRA2C,ADRB1,ADRB2,KCND3,SCN1A,AGTR1,SCN5A,SCNN1A,HRH1,AKT1,CACNA1H,TACR2,CACNA1G,CHRFAM7A,NOS1,NOS3,CNR1,CACNA1B,TRPV1,DRD1,DRD2,HTR1A,DRD3,HTR1B,HTR1D,HTR2A,HTR2B,HTR2C,HTR7,NTSR1,APOE,PPARG,CRH,LEP,SIRT1,SLC6A1,IFNG,SLC6A4,SLC16A1,HRH3
GO: Biological Process	GO:0008015	blood circulation		5.587e-35	2.754e-31	7.868e-33	7.144e-32	49	769	ABAT,GHRL,CACNA2D2,AVPR1B,ESR2,CHRM2,PTGS2,BDKRB2,CHRNA7,ADORA2A,ADORA3,ADRA2C,ADRB1,ADRB2,KCND3,SCN1A,AGTR1,SCN5A,SCNN1A,HRH1,AKT1,CACNA1H,TACR2,CACNA1G,CHRFAM7A,NOS1,NOS3,CNR1,CACNA1B,TRPV1,DRD1,DRD2,HTR1A,DRD3,HTR1B,HTR1D,HTR2A,HTR2B,HTR2C,HTR7,NTSR1,APOE,PPARG,CRH,LEP,SIRT1,IFNG,SLC6A4,HRH3
GO: Biological Process	GO:0050890	cognition		7.011e-35	3.456e-31	9.6e-33	8.717e-32	40	425	GHRL,ESR2,BACE1,BCHE,CHRM1,PTGS2,CHRNA4,CHRNA7,CHRNB2,ADRB1,ADRB2,HRH1,DLG4,TACR2,CHRFAM7A,CNR1,DRD1,DRD2,DRD3,DRD4,HTR2A,HTR4,COMT,HTR6,FOS,NTRK1,NTSR1,GRIA1,GRIN1,GRIN2A,GRIN2B,APOE,CREB1,CRH,OPRK1,SLC6A1,SLC6A4,MAPK1,HRH3,GABRA5
GO: Biological Process	GO:0009628	response to abiotic stimulus		7.712e-35	3.801e-31	1.027e-32	9.329e-32	67	1786	ABAT,GHRL,AVPR1B,CES1,CYP19A1,ESR2,BACE1,DCT,CHRM1,PTGS2,BDKRB2,CHRNA4,CHRNA5,CHRNA7,CHRNB2,CHUK,PARP1,ADRB1,ADRB2,SCN1A,AGTR1,SCNN1A,TSPO,NGFR,HRH1,AKT1,PLAT,AKT2,TRPV3,TACR2,ADAM17,CHRNA10,AKR1B1,CHRFAM7A,NOS1,NOS3,CNTF,MPO,TRPV1,DRD1,DRD2,DRD3,DRD4,HTR1B,HTR2A,HTR2B,CHRNA9,FOS,NTRK1,NTSR1,GRIA1,CASP9,GRIN1,GRIN2A,GRIN2B,PPARG,PPID,CREB1,LEP,SIRT1,PDXK,OPRD1,OPRK1,OPRM1,SLC6A4,P2RX3,TOP1
GO: Biological Process	GO:0071407	cellular response to organic cyclic compound		1.981e-34	9.765e-31	2.57e-32	2.333e-31	51	883	CES1,ESR1,ESR2,CHRM1,CHRM2,CHRM4,CHRM5,PTGS2,PARP1,AGTR1,SCNN1A,PDXP,HRH1,AKT1,PLAT,AKT2,CACNA1G,NOS1,NOS3,TRPV1,DRD1,DRD2,HTR1A,DRD3,DRD4,HTR1B,HTR1D,HTR2A,HTR2B,HTR2C,HTR4,HTR6,HTR7,GRIA1,CASP9,GRIN2A,GRIN2B,APOE,PPARG,CREB1,CRH,LEP,SIRT1,OPRD1,OPRM1,SLC6A4,P2RX3,SLC16A1,CALY,MAPK1,HRH3
GO: Biological Process	GO:0015844	monoamine transport		2.27e-34	1.119e-30	2.868e-32	2.605e-31	27	118	ABAT,MAOB,CHRM5,CHRNA4,CHRNA7,CHRNB2,ADORA2A,ADORA3,ADRA2C,CHRFAM7A,NOS1,CNR1,DRD1,DRD2,HTR1A,DRD3,DRD4,HTR1B,HTR2A,HTR6,CRH,OPRK1,SLC6A2,SLC6A3,SLC6A4,SLC18A2,HRH3
GO: Biological Process	GO:0055085	transmembrane transport		3.51e-33	1.73e-29	4.325e-31	3.928e-30	65	1762	SCN11A,CACNA2D2,ESR1,ITGAV,CHRNA4,CHRNA5,CHRNA7,CHRNB2,CHRNB4,ADRB1,ADRB2,KCND3,SCN1A,GLRA1,SCN3A,AGTR1,SCN4A,SCN5A,SCNN1A,HRH1,KCNQ2,KCNQ3,DLG4,AKT1,AKT2,CACNA1H,TRPV3,CACNA1G,CHRNA10,CHRFAM7A,NOS1,CNR1,CACNA1A,CACNA1B,TRPV1,DRD1,DRD2,DRD3,DRD4,HTR2A,HTR2B,HTR2C,CHRNA9,NTSR1,GRIA1,GRIK1,GRIN1,GRIN2A,GRIN2B,CRH,LEP,OPRK1,OPRM1,SLC6A1,SLC6A2,IFNG,SLC6A3,SLC6A4,P2RX3,SLC16A1,SLC18A2,IKBKB,GABRA2,GA…
GO: Biological Process	GO:0015850	organic hydroxy compound transport		4.383e-33	2.16e-29	5.269e-31	4.784e-30	37	372	ABAT,GHRL,MAOB,CES1,CYP19A1,CHRM5,CHRNA4,CHRNA7,CHRNB2,ADORA2A,ADORA3,ADRA2C,AGTR1,TSPO,CHRFAM7A,NOS1,CNR1,DRD1,DRD2,HTR1A,DRD3,DRD4,HTR1B,HTR2A,HTR6,APOE,PPARG,CRH,LEP,SIRT1,OPRK1,SLC6A2,SLC6A3,SLC6A4,SLC16A1,SLC18A2,HRH3
GO: Biological Process	GO:0048511	rhythmic process		6.79e-33	3.347e-29	7.968e-31	7.235e-30	39	442	GHRL,CES1,ESR1,CYP19A1,ESR2,CHRM1,DDC,CHRNA7,CHRNB2,ADK,ADORA2A,PARP1,ADRB1,ADRB2,SCN1A,NGFR,HRH1,CHRFAM7A,NOS3,DRD1,DRD2,DRD3,DRD4,NPY5R,HTR7,NTRK1,GRIN1,GRIN2A,GRIN2B,PPARG,CREB1,CRH,LEP,SIRT1,OPRK1,OPRM1,SLC6A4,MTNR1A,TOP1
GO: Biological Process	GO:0007611	learning or memory		7.933e-33	3.91e-29	9.093e-31	8.257e-30	37	378	GHRL,ESR2,BACE1,BCHE,PTGS2,CHRNA7,CHRNB2,ADRB1,ADRB2,HRH1,DLG4,TACR2,CHRFAM7A,CNR1,DRD1,DRD2,DRD3,DRD4,HTR2A,COMT,HTR6,FOS,NTRK1,NTSR1,GRIA1,GRIN1,GRIN2A,GRIN2B,APOE,CREB1,CRH,OPRK1,SLC6A1,SLC6A4,MAPK1,HRH3,GABRA5
GO: Biological Process	GO:0009410	response to xenobiotic stimulus		3.084e-32	1.52e-28	3.455e-30	3.137e-29	47	785	SCN11A,ABAT,MAOB,ESR1,CYP19A1,ESR2,BCHE,DDC,PTGS2,BDKRB2,CHRNA7,CHUK,ADORA2A,NR1I2,UCHL1,AGTR1,TSPO,ADAM17,CHRFAM7A,NOS1,NOS3,DRD1,DRD2,DRD3,HTR1B,HTR2A,HTR2B,HTR2C,COMT,HTR6,FOS,NTRK1,AOX1,GRIA1,GRIN1,GRIN2A,PPARG,CREB1,CRH,PDXK,SLC6A2,IFNG,SLC6A3,SLC6A4,SLC18A2,IKBKB,TOP1
GO: Biological Process	GO:0051050	positive regulation of transport		1.892e-31	9.327e-28	2.073e-29	1.882e-28	54	1182	ABAT,GHRL,AVPR1B,CES1,ACHE,CYP19A1,CHRM1,PTGS2,CHRNB2,ADORA2A,ADORA3,ADRB1,ADRB2,AGTR1,SCN5A,TSPO,AKT1,AKT2,CACNA1H,TRPV3,TACR2,CACNA1G,NOS1,CNR1,CNTF,CACNA1B,TRPV1,DRD1,DRD2,DRD3,DRD4,HTR2C,COMT,HTR6,NTSR1,GRIK1,GRIN1,GRIN2B,APOE,PPARG,PPID,CREB1,CRH,LEP,SIRT1,OPRK1,SLC6A1,IFNG,SLC6A4,P2RX3,CALY,MAPK1,IKBKB,HRH3
GO: Biological Process	GO:0060079	excitatory postsynaptic potential		3.159e-31	1.557e-27	3.385e-29	3.074e-28	27	151	GHRL,CHRNA4,CHRNA5,CHRNA7,CHRNB2,CHRNB4,ADORA2A,ADRB2,GLRA1,NGFR,DLG4,AKT1,CHRNA10,CHRFAM7A,TRPV1,DRD2,DRD4,CHRNA9,GRIK1,GRIN1,GRIN2A,GRIN2B,OPRM1,P2RX3,GABRA2,GABRA3,GABRA5
GO: Biological Process	GO:0071495	cellular response to endogenous stimulus		3.347e-31	1.65e-27	3.51e-29	3.187e-28	65	1903	GHRL,ESR1,CYP19A1,ESR2,BACE1,CHRM1,CHRM2,CHRM4,DDC,CHRM5,PTGS2,PARP1,ADRB2,KCND3,GLRA1,AGTR1,SCNN1A,PDXP,NGFR,HRH1,AKT1,PLAT,AKT2,CACNA1H,CACNA1G,ADAM17,AKR1B1,NOS1,NOS3,CACNA1A,TRPV1,DRD1,DRD2,HTR1A,DRD3,DRD4,HTR1B,HTR1D,HTR2A,HTR2B,HTR2C,HTR4,HTR6,HTR7,FOS,NTRK1,GRIA1,CASP9,GRIN1,GRIN2A,GRIN2B,PPARG,CREB1,CRH,LEP,SIRT1,OPRD1,OPRM1,SLC6A4,P2RX3,MTR,CALY,MAPK1,TOP1,HRH3
GO: Biological Process	GO:0031644	regulation of nervous system process		4.382e-31	2.16e-27	4.5e-29	4.086e-28	30	218	SCN11A,ABAT,GHRL,BACE1,CHRNA4,CHRNA5,CHRNA7,CHRNB2,CHRNB4,ADRA2C,ADRB2,GLRA1,NGFR,DLG4,CHRFAM7A,NOS1,NOS3,DRD4,HTR2C,COMT,NTSR1,GRIK1,GRIN1,GRIN2A,GRIN2B,OPRD1,OPRK1,OPRM1,IFNG,P2RX3
GO: Biological Process	GO:0006816	calcium ion transport		6.198e-31	3.055e-27	6.234e-29	5.661e-28	40	535	CACNA2D2,ITGAV,PTGS2,CHRNA4,CHRNA7,CHRNB2,ADORA2A,ADRB1,ADRB2,AGTR1,TSPO,HRH1,AKT1,CACNA1H,TRPV3,CACNA1G,CHRNA10,CHRFAM7A,NOS1,NOS3,CNR1,CACNA1A,CACNA1B,TRPV1,DRD1,DRD2,DRD3,DRD4,HTR2A,HTR2B,HTR2C,CHRNA9,NTSR1,GRIN1,GRIN2A,GRIN2B,CRH,OPRD1,OPRM1,P2RX3
GO: Biological Process	GO:0006836	neurotransmitter transport		1.465e-30	7.22e-27	1.444e-28	1.311e-27	32	279	BACE1,CHRM2,DDC,CHRNA4,CHRNA5,CHRNA7,CHRNB2,CHRNB4,ADORA2A,ADRB2,TACR2,CHRFAM7A,NOS1,CNR1,CACNA1A,CACNA1B,DRD1,DRD2,HTR1A,DRD3,DRD4,HTR1B,HTR2A,HTR2C,HTR6,SLC6A1,SLC6A2,SLC6A3,SLC6A4,SLC18A2,HRH3,GABRA2
GO: Biological Process	GO:1903351	cellular response to dopamine		1.768e-30	8.713e-27	1.708e-28	1.551e-27	24	106	CHRM1,CHRM2,CHRM4,CHRM5,HRH1,NOS1,DRD1,DRD2,HTR1A,DRD3,DRD4,HTR1B,HTR1D,HTR2A,HTR2B,HTR2C,HTR4,HTR6,HTR7,OPRD1,OPRM1,CALY,MAPK1,HRH3
GO: Biological Process	GO:1903350	response to dopamine		2.267e-30	1.117e-26	2.149e-28	1.951e-27	24	107	CHRM1,CHRM2,CHRM4,CHRM5,HRH1,NOS1,DRD1,DRD2,HTR1A,DRD3,DRD4,HTR1B,HTR1D,HTR2A,HTR2B,HTR2C,HTR4,HTR6,HTR7,OPRD1,OPRM1,CALY,MAPK1,HRH3
GO: Biological Process	GO:0098655	cation transmembrane transport		3.661e-30	1.805e-26	3.405e-28	3.092e-27	51	1083	SCN11A,CACNA2D2,ITGAV,CHRNA4,CHRNA7,ADRB1,ADRB2,KCND3,SCN1A,SCN3A,AGTR1,SCN4A,SCN5A,SCNN1A,HRH1,KCNQ2,KCNQ3,DLG4,AKT1,CACNA1H,TRPV3,CACNA1G,CHRNA10,CHRFAM7A,NOS1,CNR1,CACNA1A,CACNA1B,TRPV1,DRD1,DRD2,DRD3,DRD4,HTR2A,HTR2B,HTR2C,CHRNA9,NTSR1,GRIN1,GRIN2A,GRIN2B,CRH,OPRK1,OPRM1,SLC6A1,SLC6A2,IFNG,SLC6A3,SLC6A4,P2RX3,IKBKB
GO: Biological Process	GO:0007187	G protein-coupled receptor signaling pathway, coupled to cyclic nucleotide second messenger		4.476e-30	2.206e-26	4.086e-28	3.71e-27	22	80	CHRM1,CHRM2,CHRM4,CHRM5,HRH1,CNR1,CNR2,DRD1,HTR1A,DRD4,HTR1B,HTR1D,HTR2A,HTR2B,HTR2C,HTR4,HTR6,HTR7,OPRD1,OPRM1,MTNR1A,HRH3
GO: Biological Process	GO:0097305	response to alcohol		8.213e-30	4.048e-26	7.361e-28	6.684e-27	39	532	ABAT,MAOB,CES1,ACHE,ESR2,CHRNA7,CHRNB2,PARP1,GLRA1,AGTR1,SCNN1A,TSPO,AKT1,CHRFAM7A,NOS1,NOS3,CNR1,CACNA1B,DRD1,DRD2,DRD3,DRD4,HTR1B,FOS,NTRK1,GRIN1,GRIN2A,GRIN2B,APOE,PPARG,CREB1,CRH,LEP,SIRT1,OPRK1,OPRM1,SLC6A3,SLC18A2,HRH3
GO: Biological Process	GO:0098660	inorganic ion transmembrane transport		1.091e-29	5.377e-26	9.603e-28	8.719e-27	50	1053	SCN11A,CACNA2D2,ITGAV,CHRNA7,ADRB1,ADRB2,KCND3,SCN1A,GLRA1,SCN3A,AGTR1,SCN4A,SCN5A,SCNN1A,HRH1,KCNQ2,KCNQ3,AKT1,CACNA1H,TRPV3,CACNA1G,CHRNA10,NOS1,CNR1,CACNA1A,CACNA1B,TRPV1,DRD1,DRD2,DRD3,DRD4,HTR2A,HTR2B,HTR2C,CHRNA9,NTSR1,GRIN1,GRIN2A,GRIN2B,OPRK1,OPRM1,SLC6A1,SLC6A2,IFNG,SLC6A3,SLC6A4,P2RX3,GABRA2,GABRA3,GABRA5
GO: Biological Process	GO:0043279	response to alkaloid		1.261e-29	6.217e-26	1.091e-27	9.904e-27	28	194	ABAT,CYP19A1,BCHE,DDC,CHRNB2,ADORA2A,PARP1,DLG4,NOS1,CNR1,TRPV1,DRD1,DRD2,DRD3,DRD4,HTR1B,HTR2A,GRIA1,GRIN1,GRIN2A,GRIN2B,PPARG,CRH,OPRK1,OPRM1,SLC6A1,SLC6A3,SLC18A2
GO: Biological Process	GO:0051937	catecholamine transport		3.448e-29	1.699e-25	2.93e-27	2.66e-26	23	102	ABAT,CHRM5,CHRNA4,CHRNA7,CHRNB2,ADORA2A,ADORA3,ADRA2C,CHRFAM7A,CNR1,DRD1,DRD2,DRD3,DRD4,HTR1B,HTR2A,HTR6,CRH,OPRK1,SLC6A2,SLC6A3,SLC18A2,HRH3
GO: Biological Process	GO:0071869	response to catecholamine		5.172e-29	2.549e-25	4.249e-27	3.858e-26	25	139	CHRM1,CHRM2,CHRM4,CHRM5,ADRB2,HRH1,NOS1,DRD1,DRD2,HTR1A,DRD3,DRD4,HTR1B,HTR1D,HTR2A,HTR2B,HTR2C,HTR4,HTR6,HTR7,OPRD1,OPRM1,CALY,MAPK1,HRH3
GO: Biological Process	GO:0071867	response to monoamine		5.172e-29	2.549e-25	4.249e-27	3.858e-26	25	139	CHRM1,CHRM2,CHRM4,CHRM5,ADRB2,HRH1,NOS1,DRD1,DRD2,HTR1A,DRD3,DRD4,HTR1B,HTR1D,HTR2A,HTR2B,HTR2C,HTR4,HTR6,HTR7,OPRD1,OPRM1,CALY,MAPK1,HRH3
GO: Biological Process	GO:0019226	transmission of nerve impulse		1.461e-28	7.2e-25	1.18e-26	1.072e-25	23	108	SCN11A,GHRL,CHRM5,CHRNA4,CHRNA5,CHRNA7,CHRNB2,CHRNB4,SCN1A,GLRA1,SCN3A,SCN4A,SCN5A,KCNQ2,CACNA1H,CACNA1G,CHRFAM7A,CACNA1A,DRD1,GRIA1,OPRK1,IFNG,P2RX3
GO: Biological Process	GO:0071868	cellular response to monoamine stimulus		1.994e-28	9.83e-25	1.56e-26	1.417e-25	24	127	CHRM1,CHRM2,CHRM4,CHRM5,HRH1,NOS1,DRD1,DRD2,HTR1A,DRD3,DRD4,HTR1B,HTR1D,HTR2A,HTR2B,HTR2C,HTR4,HTR6,HTR7,OPRD1,OPRM1,CALY,MAPK1,HRH3
GO: Biological Process	GO:0071870	cellular response to catecholamine stimulus		1.994e-28	9.83e-25	1.56e-26	1.417e-25	24	127	CHRM1,CHRM2,CHRM4,CHRM5,HRH1,NOS1,DRD1,DRD2,HTR1A,DRD3,DRD4,HTR1B,HTR1D,HTR2A,HTR2B,HTR2C,HTR4,HTR6,HTR7,OPRD1,OPRM1,CALY,MAPK1,HRH3
GO: Biological Process	GO:0051047	positive regulation of secretion		6.186e-28	3.049e-24	4.764e-26	4.326e-25	35	439	ABAT,GHRL,AVPR1B,ACHE,CYP19A1,CHRNB2,ADORA2A,ADORA3,ADRB1,CACNA1H,TACR2,CACNA1G,CNR1,CNTF,CACNA1B,TRPV1,DRD2,DRD3,HTR2C,COMT,HTR6,NTSR1,GRIK1,GRIN2B,PPARG,PPID,CREB1,CRH,LEP,SIRT1,OPRK1,SLC6A1,IFNG,SLC6A4,HRH3
GO: Biological Process	GO:0007210	serotonin receptor signaling pathway		8.188e-28	4.036e-24	6.209e-26	5.638e-25	18	47	CHRM1,CHRM2,CHRM4,CHRM5,HRH1,NOS1,DRD1,HTR1A,DRD4,HTR1B,HTR1D,HTR2A,HTR2B,HTR2C,HTR4,HTR6,HTR7,HRH3
GO: Biological Process	GO:0030534	adult behavior		1.048e-27	5.167e-24	7.829e-26	7.109e-25	27	201	ABAT,GHRL,CHRNA4,CHRNA5,CHRNA7,CHRNB2,CHRNB4,PARP1,UCHL1,SCN1A,GLRA1,CHRFAM7A,NOS1,CACNA1A,DRD1,DRD2,DRD3,DRD4,HTR2A,HTR2C,NTSR1,GRIK1,GRIN1,LEP,OPRD1,OPRK1,OPRM1
GO: Biological Process	GO:0043270	positive regulation of ion transport		2.043e-27	1.007e-23	1.503e-25	1.365e-24	33	383	ABAT,AVPR1B,CHRM1,CHRNB2,ADORA2A,ADRB1,ADRB2,AGTR1,SCN5A,TSPO,AKT1,AKT2,TRPV3,TACR2,NOS1,DRD1,DRD2,DRD4,HTR2C,HTR6,NTSR1,GRIK1,GRIN1,GRIN2B,CRH,LEP,OPRK1,SLC6A1,IFNG,SLC6A4,P2RX3,IKBKB,HRH3
GO: Biological Process	GO:0098662	inorganic cation transmembrane transport		2.257e-27	1.112e-23	1.636e-25	1.485e-24	46	957	SCN11A,CACNA2D2,ITGAV,CHRNA7,ADRB1,ADRB2,KCND3,SCN1A,SCN3A,AGTR1,SCN4A,SCN5A,SCNN1A,HRH1,KCNQ2,KCNQ3,AKT1,CACNA1H,TRPV3,CACNA1G,CHRNA10,NOS1,CNR1,CACNA1A,CACNA1B,TRPV1,DRD1,DRD2,DRD3,DRD4,HTR2A,HTR2B,HTR2C,CHRNA9,NTSR1,GRIN1,GRIN2A,GRIN2B,OPRK1,OPRM1,SLC6A1,SLC6A2,IFNG,SLC6A3,SLC6A4,P2RX3
GO: Biological Process	GO:0042220	response to cocaine		2.766e-27	1.363e-23	1.976e-25	1.794e-24	21	88	ABAT,CHRNB2,PARP1,DLG4,NOS1,CNR1,DRD1,DRD2,DRD3,DRD4,HTR1B,HTR2A,GRIA1,GRIN2A,GRIN2B,CRH,OPRK1,OPRM1,SLC6A1,SLC6A3,SLC18A2
GO: Biological Process	GO:0098664	G protein-coupled serotonin receptor signaling pathway		2.811e-27	1.385e-23	1.979e-25	1.797e-24	17	40	CHRM1,CHRM2,CHRM4,CHRM5,HRH1,DRD1,HTR1A,DRD4,HTR1B,HTR1D,HTR2A,HTR2B,HTR2C,HTR4,HTR6,HTR7,HRH3
GO: Biological Process	GO:0051588	regulation of neurotransmitter transport		3.492e-27	1.721e-23	2.424e-25	2.201e-24	25	163	BACE1,CHRM2,CHRNA4,CHRNA5,CHRNA7,CHRNB2,CHRNB4,ADORA2A,ADRB2,TACR2,CHRFAM7A,NOS1,CNR1,CACNA1A,CACNA1B,DRD1,DRD2,HTR1A,DRD3,DRD4,HTR1B,HTR2A,HTR2C,HTR6,SLC18A2
GO: Biological Process	GO:0019228	neuronal action potential		4.123e-27	2.032e-23	2.823e-25	2.563e-24	19	62	SCN11A,CHRNA4,CHRNA5,CHRNA7,CHRNB2,CHRNB4,SCN1A,GLRA1,SCN3A,SCN4A,SCN5A,CACNA1H,CACNA1G,CHRFAM7A,DRD1,GRIA1,OPRK1,IFNG,P2RX3
GO: Biological Process	GO:0007612	learning		4.607e-27	2.271e-23	3.111e-25	2.825e-24	27	212	GHRL,BCHE,PTGS2,CHRNA7,CHRNB2,ADRB2,HRH1,DLG4,TACR2,CHRFAM7A,DRD1,DRD2,DRD3,DRD4,COMT,HTR6,FOS,NTSR1,GRIN1,GRIN2A,GRIN2B,CREB1,CRH,OPRK1,SLC6A1,HRH3,GABRA5
GO: Biological Process	GO:0033555	multicellular organismal response to stress		6.757e-27	3.331e-23	4.501e-25	4.087e-24	23	126	IDO1,ESR2,ADRB1,TSPO,AKT1,NOS1,CACNA1A,CACNA1B,TRPV1,DRD1,HTR1A,DRD4,HTR2C,COMT,FOS,NTRK1,GRIK1,GRIN2B,APOE,CRH,SLC6A2,P2RX3,GABRA5
GO: Biological Process	GO:0007271	synaptic transmission, cholinergic		1.312e-26	6.467e-23	8.615e-25	7.823e-24	17	43	ACHE,CHRM4,CHRNA4,CHRNA5,CHRNA7,CHRNB2,CHRNB4,ADORA2A,NGFR,TACR2,CHRNA10,CHRFAM7A,CACNA1A,HTR2C,HTR6,APOE,IFNG
GO: Biological Process	GO:0051899	membrane depolarization		1.328e-26	6.548e-23	8.615e-25	7.823e-24	22	111	SCN11A,CHRNA4,CHRNA5,CHRNA7,CHRNB2,CHRNB4,ADORA2A,PARP1,SCN1A,SCN3A,SCN4A,SCN5A,TSPO,NGFR,CACNA1H,CACNA1G,CHRNA10,CHRFAM7A,CACNA1A,CHRNA9,NTSR1,GRIK1
GO: Biological Process	GO:0001508	action potential		7.084e-26	3.491e-22	4.534e-24	4.117e-23	25	183	SCN11A,CHRNA4,CHRNA5,CHRNA7,CHRNB2,CHRNB4,KCND3,SCN1A,GLRA1,SCN3A,SCN4A,SCN5A,CACNA1H,CACNA1G,CHRFAM7A,CNR1,CNR2,DRD1,NTSR1,GRIA1,GRIN2A,GRIN2B,OPRK1,IFNG,P2RX3
GO: Biological Process	GO:0045471	response to ethanol		1.056e-25	5.204e-22	6.671e-24	6.058e-23	29	296	ABAT,MAOB,ACHE,ESR2,CHRNA7,CHRNB2,GLRA1,CHRFAM7A,NOS1,NOS3,CNR1,CACNA1B,DRD1,DRD2,DRD3,DRD4,HTR1B,FOS,NTRK1,GRIN1,GRIN2A,GRIN2B,APOE,CRH,LEP,SIRT1,OPRK1,OPRM1,SLC6A3
GO: Biological Process	GO:1903522	regulation of blood circulation		1.348e-25	6.643e-22	8.409e-24	7.636e-23	31	364	GHRL,CACNA2D2,AVPR1B,CHRM2,PTGS2,BDKRB2,CHRNA7,ADORA3,ADRA2C,ADRB1,ADRB2,KCND3,AGTR1,SCN5A,HRH1,AKT1,CACNA1H,CACNA1G,CHRFAM7A,NOS1,NOS3,CACNA1B,TRPV1,DRD1,DRD2,HTR1A,HTR2A,HTR2C,LEP,SIRT1,IFNG
GO: Biological Process	GO:0035296	regulation of tube diameter		1.772e-25	8.732e-22	1.078e-23	9.789e-23	26	215	AVPR1B,ESR2,PTGS2,BDKRB2,ADORA2A,ADRA2C,ADRB1,ADRB2,AGTR1,HRH1,AKT1,CACNA1G,NOS1,NOS3,DRD1,HTR1A,HTR1B,HTR1D,HTR2A,HTR2B,HTR2C,HTR7,APOE,LEP,SIRT1,SLC6A4
GO: Biological Process	GO:0097746	blood vessel diameter maintenance		1.772e-25	8.732e-22	1.078e-23	9.789e-23	26	215	AVPR1B,ESR2,PTGS2,BDKRB2,ADORA2A,ADRA2C,ADRB1,ADRB2,AGTR1,HRH1,AKT1,CACNA1G,NOS1,NOS3,DRD1,HTR1A,HTR1B,HTR1D,HTR2A,HTR2B,HTR2C,HTR7,APOE,LEP,SIRT1,SLC6A4
GO: Biological Process	GO:0035150	regulation of tube size		2.003e-25	9.875e-22	1.204e-23	1.094e-22	26	216	AVPR1B,ESR2,PTGS2,BDKRB2,ADORA2A,ADRA2C,ADRB1,ADRB2,AGTR1,HRH1,AKT1,CACNA1G,NOS1,NOS3,DRD1,HTR1A,HTR1B,HTR1D,HTR2A,HTR2B,HTR2C,HTR7,APOE,LEP,SIRT1,SLC6A4
GO: Biological Process	GO:0051240	positive regulation of multicellular organismal process		4.02e-25	1.982e-21	2.388e-23	2.168e-22	59	1950	ABAT,GHRL,IDO1,CACNA2D2,AVPR1B,ACHE,CYP19A1,BACE1,DCT,PTGS2,CHRNA7,CHRNB4,CHUK,ADK,ADORA2A,ADORA3,PARP1,ADRA2C,ADRB1,ADRB2,AGTR1,SCN5A,TSPO,NGFR,HRH1,AKT1,PLAT,AKT2,TACR2,ADAM17,CHRFAM7A,NOS1,NOS3,CNR1,CNTF,TRPV1,DRD1,DRD2,DRD3,DRD4,HTR2A,HTR2B,HTR2C,COMT,FOS,NTRK1,NTSR1,APOE,PPARG,CREB1,CRH,LEP,SIRT1,OPRK1,OPRM1,IFNG,SLC6A3,P2RX3,MAPK1
GO: Biological Process	GO:0042417	dopamine metabolic process		1.989e-24	9.805e-21	1.167e-22	1.06e-21	17	55	ABAT,MAOA,MAOB,DDC,CHRNA7,CHRNB2,AGTR1,CHRFAM7A,DRD1,DRD2,HTR1A,DRD3,DRD4,HTR2C,COMT,GRIN2A,SLC6A3
GO: Biological Process	GO:0003012	muscle system process		3.116e-24	1.536e-20	1.807e-22	1.641e-21	35	565	ABAT,GHRL,CHRM2,PTGS2,BDKRB2,CHRNB2,CHRNB4,CHUK,ADK,PARP1,ADRA2C,ADRB1,ADRB2,KCND3,SCN1A,GLRA1,SCN4A,SCN5A,CACNA1H,TACR2,CACNA1G,NOS1,NOS3,TRPV1,DRD1,DRD2,HTR1D,HTR2A,HTR2B,HTR7,PPARG,LEP,SIRT1,P2RX3,IKBKB
GO: Biological Process	GO:0046928	regulation of neurotransmitter secretion		5.851e-24	2.884e-20	3.353e-22	3.045e-21	22	144	BACE1,CHRM2,CHRNA4,CHRNA5,CHRNA7,CHRNB2,CHRNB4,ADORA2A,ADRB2,TACR2,CHRFAM7A,CNR1,CACNA1A,CACNA1B,DRD1,DRD2,HTR1A,DRD4,HTR1B,HTR2A,HTR2C,HTR6
GO: Biological Process	GO:0009636	response to toxic substance		6.583e-24	3.245e-20	3.73e-22	3.387e-21	30	377	MAOB,CES1,CYP19A1,ESR2,DDC,PTGS2,CHRNA7,CHUK,NR1I2,SCN3A,CHRFAM7A,NOS3,MPO,DRD2,HTR1B,HTR1D,FOS,GRIA1,GRIN1,GRIN2A,GRIN2B,APOE,SIRT1,PDXK,OPRD1,SLC6A1,SLC6A4,SLC18A2,MAPK1,IKBKB
GO: Biological Process	GO:0033993	response to lipid		1.279e-23	6.303e-20	7.163e-22	6.504e-21	52	1567	MAOB,IDO1,CES1,ESR1,CYP19A1,ESR2,BCHE,PTGS2,CHUK,PARP1,ADRB2,AGTR1,SCNN1A,TSPO,NGFR,AKT1,PLAT,CACNA1G,ADAM17,NOS1,NOS3,CNR1,CNR2,MPO,CACNA1B,DRD1,DRD4,HTR1B,COMT,HTR6,FOS,NTSR1,GRIA1,CASP9,GRIN2A,GRIN2B,APOE,PPARG,CREB1,CRH,LEP,SIRT1,PDXK,OPRK1,OPRM1,SLC6A1,IFNG,SLC6A4,SLC18A2,MAPK1,IKBKB,HRH3
GO: Biological Process	GO:0003018	vascular process in circulatory system		3.923e-23	1.934e-19	2.172e-21	1.973e-20	29	364	AVPR1B,ESR2,PTGS2,BDKRB2,ADORA2A,ADRA2C,ADRB1,ADRB2,AGTR1,HRH1,AKT1,TACR2,CACNA1G,NOS1,NOS3,DRD1,HTR1A,HTR1B,HTR1D,HTR2A,HTR2B,HTR2C,HTR7,APOE,LEP,SIRT1,SLC6A1,SLC6A4,SLC16A1
GO: Biological Process	GO:0009712	catechol-containing compound metabolic process		4.136e-23	2.038e-19	2.216e-21	2.012e-20	18	79	ABAT,MAOA,MAOB,DDC,CHRNA7,CHRNB2,AGTR1,AKR1B1,CHRFAM7A,DRD1,DRD2,HTR1A,DRD3,DRD4,HTR2C,COMT,GRIN2A,SLC6A3
GO: Biological Process	GO:0006584	catecholamine metabolic process		4.136e-23	2.038e-19	2.216e-21	2.012e-20	18	79	ABAT,MAOA,MAOB,DDC,CHRNA7,CHRNB2,AGTR1,AKR1B1,CHRFAM7A,DRD1,DRD2,HTR1A,DRD3,DRD4,HTR2C,COMT,GRIN2A,SLC6A3
GO: Biological Process	GO:0050433	regulation of catecholamine secretion		4.136e-23	2.038e-19	2.216e-21	2.012e-20	18	79	ABAT,CHRNA4,CHRNA7,CHRNB2,ADORA2A,ADORA3,ADRA2C,CHRFAM7A,CNR1,DRD2,DRD3,DRD4,HTR1B,HTR2A,HTR6,CRH,OPRK1,HRH3
GO: Biological Process	GO:0035637	multicellular organismal signaling		4.606e-23	2.27e-19	2.441e-21	2.217e-20	24	208	SCN11A,GHRL,CHRM5,CHRNA4,CHRNA5,CHRNA7,CHRNB2,CHRNB4,KCND3,SCN1A,GLRA1,SCN3A,SCN4A,SCN5A,KCNQ2,CACNA1H,CACNA1G,CHRFAM7A,CACNA1A,DRD1,GRIA1,OPRK1,IFNG,P2RX3
GO: Biological Process	GO:0035094	response to nicotine		6.786e-23	3.345e-19	3.558e-21	3.231e-20	18	81	ABAT,CHRNA4,CHRNA5,CHRNA7,CHRNB2,CHRNB4,AGTR1,CHRFAM7A,NOS1,NOS3,CNR1,DRD1,DRD2,HTR2C,NTRK1,CREB1,SLC6A3,MAPK1
GO: Biological Process	GO:0070588	calcium ion transmembrane transport		7.595e-23	3.743e-19	3.941e-21	3.578e-20	30	410	CACNA2D2,ITGAV,CHRNA7,ADRB1,ADRB2,AGTR1,AKT1,CACNA1H,TRPV3,CACNA1G,CHRNA10,NOS1,CNR1,CACNA1A,CACNA1B,TRPV1,DRD1,DRD2,DRD3,DRD4,HTR2A,HTR2B,HTR2C,CHRNA9,NTSR1,GRIN1,GRIN2A,GRIN2B,OPRM1,P2RX3
GO: Biological Process	GO:0010035	response to inorganic substance		7.743e-23	3.816e-19	3.975e-21	3.61e-20	41	930	ABAT,MAOB,SIGMAR1,ACHE,CYP19A1,ESR2,BACE1,ITGAV,PTGS2,CHUK,ADORA2A,PARP1,GLRA1,SCN5A,TSPO,KCNQ3,DLG4,AKT1,CACNA1H,CACNA1G,AKR1B1,NOS1,NOS3,MPO,DRD2,FOS,NTRK1,GRIA1,CASP9,GRIN1,GRIN2A,GRIN2B,APOE,PPARG,CREB1,SIRT1,SLC6A1,SLC6A3,SLC18A2,MTR,MAPK1
GO: Biological Process	GO:0007626	locomotory behavior		1.235e-22	6.088e-19	6.277e-21	5.699e-20	28	343	ABAT,IDO1,CHRNA4,CHRNB2,CHRNB4,ADORA2A,UCHL1,SCN1A,GLRA1,DLG4,CACNA1A,CACNA1B,DRD1,DRD2,DRD3,DRD4,HTR2C,NTSR1,GRIN1,GRIN2A,APOE,CRH,OPRD1,OPRK1,OPRM1,SLC6A3,SLC6A4,SLC18A2
GO: Biological Process	GO:0050432	catecholamine secretion		1.753e-22	8.643e-19	8.819e-21	8.008e-20	18	85	ABAT,CHRNA4,CHRNA7,CHRNB2,ADORA2A,ADORA3,ADRA2C,CHRFAM7A,CNR1,DRD2,DRD3,DRD4,HTR1B,HTR2A,HTR6,CRH,OPRK1,HRH3
GO: Biological Process	GO:0034762	regulation of transmembrane transport		2.76e-22	1.36e-18	1.374e-20	1.248e-19	37	746	SCN11A,CACNA2D2,ESR1,CHRNA4,ADRB1,ADRB2,KCND3,SCN1A,SCN3A,AGTR1,SCN4A,SCN5A,KCNQ2,KCNQ3,DLG4,AKT1,AKT2,CACNA1H,CACNA1G,NOS1,CACNA1A,CACNA1B,DRD1,DRD2,DRD3,DRD4,NTSR1,GRIN1,GRIN2A,GRIN2B,CRH,LEP,OPRK1,OPRM1,IFNG,P2RX3,IKBKB
GO: Biological Process	GO:0006576	cellular biogenic amine metabolic process		3.343e-22	1.648e-18	1.648e-20	1.496e-19	20	126	ABAT,MAOA,MAOB,IDO1,DDC,CHRNA7,CHRNB2,AGTR1,AKR1B1,CHRFAM7A,KYNU,DRD1,DRD2,HTR1A,DRD3,DRD4,HTR2C,COMT,GRIN2A,SLC6A3
GO: Biological Process	GO:0034765	regulation of ion transmembrane transport		6.328e-22	3.119e-18	3.088e-20	2.804e-19	34	616	SCN11A,CACNA2D2,CHRNA4,ADRB1,ADRB2,KCND3,SCN1A,SCN3A,AGTR1,SCN4A,SCN5A,KCNQ2,KCNQ3,DLG4,AKT1,CACNA1H,CACNA1G,NOS1,CACNA1A,CACNA1B,DRD1,DRD2,DRD3,DRD4,NTSR1,GRIN1,GRIN2A,GRIN2B,CRH,OPRK1,OPRM1,IFNG,P2RX3,IKBKB
GO: Biological Process	GO:1903532	positive regulation of secretion by cell		6.411e-22	3.16e-18	3.098e-20	2.813e-19	29	402	ABAT,GHRL,AVPR1B,ACHE,CYP19A1,CHRNB2,ADORA2A,ADORA3,ADRB1,CACNA1H,TACR2,CACNA1G,CNR1,CNTF,CACNA1B,DRD2,HTR2C,HTR6,NTSR1,GRIN2B,PPARG,PPID,CREB1,CRH,LEP,SIRT1,OPRK1,IFNG,SLC6A4
GO: Biological Process	GO:0007204	positive regulation of cytosolic calcium ion concentration		8.312e-22	4.097e-18	3.978e-20	3.612e-19	25	265	GHRL,AVPR1B,ESR1,ITGAV,BDKRB2,AGTR1,DLG4,CACNA1G,CHRNA10,NOS1,CNR1,CACNA1A,CACNA1B,TRPV1,DRD1,DRD2,DRD3,DRD4,HTR2A,HTR2C,CHRNA9,GRIN1,OPRM1,P2RX3,HRH3
GO: Biological Process	GO:0007613	memory		1.052e-21	5.185e-18	4.985e-20	4.527e-19	22	181	BACE1,PTGS2,CHRNA7,CHRNB2,ADRB1,HRH1,CHRFAM7A,CNR1,DRD1,DRD2,DRD4,HTR2A,COMT,GRIA1,GRIN1,GRIN2A,GRIN2B,APOE,CREB1,SLC6A1,SLC6A4,HRH3
GO: Biological Process	GO:0051048	negative regulation of secretion		1.585e-21	7.814e-18	7.442e-20	6.757e-19	25	272	ABAT,GHRL,MAOB,ADRA2C,TSPO,TACR2,NOS1,CNR1,DRD2,HTR1A,DRD3,DRD4,HTR1B,NPY5R,COMT,HTR6,APOE,PPARG,CRH,LEP,SIRT1,OPRK1,OPRM1,MTNR1A,HRH3
GO: Biological Process	GO:0050806	positive regulation of synaptic transmission		1.719e-21	8.472e-18	7.992e-20	7.257e-19	27	341	PTGS2,CHRNA7,CHRNB2,ADORA2A,ADRB1,NGFR,DLG4,TACR2,CHRFAM7A,NOS1,CNR1,CACNA1B,DRD1,DRD2,HTR2C,HTR6,NTRK1,GRIA1,GRIK1,GRIN1,GRIN2A,GRIN2B,APOE,CREB1,CRH,IFNG,MAPK1
GO: Biological Process	GO:0006936	muscle contraction		1.906e-21	9.393e-18	8.779e-20	7.971e-19	29	418	ABAT,GHRL,CHRM2,PTGS2,BDKRB2,CHRNB2,CHRNB4,CHUK,ADRA2C,ADRB1,ADRB2,KCND3,SCN1A,GLRA1,SCN4A,SCN5A,CACNA1H,TACR2,CACNA1G,NOS1,TRPV1,DRD1,DRD2,HTR1D,HTR2A,HTR2B,HTR7,P2RX3,IKBKB
GO: Biological Process	GO:0007600	sensory perception		2.002e-21	9.87e-18	9.139e-20	8.298e-19	45	1263	SCN11A,BACE1,PTGS2,BDKRB2,CHRNA4,CHRNA5,CHRNA7,CHRNB2,ADORA2A,ADRA2C,ADRB1,ADRB2,UCHL1,SCN1A,GLRA1,SCN3A,SCNN1A,NGFR,CACNA1H,CHRNA10,CHRFAM7A,NOS1,CNR1,CNR2,CACNA1A,CACNA1B,TRPV1,DRD2,HTR2A,HTR2C,COMT,CHRNA9,NTRK1,NTSR1,GRIN1,GRIN2A,GRIN2B,OPRD1,OPRK1,OPRM1,IFNG,SLC6A3,P2RX3,MAPK1,GABRA5
GO: Biological Process	GO:0051051	negative regulation of transport		2.025e-21	9.981e-18	9.157e-20	8.315e-19	35	688	ABAT,GHRL,MAOB,ESR1,ITGAV,PTGS2,ADRA2C,TSPO,DLG4,AKT1,AKT2,TACR2,NOS1,NOS3,CNR1,DRD2,HTR1A,DRD3,DRD4,HTR1B,NPY5R,HTR2A,COMT,HTR6,NTSR1,APOE,PPARG,CRH,LEP,SIRT1,OPRK1,OPRM1,SLC18A2,MTNR1A,HRH3
GO: Biological Process	GO:0015872	dopamine transport		2.283e-21	1.126e-17	1.023e-19	9.291e-19	16	64	ABAT,CHRM5,CHRNA4,CHRNB2,CNR1,DRD1,DRD2,DRD3,DRD4,HTR1B,HTR2A,HTR6,OPRK1,SLC6A2,SLC6A3,SLC18A2
GO: Biological Process	GO:0099643	signal release from synapse		2.545e-21	1.254e-17	1.12e-19	1.017e-18	23	216	BACE1,CHRM2,CHRNA4,CHRNA5,CHRNA7,CHRNB2,CHRNB4,ADORA2A,ADRB2,TACR2,CHRFAM7A,CNR1,CACNA1A,CACNA1B,DRD1,DRD2,HTR1A,DRD4,HTR1B,HTR2A,HTR2C,HTR6,HRH3
GO: Biological Process	GO:0007269	neurotransmitter secretion		2.545e-21	1.254e-17	1.12e-19	1.017e-18	23	216	BACE1,CHRM2,CHRNA4,CHRNA5,CHRNA7,CHRNB2,CHRNB4,ADORA2A,ADRB2,TACR2,CHRFAM7A,CNR1,CACNA1A,CACNA1B,DRD1,DRD2,HTR1A,DRD4,HTR1B,HTR2A,HTR2C,HTR6,HRH3
GO: Biological Process	GO:0007186	G protein-coupled receptor signaling pathway		2.921e-21	1.44e-17	1.274e-19	1.157e-18	46	1341	GHRL,SIGMAR1,AVPR1B,ESR1,CHRM1,CHRM2,CHRM4,CHRM5,BDKRB2,ADORA2A,ADORA3,ADRA2C,ADRB1,ADRB2,GLRA1,AGTR1,HRH1,AKT1,TACR2,NOS1,CNR1,CNR2,DRD1,DRD2,HTR1A,DRD3,DRD4,HTR1B,HTR1D,NPY5R,HTR2A,HTR2B,HTR2C,HTR4,HTR6,HTR7,NTSR1,CPE,GRIN1,APOE,PPARG,OPRD1,OPRK1,OPRM1,MTNR1A,HRH3
GO: Biological Process	GO:0007631	feeding behavior		4.532e-21	2.234e-17	1.959e-19	1.779e-18	21	167	GHRL,ESR2,CHRNB2,ADORA2A,UCHL1,AGTR1,CNR1,DRD1,DRD2,HTR1A,HTR1B,NPY5R,HTR2C,FOS,GRIN1,GRIN2B,LEP,OPRD1,OPRK1,OPRM1,HRH3
GO: Biological Process	GO:0006939	smooth muscle contraction		4.672e-21	2.303e-17	2.002e-19	1.818e-18	20	143	ABAT,GHRL,CHRM2,PTGS2,BDKRB2,CHRNB2,CHRNB4,ADRA2C,ADRB1,ADRB2,TACR2,CACNA1G,TRPV1,DRD1,DRD2,HTR1D,HTR2A,HTR2B,HTR7,P2RX3
GO: Biological Process	GO:0046717	acid secretion		5.166e-21	2.546e-17	2.195e-19	1.993e-18	16	67	ABAT,GHRL,CES1,CHRM5,CACNA1A,TRPV1,DRD2,HTR1A,DRD3,HTR1B,HTR2C,HTR6,NTSR1,GRIK1,SLC6A1,HRH3
GO: Biological Process	GO:0007188	adenylate cyclase-modulating G protein-coupled receptor signaling pathway		5.466e-21	2.694e-17	2.303e-19	2.091e-18	25	286	AVPR1B,CHRM1,CHRM2,CHRM4,CHRM5,ADORA2A,ADRA2C,ADRB1,ADRB2,NOS1,CNR1,CNR2,DRD1,DRD2,HTR1A,DRD3,DRD4,HTR1B,HTR1D,HTR4,OPRD1,OPRK1,OPRM1,MTNR1A,HRH3
GO: Biological Process	GO:0044106	cellular amine metabolic process		6.225e-21	3.068e-17	2.6e-19	2.361e-18	20	145	ABAT,MAOA,MAOB,IDO1,DDC,CHRNA7,CHRNB2,AGTR1,AKR1B1,CHRFAM7A,KYNU,DRD1,DRD2,HTR1A,DRD3,DRD4,HTR2C,COMT,GRIN2A,SLC6A3
GO: Biological Process	GO:0035249	synaptic transmission, glutamatergic		1.077e-20	5.311e-17	4.463e-19	4.052e-18	19	126	PTGS2,ADORA2A,ADRB2,NGFR,PLAT,CNR1,CACNA1A,DRD1,DRD2,DRD3,DRD4,HTR1B,HTR2A,NTRK1,GRIA1,GRIK1,GRIN1,GRIN2A,GRIN2B
GO: Biological Process	GO:0042310	vasoconstriction		1.26e-20	6.211e-17	5.176e-19	4.7e-18	19	127	AVPR1B,PTGS2,BDKRB2,ADRA2C,AGTR1,HRH1,AKT1,CACNA1G,NOS1,DRD1,HTR1A,HTR1B,HTR1D,HTR2A,HTR2B,HTR2C,HTR7,LEP,SLC6A4
GO: Biological Process	GO:0001963	synaptic transmission, dopaminergic		1.456e-20	7.177e-17	5.932e-19	5.386e-18	13	33	PTGS2,CHRNA7,CHRNB2,ADORA2A,CHRFAM7A,DRD1,DRD2,DRD3,DRD4,CRH,SLC6A2,SLC6A3,SLC6A4
GO: Biological Process	GO:0007623	circadian rhythm		1.498e-20	7.385e-17	6.054e-19	5.497e-18	25	298	GHRL,CES1,CHRM1,DDC,CHRNB2,ADK,ADORA2A,PARP1,ADRB1,SCN1A,NGFR,DRD1,DRD2,DRD3,DRD4,HTR7,NTRK1,PPARG,CREB1,CRH,LEP,SIRT1,SLC6A4,MTNR1A,TOP1
GO: Biological Process	GO:1901652	response to peptide		1.516e-20	7.472e-17	6.075e-19	5.516e-18	36	785	GHRL,ACHE,BACE1,PTGS2,CHRNA7,CHUK,PARP1,ADRB2,AGTR1,SCNN1A,NGFR,AKT1,PLAT,AKT2,AKR1B1,CHRFAM7A,NOS1,NOS3,CACNA1A,CACNA1B,TRPV1,DRD1,FOS,NTRK1,GRIA1,GRIN1,GRIN2A,GRIN2B,APOE,PPARG,CREB1,LEP,SIRT1,OPRK1,IKBKB,TOP1
GO: Biological Process	GO:0008306	associative learning		1.716e-20	8.46e-17	6.823e-19	6.195e-18	19	129	GHRL,CHRNA7,CHRNB2,ADRB2,HRH1,CHRFAM7A,DRD1,DRD2,DRD3,DRD4,FOS,GRIN1,GRIN2A,GRIN2B,CREB1,CRH,OPRK1,SLC6A1,GABRA5
GO: Biological Process	GO:1903531	negative regulation of secretion by cell		2.363e-20	1.165e-16	9.319e-19	8.461e-18	23	238	ABAT,GHRL,MAOB,ADRA2C,TSPO,TACR2,NOS1,CNR1,DRD2,DRD3,DRD4,HTR1B,NPY5R,HTR6,APOE,PPARG,CRH,LEP,SIRT1,OPRK1,OPRM1,MTNR1A,HRH3
GO: Biological Process	GO:0031667	response to nutrient levels		2.396e-20	1.181e-16	9.372e-19	8.51e-18	36	796	GHRL,ESR2,BCHE,PTGS2,CHRNA7,ADRB1,ADRB2,AGTR1,TSPO,AKT1,AKT2,CHRFAM7A,NOS1,KYNU,NOS3,CNR1,MPO,TRPV1,DRD1,HTR2C,HTR4,COMT,FOS,NTRK1,GRIN2B,APOE,PPARG,LEP,SIRT1,PDXK,OPRM1,SLC6A4,SLC16A1,SLC18A2,MTR,MAPK1
GO: Biological Process	GO:0009308	amine metabolic process		2.8e-20	1.38e-16	1.087e-18	9.867e-18	20	156	ABAT,MAOA,MAOB,IDO1,DDC,CHRNA7,CHRNB2,AGTR1,AKR1B1,CHRFAM7A,KYNU,DRD1,DRD2,HTR1A,DRD3,DRD4,HTR2C,COMT,GRIN2A,SLC6A3
GO: Biological Process	GO:0007193	adenylate cyclase-inhibiting G protein-coupled receptor signaling pathway		3.347e-20	1.65e-16	1.289e-18	1.17e-17	17	92	CHRM1,CHRM2,CHRM4,CHRM5,ADRA2C,DRD2,HTR1A,DRD3,DRD4,HTR1B,HTR1D,HTR4,OPRD1,OPRK1,OPRM1,MTNR1A,HRH3
GO: Biological Process	GO:0050795	regulation of behavior		7.456e-20	3.675e-16	2.849e-18	2.587e-17	19	139	GHRL,ESR2,CHRNB2,ADORA2A,PARP1,ADRB1,SCN1A,DLG4,CNR1,DRD1,DRD2,HTR1A,DRD3,HTR1B,HTR1D,HTR2B,APOE,CRH,OPRK1
GO: Biological Process	GO:2000300	regulation of synaptic vesicle exocytosis		8.726e-20	4.301e-16	3.309e-18	3.004e-17	17	97	BACE1,CHRM2,CHRNA4,CHRNA5,CHRNA7,CHRNB2,ADORA2A,ADRB2,CHRFAM7A,CNR1,CACNA1B,DRD1,DRD2,HTR1A,DRD4,HTR1B,HTR2A
GO: Biological Process	GO:0098657	import into cell		9.326e-20	4.597e-16	3.509e-18	3.186e-17	24	286	ADRB1,ADRB2,KCND3,AGTR1,SCN5A,SCNN1A,AKT1,AKT2,TRPV3,NOS1,CACNA1A,CACNA1B,TRPV1,DRD1,DRD2,DRD3,DRD4,NTSR1,SLC6A1,SLC6A2,IFNG,SLC6A3,SLC6A4,SLC18A2
GO: Biological Process	GO:0009991	response to extracellular stimulus		1.147e-19	5.653e-16	4.283e-18	3.889e-17	36	835	GHRL,ESR2,BCHE,PTGS2,CHRNA7,ADRB1,ADRB2,AGTR1,TSPO,AKT1,AKT2,CHRFAM7A,NOS1,KYNU,NOS3,CNR1,MPO,TRPV1,DRD1,HTR2C,HTR4,COMT,FOS,NTRK1,GRIN2B,APOE,PPARG,LEP,SIRT1,PDXK,OPRM1,SLC6A4,SLC16A1,SLC18A2,MTR,MAPK1
GO: Biological Process	GO:0010038	response to metal ion		1.676e-19	8.263e-16	6.213e-18	5.641e-17	31	584	ABAT,MAOB,ACHE,CYP19A1,BACE1,PTGS2,CHUK,PARP1,GLRA1,SCN5A,TSPO,DLG4,AKT1,CACNA1H,CACNA1G,NOS1,NOS3,DRD2,FOS,GRIA1,CASP9,GRIN1,GRIN2A,GRIN2B,APOE,PPARG,CREB1,SLC6A1,SLC6A3,SLC18A2,MAPK1
GO: Biological Process	GO:0010817	regulation of hormone levels		2.803e-19	1.382e-15	1.031e-17	9.363e-17	33	695	PCSK2,ABAT,GHRL,CES1,ESR1,CYP19A1,BCAT2,BCHE,ADORA3,AGTR1,TSPO,CACNA1H,TACR2,AKR1B1,NOS1,CNR1,CNTF,CACNA1A,DRD2,HTR1A,HTR2C,COMT,CPE,PPARG,CREB1,CRH,LEP,SIRT1,OPRK1,IFNG,SLC16A1,SLC18A2,MTNR1A
GO: Biological Process	GO:0018958	phenol-containing compound metabolic process		2.892e-19	1.425e-15	1.056e-17	9.587e-17	19	149	ABAT,MAOA,MAOB,DCT,DDC,CHRNA7,CHRNB2,AGTR1,AKR1B1,CHRFAM7A,DRD1,DRD2,HTR1A,DRD3,DRD4,HTR2C,COMT,GRIN2A,SLC6A3
GO: Biological Process	GO:0048878	chemical homeostasis		3.051e-19	1.504e-15	1.106e-17	1.004e-16	44	1365	GHRL,AVPR1B,CES1,CYP19A1,ITGAV,CHRNA7,ADORA2A,ADRB1,AGTR1,SCN5A,SCNN1A,TSPO,NGFR,AKT1,AKT2,AKR1B1,CHRFAM7A,NOS1,CNR1,CACNA1A,TRPV1,DRD1,DRD2,DRD3,DRD4,HTR1B,HTR2A,HTR2B,HTR2C,COMT,NTSR1,GRIA1,GRIN1,GRIN2B,APOE,PPARG,CRH,LEP,SIRT1,OPRK1,IFNG,SLC16A1,SLC18A2,MAPK1
GO: Biological Process	GO:1901615	organic hydroxy compound metabolic process		3.229e-19	1.592e-15	1.162e-17	1.055e-16	32	647	ABAT,MAOA,MAOB,AVPR1B,CES1,CYP19A1,DCT,DDC,CHRNA7,CHRNB2,AGTR1,PDXP,HRH1,CACNA1H,AKR1B1,CHRFAM7A,DRD1,DRD2,HTR1A,DRD3,DRD4,HTR2B,HTR2C,COMT,NTSR1,GRIN2A,APOE,LEP,SIRT1,PDXK,IFNG,SLC6A3
GO: Biological Process	GO:0008217	regulation of blood pressure		9.917e-19	4.888e-15	3.542e-17	3.216e-16	22	247	ABAT,AVPR1B,PTGS2,BDKRB2,CHRNA7,ADRB1,ADRB2,AGTR1,SCNN1A,CHRFAM7A,NOS1,NOS3,CNR1,CACNA1B,TRPV1,DRD2,DRD3,NTSR1,PPARG,CRH,LEP,HRH3
GO: Biological Process	GO:0051954	positive regulation of amine transport		1.36e-18	6.704e-15	4.823e-17	4.379e-16	14	58	ABAT,AVPR1B,CHRNB2,ADORA2A,TACR2,DRD2,DRD4,HTR2C,HTR6,NTSR1,GRIK1,GRIN2B,OPRK1,SLC6A1
GO: Biological Process	GO:0051955	regulation of amino acid transport		2.3e-18	1.134e-14	8.098e-17	7.353e-16	14	60	ABAT,AVPR1B,ADORA2A,HTR1A,HTR1B,NPY5R,HTR2C,HTR6,NTSR1,GRIK1,GRIN2B,LEP,SLC6A1,HRH3
GO: Biological Process	GO:0009725	response to hormone		2.372e-18	1.169e-14	8.291e-17	7.529e-16	43	1370	GHRL,MAOB,ACHE,ESR1,CYP19A1,ESR2,BCHE,PTGS2,CHUK,PARP1,ADRB2,AGTR1,SCNN1A,TSPO,AKT1,PLAT,AKT2,CACNA1H,CACNA1G,AKR1B1,NOS1,NOS3,TRPV1,DRD1,DRD4,HTR1B,COMT,FOS,GRIA1,CASP9,GRIN2B,APOE,PPARG,CREB1,CRH,LEP,SIRT1,PDXK,OPRK1,SLC18A2,MAPK1,IKBKB,TOP1
GO: Biological Process	GO:1903305	regulation of regulated secretory pathway		5.06e-18	2.494e-14	1.756e-16	1.595e-15	21	233	BACE1,CHRM2,CHRNA4,CHRNA5,CHRNA7,CHRNB2,ADORA2A,ADORA3,ADRB2,CACNA1H,CACNA1G,CHRFAM7A,CNR1,CACNA1A,CACNA1B,DRD1,DRD2,HTR1A,DRD4,HTR1B,HTR2A
GO: Biological Process	GO:0032890	regulation of organic acid transport		5.148e-18	2.537e-14	1.774e-16	1.611e-15	16	100	ABAT,AVPR1B,ADORA2A,AKT1,AKT2,HTR1A,HTR1B,NPY5R,HTR2C,HTR6,NTSR1,GRIK1,GRIN2B,LEP,SLC6A1,HRH3
GO: Biological Process	GO:0050805	negative regulation of synaptic transmission		6.083e-18	2.998e-14	2.082e-16	1.891e-15	16	101	ACHE,BCHE,PTGS2,CNR2,DRD1,DRD2,DRD3,DRD4,HTR1B,NPY5R,HTR2A,HTR6,GRIA1,GRIK1,SLC6A1,SLC6A4
GO: Biological Process	GO:0015849	organic acid transport		8.18e-18	4.032e-14	2.781e-16	2.525e-15	25	387	ABAT,AVPR1B,BDKRB2,ADORA2A,AKT1,AKT2,CACNA1A,TRPV1,DRD2,HTR1A,DRD3,DRD4,HTR1B,NPY5R,HTR2C,HTR6,NTSR1,GRIK1,GRIN2B,APOE,PPARG,LEP,SLC6A1,SLC16A1,HRH3
GO: Biological Process	GO:0032222	regulation of synaptic transmission, cholinergic		1.082e-17	5.335e-14	3.654e-16	3.318e-15	10	19	ACHE,CHRNA7,ADORA2A,NGFR,TACR2,CHRFAM7A,CACNA1A,HTR2C,HTR6,IFNG
GO: Biological Process	GO:1905114	cell surface receptor signaling pathway involved in cell-cell signaling		1.099e-17	5.416e-14	3.684e-16	3.346e-15	32	730	ABAT,GHRL,CHRNA4,CHRNA5,CHRNA7,CHRNB2,CHRNB4,ADORA2A,ADRB1,ADRB2,GLRA1,NGFR,DLG4,AKT1,CHRNA10,CHRFAM7A,TRPV1,DRD2,DRD4,CHRNA9,NTSR1,GRIK1,CPE,GRIN1,GRIN2A,GRIN2B,APOE,OPRM1,P2RX3,GABRA2,GABRA3,GABRA5
GO: Biological Process	GO:0014052	regulation of gamma-aminobutyric acid secretion		1.384e-17	6.82e-14	4.608e-16	4.184e-15	9	13	ABAT,HTR1A,HTR1B,HTR2C,HTR6,NTSR1,GRIK1,SLC6A1,HRH3
GO: Biological Process	GO:0016079	synaptic vesicle exocytosis		1.86e-17	9.17e-14	6.154e-16	5.588e-15	18	157	BACE1,CHRM2,CHRNA4,CHRNA5,CHRNA7,CHRNB2,ADORA2A,ADRB2,CHRFAM7A,CNR1,CACNA1A,CACNA1B,DRD1,DRD2,HTR1A,DRD4,HTR1B,HTR2A
GO: Biological Process	GO:0007568	aging		1.898e-17	9.357e-14	6.238e-16	5.664e-15	25	401	ABAT,AVPR1B,DDC,PTGS2,ADRB1,ADRB2,AGTR1,TSPO,AKT1,NOS1,KYNU,NOS3,CNR1,MPO,NPY5R,HTR2A,FOS,NTRK1,CASP9,APOE,CREB1,SLC6A3,SLC18A2,MTNR1A,MAPK1
GO: Biological Process	GO:0014051	gamma-aminobutyric acid secretion		2.153e-17	1.061e-13	7.027e-16	6.381e-15	10	20	ABAT,CACNA1A,HTR1A,HTR1B,HTR2C,HTR6,NTSR1,GRIK1,SLC6A1,HRH3
GO: Biological Process	GO:0006820	anion transport		2.188e-17	1.079e-13	7.097e-16	6.444e-15	29	589	ABAT,AVPR1B,CES1,PTGS2,BDKRB2,ADORA2A,GLRA1,TSPO,SLC52A2,CACNA1A,TRPV1,DRD2,HTR1A,DRD3,DRD4,HTR1B,NPY5R,HTR2C,HTR6,NTSR1,GRIK1,GRIN2B,LEP,SLC6A1,SLC16A1,HRH3,GABRA2,GABRA3,GABRA5
GO: Biological Process	GO:0099003	vesicle-mediated transport in synapse		2.311e-17	1.139e-13	7.445e-16	6.761e-15	22	286	BACE1,CHRM2,DDC,CHRNA4,CHRNA5,CHRNA7,CHRNB2,ADORA2A,ADRB2,CHRFAM7A,CNR1,CACNA1A,CACNA1B,DRD1,DRD2,HTR1A,DRD3,DRD4,HTR1B,HTR2A,SLC18A2,CALY
GO: Biological Process	GO:0010959	regulation of metal ion transport		2.812e-17	1.386e-13	9.001e-16	8.173e-15	28	545	PTGS2,ADORA2A,ADRB1,ADRB2,AGTR1,SCN5A,TSPO,AKT1,AKT2,TRPV3,CACNA1G,NOS1,NOS3,CACNA1A,CACNA1B,DRD1,DRD2,DRD3,DRD4,HTR2A,NTSR1,GRIN1,CRH,OPRD1,OPRK1,IFNG,P2RX3,IKBKB
GO: Biological Process	GO:0009266	response to temperature stimulus		2.886e-17	1.422e-13	9.177e-16	8.333e-15	22	289	CES1,PTGS2,CHRNA7,ADRB1,ADRB2,NGFR,AKT1,TRPV3,CHRFAM7A,NOS1,NOS3,TRPV1,HTR1B,HTR2A,HTR2B,FOS,NTRK1,NTSR1,PPARG,SIRT1,P2RX3,TOP1
GO: Biological Process	GO:0097553	calcium ion transmembrane import into cytosol		4.751e-17	2.342e-13	1.501e-15	1.363e-14	20	226	ITGAV,ADRB1,ADRB2,AGTR1,TRPV3,CACNA1G,NOS1,CACNA1A,CACNA1B,TRPV1,DRD1,DRD2,HTR2A,HTR2B,HTR2C,NTSR1,GRIN1,GRIN2A,GRIN2B,P2RX3
GO: Biological Process	GO:0051966	regulation of synaptic transmission, glutamatergic		6.142e-17	3.028e-13	1.928e-15	1.751e-14	15	94	PTGS2,ADORA2A,NGFR,CNR1,DRD1,DRD2,DRD3,DRD4,HTR1B,HTR2A,NTRK1,GRIK1,GRIN1,GRIN2A,GRIN2B
GO: Biological Process	GO:0090066	regulation of anatomical structure size		6.733e-17	3.319e-13	2.101e-15	1.907e-14	30	667	AVPR1B,ESR2,PTGS2,BDKRB2,ADORA2A,ADRA2C,ADRB1,ADRB2,AGTR1,PDXP,HRH1,AKT1,CACNA1G,NOS1,NOS3,CNTF,DRD1,HTR1A,HTR1B,HTR1D,HTR2A,HTR2B,HTR2C,HTR7,CASP9,APOE,CREB1,LEP,SIRT1,SLC6A4
GO: Biological Process	GO:1905144	response to acetylcholine		8.229e-17	4.056e-13	2.551e-15	2.316e-14	12	44	ACHE,CHRM1,CHRM2,CHRM4,CHRM5,CHRNA4,CHRNA7,CHRNB2,TSPO,CHRFAM7A,OPRM1,HRH3
GO: Biological Process	GO:0010648	negative regulation of cell communication		1.008e-16	4.969e-13	3.106e-15	2.82e-14	46	1747	GHRL,ACHE,ESR1,ESR2,BCHE,ITGAV,PTGS2,BDKRB2,CHRNA7,CHRNB2,CHUK,ADRB2,UCHL1,GLRA1,TSPO,NGFR,AKT1,TACR2,ADAM17,CHRNA10,CHRFAM7A,NOS1,NOS3,CNR2,DRD1,DRD2,DRD3,DRD4,HTR1B,NPY5R,HTR2A,HTR2B,CHRNA9,HTR6,GRIA1,GRIK1,APOE,PPARG,CRH,LEP,SIRT1,OPRK1,OPRM1,SLC6A1,SLC6A4,MTNR1A
GO: Biological Process	GO:0023057	negative regulation of signaling		1.1e-16	5.424e-13	3.369e-15	3.059e-14	46	1751	GHRL,ACHE,ESR1,ESR2,BCHE,ITGAV,PTGS2,BDKRB2,CHRNA7,CHRNB2,CHUK,ADRB2,UCHL1,GLRA1,TSPO,NGFR,AKT1,TACR2,ADAM17,CHRNA10,CHRFAM7A,NOS1,NOS3,CNR2,DRD1,DRD2,DRD3,DRD4,HTR1B,NPY5R,HTR2A,HTR2B,CHRNA9,HTR6,GRIA1,GRIK1,APOE,PPARG,CRH,LEP,SIRT1,OPRK1,OPRM1,SLC6A1,SLC6A4,MTNR1A
GO: Biological Process	GO:0048265	response to pain		1.116e-16	5.5e-13	3.395e-15	3.083e-14	12	45	TSPO,AKT1,CACNA1A,CACNA1B,TRPV1,COMT,NTRK1,GRIK1,GRIN2B,CRH,SLC6A2,P2RX3
GO: Biological Process	GO:0046942	carboxylic acid transport		1.402e-16	6.909e-13	4.239e-15	3.849e-14	23	351	ABAT,AVPR1B,CES1,PTGS2,BDKRB2,ADORA2A,CACNA1A,TRPV1,DRD2,HTR1A,DRD3,DRD4,HTR1B,NPY5R,HTR2C,HTR6,NTSR1,GRIK1,GRIN2B,LEP,SLC6A1,SLC16A1,HRH3
GO: Biological Process	GO:0043271	negative regulation of ion transport		1.421e-16	7.005e-13	4.271e-15	3.878e-14	20	239	ABAT,MAOB,PTGS2,ADRA2C,AKT1,NOS1,NOS3,CNR1,DRD2,HTR1A,DRD3,DRD4,HTR1B,NPY5R,HTR2A,HTR6,NTSR1,CRH,LEP,HRH3
GO: Biological Process	GO:0070997	neuron death		1.447e-16	7.134e-13	4.324e-15	3.926e-14	27	531	SIGMAR1,ACHE,ESR1,ESR2,BACE1,CHRNA7,ADORA2A,PARP1,AGTR1,NGFR,AKT1,AKT2,CHRFAM7A,NOS1,CNTF,CACNA1A,FOS,NTRK1,CASP9,GRIN1,GRIN2B,APOE,CREB1,SIRT1,IFNG,IKBKB,GABRA5
GO: Biological Process	GO:0017157	regulation of exocytosis		1.461e-16	7.2e-13	4.338e-15	3.939e-14	22	312	BACE1,CHRM2,CHRNA4,CHRNA5,CHRNA7,CHRNB2,ADORA2A,ADORA3,ADRB2,CACNA1H,CACNA1G,CHRFAM7A,CNR1,CACNA1A,CACNA1B,DRD1,DRD2,HTR1A,DRD4,HTR1B,HTR2A,IFNG
GO: Biological Process	GO:0015695	organic cation transport		1.787e-16	8.81e-13	5.276e-15	4.79e-14	14	80	CHRNA7,ADORA2A,ADORA3,ADRA2C,SCN4A,TACR2,CHRFAM7A,CACNA1A,HTR2C,HTR6,CRH,SLC6A2,SLC6A3,HRH3
GO: Biological Process	GO:0009314	response to radiation		2.52e-16	1.242e-12	7.393e-15	6.713e-14	29	646	GHRL,CYP19A1,BACE1,DCT,CHRM1,PTGS2,CHRNB2,PARP1,HRH1,AKT1,AKT2,CNTF,DRD1,DRD2,DRD3,DRD4,FOS,NTRK1,CASP9,GRIN1,GRIN2A,PPARG,PPID,CREB1,SIRT1,PDXK,OPRK1,OPRM1,TOP1
GO: Biological Process	GO:0006814	sodium ion transport		3.117e-16	1.536e-12	9.09e-15	8.254e-14	21	285	SCN11A,ADRB2,SCN1A,SCN3A,SCN4A,SCN5A,SCNN1A,AKT1,AKT2,CACNA1H,CACNA1G,NOS1,NOS3,DRD2,DRD3,DRD4,SLC6A1,SLC6A2,SLC6A3,SLC6A4,IKBKB
GO: Biological Process	GO:0010942	positive regulation of cell death		3.792e-16	1.869e-12	1.099e-14	9.984e-14	32	826	IDO1,ESR2,BACE1,PTGS2,ADORA2A,PARP1,ADRB1,ADRB2,TSPO,NGFR,AKT1,ADAM17,NOS1,NOS3,CNR1,TRPV1,FOS,NTRK1,NTSR1,CASP9,GRIN1,GRIN2A,GRIN2B,APOE,PPARG,PPID,CREB1,CRH,LEP,SIRT1,IFNG,IKBKB
GO: Biological Process	GO:0046879	hormone secretion		4.853e-16	2.392e-12	1.399e-14	1.27e-13	24	415	ABAT,GHRL,CYP19A1,ADORA3,AGTR1,TSPO,TACR2,NOS1,CNR1,CNTF,DRD2,HTR1A,HTR2C,CPE,PPARG,CREB1,CRH,LEP,SIRT1,OPRK1,IFNG,SLC16A1,SLC18A2,MTNR1A
GO: Biological Process	GO:1901654	response to ketone		5.233e-16	2.579e-12	1.5e-14	1.362e-13	25	462	MAOB,ESR1,CYP19A1,ESR2,PARP1,ADRB2,AGTR1,SCNN1A,TSPO,AKT1,PLAT,CACNA1G,AKR1B1,NOS3,CACNA1B,FOS,CASP9,GRIN2B,PPARG,CREB1,CRH,SIRT1,PDXK,SLC18A2,HRH3
GO: Biological Process	GO:0099504	synaptic vesicle cycle		5.41e-16	2.666e-12	1.541e-14	1.4e-13	20	256	BACE1,CHRM2,DDC,CHRNA4,CHRNA5,CHRNA7,CHRNB2,ADORA2A,ADRB2,CHRFAM7A,CNR1,CACNA1A,CACNA1B,DRD1,DRD2,HTR1A,DRD4,HTR1B,HTR2A,SLC18A2
GO: Biological Process	GO:0001666	response to hypoxia		5.845e-16	2.881e-12	1.656e-14	1.503e-13	26	512	ABAT,PTGS2,BDKRB2,CHRNA4,CHRNA7,CHRNB2,ADRB2,AGTR1,AKT1,PLAT,AKT2,ADAM17,CHRFAM7A,NOS1,NOS3,DRD1,DRD2,FOS,GRIN2B,PPARG,CREB1,LEP,SIRT1,OPRD1,SLC6A4,P2RX3
GO: Biological Process	GO:0015812	gamma-aminobutyric acid transport		5.983e-16	2.949e-12	1.685e-14	1.53e-13	10	26	ABAT,CACNA1A,HTR1A,HTR1B,HTR2C,HTR6,NTSR1,GRIK1,SLC6A1,HRH3
GO: Biological Process	GO:0050905	neuromuscular process		7.889e-16	3.889e-12	2.209e-14	2.006e-13	19	226	BACE1,CHUK,ADORA2A,PARP1,ADRB2,UCHL1,SCN1A,GLRA1,SCN4A,DLG4,CACNA1A,DRD1,DRD2,DRD3,GRIN1,GRIN2A,GRIN2B,SLC6A3,IKBKB
GO: Biological Process	GO:0060627	regulation of vesicle-mediated transport		8.921e-16	4.397e-12	2.484e-14	2.256e-13	30	734	BACE1,ITGAV,CHRM2,CHRNA4,CHRNA5,CHRNA7,CHRNB2,ADORA2A,ADORA3,ADRB2,DLG4,AKT2,CACNA1H,CACNA1G,CHRFAM7A,CNR1,CACNA1A,CACNA1B,DRD1,DRD2,HTR1A,DRD3,DRD4,HTR1B,HTR2A,APOE,PPARG,IFNG,CALY,MAPK1
GO: Biological Process	GO:1901214	regulation of neuron death		9.477e-16	4.671e-12	2.624e-14	2.383e-13	25	474	SIGMAR1,ESR1,ESR2,BACE1,CHRNA7,ADORA2A,PARP1,AGTR1,NGFR,AKT1,CHRFAM7A,NOS1,CNTF,CACNA1A,FOS,NTRK1,CASP9,GRIN1,GRIN2B,APOE,CREB1,SIRT1,IFNG,IKBKB,GABRA5
GO: Biological Process	GO:0009914	hormone transport		1.021e-15	5.031e-12	2.811e-14	2.552e-13	24	429	ABAT,GHRL,CYP19A1,ADORA3,AGTR1,TSPO,TACR2,NOS1,CNR1,CNTF,DRD2,HTR1A,HTR2C,CPE,PPARG,CREB1,CRH,LEP,SIRT1,OPRK1,IFNG,SLC16A1,SLC18A2,MTNR1A
GO: Biological Process	GO:0095500	acetylcholine receptor signaling pathway		1.09e-15	5.375e-12	2.986e-14	2.711e-13	11	39	ACHE,CHRM1,CHRM2,CHRM4,CHRM5,CHRNA4,CHRNA7,CHRNB2,CHRFAM7A,OPRM1,HRH3
GO: Biological Process	GO:0009967	positive regulation of signal transduction		1.116e-15	5.502e-12	3.04e-14	2.76e-13	46	1861	GHRL,MAOA,AVPR1B,ESR1,ESR2,ITGAV,CHRNA7,CHUK,ADORA2A,ADORA3,PARP1,ADRA2C,ADRB1,ADRB2,AGTR1,NGFR,DLG4,AKT2,ADAM17,AKR1B1,CHRFAM7A,NOS1,NOS3,CNTF,DRD2,DRD3,DRD4,NPY5R,HTR2A,HTR2B,HTR2C,HTR6,NTRK1,GRIN1,GRIN2A,GRIN2B,APOE,PPARG,CRH,LEP,SIRT1,OPRK1,OPRM1,P2RX3,IKBKE,IKBKB
GO: Biological Process	GO:0014075	response to amine		1.19e-15	5.867e-12	3.211e-14	2.916e-13	14	91	ACHE,ADORA2A,CNR2,DRD1,DRD2,DRD3,DRD4,HTR2B,GRIA1,GRIN1,GRIN2A,GRIN2B,PDXK,SLC18A2
GO: Biological Process	GO:0045776	negative regulation of blood pressure		1.192e-15	5.876e-12	3.211e-14	2.916e-13	13	71	ABAT,BDKRB2,ADRB1,ADRB2,NOS1,NOS3,CNR1,TRPV1,DRD2,DRD3,NTSR1,CRH,HRH3
GO: Biological Process	GO:0015711	organic anion transport		1.623e-15	7.998e-12	4.347e-14	3.947e-13	24	438	ABAT,AVPR1B,CES1,PTGS2,BDKRB2,ADORA2A,SLC52A2,CACNA1A,TRPV1,DRD2,HTR1A,DRD3,DRD4,HTR1B,NPY5R,HTR2C,HTR6,NTSR1,GRIK1,GRIN2B,LEP,SLC6A1,SLC16A1,HRH3
GO: Biological Process	GO:0007200	phospholipase C-activating G protein-coupled receptor signaling pathway		1.835e-15	9.043e-12	4.888e-14	4.438e-13	15	117	ESR1,CHRM1,CHRM2,AGTR1,HRH1,DRD1,DRD2,DRD3,DRD4,HTR2A,HTR2B,HTR2C,OPRD1,OPRK1,OPRM1
GO: Biological Process	GO:1905145	cellular response to acetylcholine		2.033e-15	1.002e-11	5.367e-14	4.873e-13	11	41	ACHE,CHRM1,CHRM2,CHRM4,CHRM5,CHRNA4,CHRNA7,CHRNB2,CHRFAM7A,OPRM1,HRH3
GO: Biological Process	GO:0098926	postsynaptic signal transduction		2.036e-15	1.004e-11	5.367e-14	4.873e-13	12	56	ACHE,CHRM1,CHRM2,CHRM4,CHRM5,CHRNA4,CHRNA7,CHRNB2,CHRFAM7A,OPRD1,OPRM1,HRH3
GO: Biological Process	GO:0048167	regulation of synaptic plasticity		2.513e-15	1.239e-11	6.588e-14	5.982e-13	23	401	BACE1,PTGS2,CHRNA7,ADORA2A,ADRB1,HRH1,DLG4,PLAT,CHRFAM7A,NOS1,DRD1,DRD2,HTR6,GRIA1,GRIK1,GRIN1,GRIN2A,GRIN2B,APOE,CREB1,CRH,P2RX3,MAPK1
GO: Biological Process	GO:0051924	regulation of calcium ion transport		2.59e-15	1.276e-11	6.753e-14	6.132e-13	22	358	PTGS2,ADORA2A,ADRB1,ADRB2,AGTR1,TSPO,AKT1,TRPV3,CACNA1G,NOS1,NOS3,CACNA1A,CACNA1B,DRD1,DRD2,DRD3,DRD4,NTSR1,GRIN1,CRH,OPRD1,P2RX3
GO: Biological Process	GO:0051953	negative regulation of amine transport		2.738e-15	1.35e-11	7.104e-14	6.45e-13	11	42	ABAT,ADRA2C,CNR1,DRD2,HTR1A,HTR1B,NPY5R,HTR6,CRH,LEP,HRH3
GO: Biological Process	GO:0036293	response to decreased oxygen levels		2.823e-15	1.391e-11	7.284e-14	6.614e-13	26	547	ABAT,PTGS2,BDKRB2,CHRNA4,CHRNA7,CHRNB2,ADRB2,AGTR1,AKT1,PLAT,AKT2,ADAM17,CHRFAM7A,NOS1,NOS3,DRD1,DRD2,FOS,GRIN2B,PPARG,CREB1,LEP,SIRT1,OPRD1,SLC6A4,P2RX3
GO: Biological Process	GO:0044070	regulation of anion transport		6.41e-15	3.16e-11	1.646e-13	1.494e-12	15	127	ABAT,AVPR1B,CES1,ADORA2A,HTR1A,HTR1B,NPY5R,HTR2C,HTR6,NTSR1,GRIK1,GRIN2B,LEP,SLC6A1,HRH3
GO: Biological Process	GO:0014059	regulation of dopamine secretion		8.344e-15	4.113e-11	2.131e-13	1.935e-12	11	46	ABAT,CHRNA4,CHRNB2,CNR1,DRD2,DRD3,DRD4,HTR1B,HTR2A,HTR6,OPRK1
GO: Biological Process	GO:0042981	regulation of apoptotic process		1.203e-14	5.928e-11	3.056e-13	2.775e-12	45	1899	GHRL,IDO1,SIGMAR1,ESR1,ESR2,BACE1,ITGAV,PTGS2,BDKRB2,CHUK,ADORA2A,PARP1,ADRB1,ADRB2,AGTR1,TSPO,NGFR,AKT1,AKT2,ADAM17,AKR1B1,NOS1,NOS3,CNR1,CNTF,MPO,CACNA1A,TRPV1,DRD3,NPY5R,HTR2B,NTRK1,NTSR1,CASP9,GRIN1,GRIN2A,APOE,PPARG,PPID,CREB1,LEP,SIRT1,PDXK,IFNG,GABRA5
GO: Biological Process	GO:0014046	dopamine secretion		1.397e-14	6.888e-11	3.532e-13	3.207e-12	11	48	ABAT,CHRNA4,CHRNB2,CNR1,DRD2,DRD3,DRD4,HTR1B,HTR2A,HTR6,OPRK1
GO: Biological Process	GO:0048148	behavioral response to cocaine		1.495e-14	7.368e-11	3.759e-13	3.413e-12	9	23	ABAT,PARP1,NOS1,DRD1,DRD2,DRD3,DRD4,HTR2A,OPRK1
GO: Biological Process	GO:0045055	regulated exocytosis		1.502e-14	7.406e-11	3.759e-13	3.413e-12	21	346	BACE1,CHRM2,CHRNA4,CHRNA5,CHRNA7,CHRNB2,ADORA2A,ADORA3,ADRB2,CACNA1H,CACNA1G,CHRFAM7A,CNR1,CACNA1A,CACNA1B,DRD1,DRD2,HTR1A,DRD4,HTR1B,HTR2A
GO: Biological Process	GO:0046883	regulation of hormone secretion		1.591e-14	7.84e-11	3.959e-13	3.595e-12	21	347	ABAT,GHRL,CYP19A1,AGTR1,TSPO,TACR2,NOS1,CNR1,CNTF,DRD2,HTR1A,HTR2C,PPARG,CREB1,CRH,LEP,SIRT1,OPRK1,IFNG,SLC16A1,MTNR1A
GO: Biological Process	GO:0007417	central nervous system development		2.249e-14	1.108e-10	5.57e-13	5.057e-12	43	1766	ABAT,MAOB,CYP19A1,ESR2,DCT,DDC,CHRNA5,CHRNB2,CHUK,ADORA2A,UCHL1,GLRA1,SCN5A,NGFR,KCNQ3,DLG4,AKT1,NOS1,CNTF,CACNA1A,TRPV1,DRD1,DRD2,HTR1A,DRD3,DRD4,HTR6,GRIA1,GRIK1,GRIN1,GRIN2A,GRIN2B,APOE,PPARG,CREB1,CRH,LEP,IFNG,SLC6A3,SLC6A4,MAPK1,HRH3,GABRA5
GO: Biological Process	GO:0033238	regulation of cellular amine metabolic process		2.284e-14	1.126e-10	5.629e-13	5.112e-12	11	50	ABAT,MAOB,CHRNA7,CHRNB2,CHRFAM7A,DRD1,HTR1A,DRD4,HTR2C,COMT,SLC6A3
GO: Biological Process	GO:0042053	regulation of dopamine metabolic process		2.378e-14	1.172e-10	5.832e-13	5.296e-12	9	24	ABAT,MAOB,CHRNB2,DRD1,HTR1A,DRD4,HTR2C,COMT,SLC6A3
GO: Biological Process	GO:0043067	regulation of programmed cell death		2.813e-14	1.386e-10	6.863e-13	6.232e-12	45	1944	GHRL,IDO1,SIGMAR1,ESR1,ESR2,BACE1,ITGAV,PTGS2,BDKRB2,CHUK,ADORA2A,PARP1,ADRB1,ADRB2,AGTR1,TSPO,NGFR,AKT1,AKT2,ADAM17,AKR1B1,NOS1,NOS3,CNR1,CNTF,MPO,CACNA1A,TRPV1,DRD3,NPY5R,HTR2B,NTRK1,NTSR1,CASP9,GRIN1,GRIN2A,APOE,PPARG,PPID,CREB1,LEP,SIRT1,PDXK,IFNG,GABRA5
GO: Biological Process	GO:0030431	sleep		2.987e-14	1.472e-10	7.253e-13	6.586e-12	12	69	GHRL,CHRNB2,ADORA2A,PARP1,ADRB1,DRD1,DRD2,DRD3,HTR2A,FOS,GRIN2A,CRH
GO: Biological Process	GO:0006865	amino acid transport		5.49e-14	2.706e-10	1.326e-12	1.204e-11	16	177	ABAT,AVPR1B,ADORA2A,CACNA1A,TRPV1,HTR1A,HTR1B,NPY5R,HTR2C,HTR6,NTSR1,GRIK1,GRIN2B,LEP,SLC6A1,HRH3
GO: Biological Process	GO:0046209	nitric oxide metabolic process		5.63e-14	2.775e-10	1.354e-12	1.229e-11	14	119	ESR1,PTGS2,CHRNA7,TSPO,HRH1,AKT1,AKT2,CHRFAM7A,NOS1,NOS3,TRPV1,CHRNA9,OPRM1,IFNG
GO: Biological Process	GO:0051932	synaptic transmission, GABAergic		6.092e-14	3.003e-10	1.451e-12	1.317e-11	12	73	ADORA2A,CNR1,CNR2,CACNA1A,DRD2,HTR1B,NPY5R,GRIK1,SLC6A1,GABRA2,GABRA3,GABRA5
GO: Biological Process	GO:1904645	response to amyloid-beta		6.092e-14	3.003e-10	1.451e-12	1.317e-11	12	73	BACE1,CHRNA7,PARP1,ADRB2,NGFR,CHRFAM7A,CACNA1A,CACNA1B,NTRK1,GRIN1,GRIN2A,SIRT1
GO: Biological Process	GO:0019725	cellular homeostasis		6.251e-14	3.081e-10	1.481e-12	1.345e-11	32	992	GHRL,AVPR1B,CYP19A1,ITGAV,CHRNA7,SCN5A,SCNN1A,NGFR,CHRFAM7A,NOS1,NOS3,CACNA1A,TRPV1,DRD1,DRD2,DRD3,DRD4,HTR1B,HTR2A,HTR2B,HTR2C,NTSR1,GRIA1,GRIN1,GRIN2B,APOE,CRH,SIRT1,OPRK1,SLC6A2,IFNG,MAPK1
GO: Biological Process	GO:0009306	protein secretion		6.411e-14	3.16e-10	1.512e-12	1.373e-11	23	467	ABAT,GHRL,ACHE,ADORA2A,ADRB1,AGTR1,TACR2,NOS1,CNR1,DRD2,DRD3,DRD4,APOE,PPARG,PPID,CRH,LEP,SIRT1,OPRM1,IFNG,SLC16A1,SLC18A2,MTNR1A
GO: Biological Process	GO:0098810	neurotransmitter reuptake		6.655e-14	3.28e-10	1.558e-12	1.415e-11	10	39	NOS1,DRD1,DRD2,DRD3,DRD4,SLC6A1,SLC6A2,SLC6A3,SLC6A4,SLC18A2
GO: Biological Process	GO:0070482	response to oxygen levels		6.672e-14	3.288e-10	1.558e-12	1.415e-11	26	626	ABAT,PTGS2,BDKRB2,CHRNA4,CHRNA7,CHRNB2,ADRB2,AGTR1,AKT1,PLAT,AKT2,ADAM17,CHRFAM7A,NOS1,NOS3,DRD1,DRD2,FOS,GRIN2B,PPARG,CREB1,LEP,SIRT1,OPRD1,SLC6A4,P2RX3
GO: Biological Process	GO:0035592	establishment of protein localization to extracellular region		7.013e-14	3.457e-10	1.631e-12	1.481e-11	23	469	ABAT,GHRL,ACHE,ADORA2A,ADRB1,AGTR1,TACR2,NOS1,CNR1,DRD2,DRD3,DRD4,APOE,PPARG,PPID,CRH,LEP,SIRT1,OPRM1,IFNG,SLC16A1,SLC18A2,MTNR1A
GO: Biological Process	GO:2001057	reactive nitrogen species metabolic process		7.127e-14	3.513e-10	1.649e-12	1.498e-11	14	121	ESR1,PTGS2,CHRNA7,TSPO,HRH1,AKT1,AKT2,CHRFAM7A,NOS1,NOS3,TRPV1,CHRNA9,OPRM1,IFNG
GO: Biological Process	GO:0042069	regulation of catecholamine metabolic process		8.383e-14	4.132e-10	1.931e-12	1.753e-11	9	27	ABAT,MAOB,CHRNB2,DRD1,HTR1A,DRD4,HTR2C,COMT,SLC6A3
GO: Biological Process	GO:0071692	protein localization to extracellular region		9.571e-14	4.717e-10	2.194e-12	1.992e-11	23	476	ABAT,GHRL,ACHE,ADORA2A,ADRB1,AGTR1,TACR2,NOS1,CNR1,DRD2,DRD3,DRD4,APOE,PPARG,PPID,CRH,LEP,SIRT1,OPRM1,IFNG,SLC16A1,SLC18A2,MTNR1A
GO: Biological Process	GO:1904062	regulation of cation transmembrane transport		1.191e-13	5.872e-10	2.718e-12	2.468e-11	23	481	CHRNA4,ADRB1,ADRB2,AGTR1,SCN5A,DLG4,AKT1,NOS1,CACNA1A,DRD1,DRD2,DRD3,DRD4,NTSR1,GRIN1,GRIN2A,GRIN2B,CRH,OPRK1,OPRM1,IFNG,P2RX3,IKBKB
GO: Biological Process	GO:0050801	ion homeostasis		1.224e-13	6.033e-10	2.778e-12	2.522e-11	28	760	AVPR1B,ITGAV,CHRNA7,ADORA2A,AGTR1,SCN5A,SCNN1A,CHRFAM7A,NOS1,CACNA1A,TRPV1,DRD1,DRD2,DRD3,DRD4,HTR1B,HTR2A,HTR2B,HTR2C,COMT,NTSR1,GRIA1,GRIN1,GRIN2B,APOE,CRH,IFNG,MAPK1
GO: Biological Process	GO:0006837	serotonin transport		1.228e-13	6.055e-10	2.778e-12	2.522e-11	9	28	MAOB,NOS1,CNR1,HTR1A,HTR1B,CRH,SLC6A4,SLC18A2,HRH3
GO: Biological Process	GO:0019229	regulation of vasoconstriction		1.239e-13	6.108e-10	2.789e-12	2.532e-11	13	100	AVPR1B,PTGS2,BDKRB2,ADRA2C,AGTR1,HRH1,AKT1,NOS1,DRD1,HTR1A,HTR2A,HTR2C,LEP
GO: Biological Process	GO:1901653	cellular response to peptide		1.371e-13	6.756e-10	3.071e-12	2.788e-11	24	536	GHRL,BACE1,PARP1,ADRB2,AGTR1,SCNN1A,NGFR,AKT1,PLAT,AKT2,AKR1B1,NOS3,CACNA1A,DRD1,FOS,NTRK1,GRIA1,GRIN1,GRIN2A,PPARG,CREB1,LEP,SIRT1,TOP1
GO: Biological Process	GO:1905952	regulation of lipid localization		1.438e-13	7.09e-10	3.208e-12	2.913e-11	17	223	GHRL,AVPR1B,CES1,CYP19A1,ITGAV,AGTR1,TSPO,AKT1,AKT2,NTSR1,APOE,PPARG,CRH,LEP,SIRT1,IKBKE,HRH3
GO: Biological Process	GO:0009612	response to mechanical stimulus		1.566e-13	7.72e-10	3.477e-12	3.158e-11	21	390	BACE1,PTGS2,CHRNA5,CHUK,SCN1A,AKT1,CHRNA10,NOS1,NOS3,MPO,DRD2,HTR2A,CHRNA9,FOS,NTRK1,CASP9,GRIN2A,GRIN2B,PPARG,OPRK1,P2RX3
GO: Biological Process	GO:0014062	regulation of serotonin secretion		1.609e-13	7.931e-10	3.557e-12	3.23e-11	7	11	MAOB,CNR1,HTR1A,HTR1B,CRH,SLC6A4,HRH3
GO: Biological Process	GO:0032368	regulation of lipid transport		1.667e-13	8.216e-10	3.668e-12	3.33e-11	16	190	GHRL,AVPR1B,CES1,CYP19A1,ITGAV,AGTR1,TSPO,AKT1,AKT2,NTSR1,APOE,PPARG,CRH,LEP,SIRT1,HRH3
GO: Biological Process	GO:0050708	regulation of protein secretion		1.763e-13	8.69e-10	3.862e-12	3.507e-11	20	347	ABAT,GHRL,ACHE,ADORA2A,ADRB1,NOS1,CNR1,DRD2,DRD3,DRD4,APOE,PPARG,PPID,CRH,LEP,SIRT1,OPRM1,IFNG,SLC16A1,MTNR1A
GO: Biological Process	GO:0051241	negative regulation of multicellular organismal process		1.897e-13	9.348e-10	4.136e-12	3.756e-11	38	1472	ABAT,GHRL,IDO1,CYP19A1,ESR2,CHRM2,PTGS2,CHRNA7,CHRNB2,PARP1,ADRA2C,ADRB1,ADRB2,GLRA1,TSPO,NGFR,PLAT,TRPV3,TACR2,ADAM17,CHRFAM7A,NOS1,NOS3,CNTF,TRPV1,DRD1,DRD2,DRD3,COMT,CPE,APOE,PPARG,CRH,LEP,SIRT1,OPRK1,IFNG,SLC6A4
GO: Biological Process	GO:0001659	temperature homeostasis		2.128e-13	1.049e-09	4.621e-12	4.196e-11	16	193	ABAT,GHRL,CES1,ACHE,PTGS2,ADRB1,ADRB2,ADAM17,CNR1,TRPV1,DRD1,DRD2,HTR2A,NTSR1,PPARG,LEP
GO: Biological Process	GO:0000165	MAPK cascade		2.374e-13	1.17e-09	5.133e-12	4.661e-11	31	974	GHRL,AVPR1B,ESR1,ESR2,ITGAV,CHRNA7,ADRA2C,ADRB2,UCHL1,NGFR,AKT1,ADAM17,CHRNA10,CHRFAM7A,CNTF,DRD2,DRD4,NPY5R,HTR2A,HTR2B,HTR2C,CHRNA9,NTRK1,GRIN2B,APOE,PPARG,LEP,OPRK1,OPRM1,MAPK1,IKBKB
GO: Biological Process	GO:0009416	response to light stimulus		2.635e-13	1.299e-09	5.672e-12	5.15e-11	22	449	GHRL,DCT,CHRM1,PTGS2,CHRNB2,PARP1,HRH1,AKT1,AKT2,CNTF,DRD1,DRD2,DRD3,DRD4,FOS,CASP9,GRIN1,GRIN2A,PPARG,PPID,CREB1,SIRT1
GO: Biological Process	GO:0055080	cation homeostasis		2.965e-13	1.462e-09	6.355e-12	5.77e-11	27	727	AVPR1B,ITGAV,CHRNA7,ADORA2A,AGTR1,SCN5A,SCNN1A,CHRFAM7A,NOS1,CACNA1A,TRPV1,DRD1,DRD2,DRD3,DRD4,HTR1B,HTR2A,HTR2B,HTR2C,COMT,NTSR1,GRIA1,GRIN1,GRIN2B,APOE,IFNG,MAPK1
GO: Biological Process	GO:0001964	startle response		3.229e-13	1.591e-09	6.889e-12	6.256e-11	10	45	BACE1,ADORA2A,GLRA1,DRD1,DRD2,DRD3,GRIN1,GRIN2A,GRIN2B,SLC6A3
GO: Biological Process	GO:0032891	negative regulation of organic acid transport		3.526e-13	1.738e-09	7.491e-12	6.802e-11	9	31	ABAT,AKT1,AKT2,HTR1A,HTR1B,NPY5R,HTR6,LEP,HRH3
GO: Biological Process	GO:0043408	regulation of MAPK cascade		3.855e-13	1.9e-09	8.156e-12	7.406e-11	29	860	GHRL,AVPR1B,ESR1,ESR2,CHRNA7,ADRA2C,ADRB2,UCHL1,NGFR,AKT1,ADAM17,CHRNA10,CHRFAM7A,CNTF,DRD2,DRD4,NPY5R,HTR2A,HTR2B,HTR2C,CHRNA9,NTRK1,GRIN2B,APOE,PPARG,LEP,OPRK1,OPRM1,MAPK1
GO: Biological Process	GO:0032101	regulation of response to external stimulus		4.18e-13	2.06e-09	8.805e-12	7.995e-11	35	1280	ABAT,GHRL,IDO1,ESR1,CYP19A1,BACE1,PTGS2,CHRNA7,ADORA2A,ADORA3,PARP1,ADRB2,AGTR1,PLAT,AKT2,ADAM17,CHRFAM7A,NOS3,CNR1,CNR2,CNTF,DRD1,DRD2,DRD3,NPY5R,GRIN1,APOE,PPARG,LEP,OPRM1,IFNG,SLC6A3,IKBKE,MAPK1,IKBKB
GO: Biological Process	GO:0001975	response to amphetamine		4.202e-13	2.071e-09	8.813e-12	8.003e-11	11	64	ACHE,ADORA2A,CNR2,DRD1,DRD2,DRD3,DRD4,GRIN1,GRIN2A,GRIN2B,SLC18A2
GO: Biological Process	GO:0055082	cellular chemical homeostasis		4.328e-13	2.133e-09	9.04e-12	8.208e-11	29	864	GHRL,AVPR1B,CYP19A1,ITGAV,CHRNA7,SCNN1A,NGFR,CHRFAM7A,NOS1,CACNA1A,TRPV1,DRD1,DRD2,DRD3,DRD4,HTR1B,HTR2A,HTR2B,HTR2C,NTSR1,GRIA1,GRIN1,GRIN2B,APOE,CRH,SIRT1,OPRK1,IFNG,MAPK1
GO: Biological Process	GO:0060548	negative regulation of cell death		4.543e-13	2.239e-09	9.448e-12	8.579e-11	36	1359	GHRL,IDO1,ESR1,ESR2,ITGAV,PTGS2,BDKRB2,CHUK,ADORA2A,AGTR1,NGFR,AKT1,AKT2,ADAM17,AKR1B1,NOS1,NOS3,CNTF,MPO,CACNA1A,DRD1,DRD2,DRD3,NPY5R,HTR2B,NTRK1,NTSR1,GRIN1,APOE,PPID,CREB1,CRH,LEP,SIRT1,PDXK,GABRA5
GO: Biological Process	GO:0071880	adenylate cyclase-activating adrenergic receptor signaling pathway		4.878e-13	2.404e-09	1.01e-11	9.173e-11	9	32	ADRA2C,ADRB1,ADRB2,NOS1,DRD1,DRD2,DRD3,DRD4,HRH3
GO: Biological Process	GO:0071248	cellular response to metal ion		4.941e-13	2.436e-09	1.015e-11	9.215e-11	18	280	BACE1,PTGS2,CHUK,PARP1,GLRA1,SCN5A,TSPO,DLG4,AKT1,CACNA1H,NOS3,FOS,GRIN1,GRIN2A,GRIN2B,PPARG,CREB1,MAPK1
GO: Biological Process	GO:1901617	organic hydroxy compound biosynthetic process		4.941e-13	2.436e-09	1.015e-11	9.215e-11	18	280	AVPR1B,CES1,CYP19A1,DCT,DDC,CHRNA7,AGTR1,HRH1,CACNA1H,AKR1B1,CHRFAM7A,NTSR1,APOE,LEP,SIRT1,PDXK,IFNG,SLC6A3
GO: Biological Process	GO:0098815	modulation of excitatory postsynaptic potential		5.029e-13	2.479e-09	1.029e-11	9.34e-11	11	65	CHRNA4,CHRNA7,ADRB2,NGFR,DLG4,CHRFAM7A,DRD4,GRIK1,GRIN1,GRIN2A,GRIN2B
GO: Biological Process	GO:0019220	regulation of phosphate metabolic process		5.389e-13	2.656e-09	1.098e-11	9.966e-11	40	1684	GHRL,AVPR1B,CHRM5,PTGS2,BDKRB2,CHRNA7,ADORA2A,PARP1,ADRA2C,ADRB2,UCHL1,SCN1A,AGTR1,TSPO,HRH1,DLG4,AKT1,AKT2,ADAM17,CHRFAM7A,NOS1,NOS3,CNTF,DRD1,DRD2,DRD4,HTR2A,HTR2B,HTR2C,NTRK1,NTSR1,APOE,PPARG,CRH,LEP,SIRT1,OPRD1,IFNG,MAPK1,IKBKB
GO: Biological Process	GO:0098771	inorganic ion homeostasis		5.446e-13	2.684e-09	1.105e-11	1.003e-10	27	746	AVPR1B,ITGAV,CHRNA7,ADORA2A,AGTR1,SCN5A,SCNN1A,CHRFAM7A,NOS1,CACNA1A,TRPV1,DRD1,DRD2,DRD3,DRD4,HTR1B,HTR2A,HTR2B,HTR2C,COMT,NTSR1,GRIA1,GRIN1,GRIN2B,APOE,IFNG,MAPK1
GO: Biological Process	GO:0051174	regulation of phosphorus metabolic process		5.492e-13	2.707e-09	1.109e-11	1.007e-10	40	1685	GHRL,AVPR1B,CHRM5,PTGS2,BDKRB2,CHRNA7,ADORA2A,PARP1,ADRA2C,ADRB2,UCHL1,SCN1A,AGTR1,TSPO,HRH1,DLG4,AKT1,AKT2,ADAM17,CHRFAM7A,NOS1,NOS3,CNTF,DRD1,DRD2,DRD4,HTR2A,HTR2B,HTR2C,NTRK1,NTSR1,APOE,PPARG,CRH,LEP,SIRT1,OPRD1,IFNG,MAPK1,IKBKB
GO: Biological Process	GO:0051930	regulation of sensory perception of pain		6.001e-13	2.958e-09	1.207e-11	1.096e-10	11	66	SCN11A,ADRA2C,ADRB2,NOS1,HTR2C,COMT,NTSR1,OPRD1,OPRK1,OPRM1,P2RX3
GO: Biological Process	GO:0008016	regulation of heart contraction		6.289e-13	3.1e-09	1.26e-11	1.144e-10	18	284	CACNA2D2,CHRM2,CHRNA7,ADORA3,ADRB1,ADRB2,KCND3,SCN5A,CACNA1H,CACNA1G,CHRFAM7A,NOS1,NOS3,CACNA1B,TRPV1,DRD2,SIRT1,IFNG
GO: Biological Process	GO:0051931	regulation of sensory perception		7.14e-13	3.519e-09	1.425e-11	1.294e-10	11	67	SCN11A,ADRA2C,ADRB2,NOS1,HTR2C,COMT,NTSR1,OPRD1,OPRK1,OPRM1,P2RX3
GO: Biological Process	GO:0055065	metal ion homeostasis		7.551e-13	3.722e-09	1.501e-11	1.363e-10	25	637	ITGAV,CHRNA7,ADORA2A,AGTR1,SCN5A,SCNN1A,CHRFAM7A,NOS1,CACNA1A,TRPV1,DRD1,DRD2,DRD3,DRD4,HTR1B,HTR2A,HTR2B,HTR2C,COMT,NTSR1,GRIA1,GRIN1,GRIN2B,APOE,IFNG
GO: Biological Process	GO:0032094	response to food		8.47e-13	4.175e-09	1.677e-11	1.522e-10	11	68	GHRL,CHRNA7,AKT1,CHRFAM7A,MPO,DRD1,PPARG,LEP,PDXK,OPRM1,SLC16A1
GO: Biological Process	GO:0051957	positive regulation of amino acid transport		9.02e-13	4.446e-09	1.771e-11	1.608e-10	9	34	ABAT,AVPR1B,ADORA2A,HTR2C,HTR6,NTSR1,GRIK1,GRIN2B,SLC6A1
GO: Biological Process	GO:0015874	norepinephrine transport		9.02e-13	4.446e-09	1.771e-11	1.608e-10	9	34	CHRNA7,ADORA2A,ADORA3,ADRA2C,CHRFAM7A,CRH,SLC6A2,SLC6A3,HRH3
GO: Biological Process	GO:0048545	response to steroid hormone		9.304e-13	4.586e-09	1.82e-11	1.652e-10	24	586	MAOB,ESR1,CYP19A1,ESR2,BCHE,PTGS2,PARP1,ADRB2,AGTR1,SCNN1A,TSPO,PLAT,CACNA1G,NOS3,DRD1,DRD4,HTR1B,FOS,CASP9,GRIN2B,CRH,SIRT1,PDXK,SLC18A2
GO: Biological Process	GO:0001504	neurotransmitter uptake		1.011e-12	4.982e-09	1.969e-11	1.788e-10	10	50	NOS1,DRD1,DRD2,DRD3,DRD4,SLC6A1,SLC6A2,SLC6A3,SLC6A4,SLC18A2
GO: Biological Process	GO:0042133	neurotransmitter metabolic process		1.207e-12	5.951e-09	2.343e-11	2.128e-10	9	35	ABAT,MAOA,MAOB,ACHE,BCHE,CHRNA7,CHRFAM7A,NOS1,COMT
GO: Biological Process	GO:0060047	heart contraction		1.532e-12	7.553e-09	2.962e-11	2.689e-10	20	390	CACNA2D2,CHRM2,CHRNA7,ADORA2A,ADORA3,ADRB1,ADRB2,KCND3,SCN1A,SCN5A,CACNA1H,CACNA1G,CHRFAM7A,NOS1,NOS3,CACNA1B,TRPV1,DRD2,SIRT1,IFNG
GO: Biological Process	GO:0062149	detection of stimulus involved in sensory perception of pain		1.601e-12	7.891e-09	3.082e-11	2.799e-10	9	36	BACE1,CHRNA5,SCN1A,TRPV1,HTR2A,NTRK1,NTSR1,GRIN2A,GRIN2B
GO: Biological Process	GO:0006954	inflammatory response		1.615e-12	7.961e-09	3.098e-11	2.813e-10	31	1048	GHRL,IDO1,ESR1,CYP19A1,ITGAV,PTGS2,BDKRB2,CHRNA7,CHUK,ADORA2A,ADORA3,ADRB2,AGTR1,HRH1,AKT1,ADAM17,CHRFAM7A,CNR1,CNR2,CNTF,TRPV1,NPY5R,FOS,NTRK1,APOE,PPARG,CRH,LEP,OPRM1,IFNG,IKBKB
GO: Biological Process	GO:0035095	behavioral response to nicotine		1.646e-12	8.112e-09	3.144e-11	2.855e-10	7	14	CHRNA4,CHRNA5,CHRNA7,CHRNB2,CHRNB4,CHRFAM7A,HTR2C
GO: Biological Process	GO:0042752	regulation of circadian rhythm		1.72e-12	8.478e-09	3.273e-11	2.972e-10	14	152	GHRL,CHRM1,CHRNB2,ADORA2A,PARP1,ADRB1,SCN1A,DRD1,DRD2,DRD3,DRD4,PPARG,CREB1,CRH
GO: Biological Process	GO:0006887	exocytosis		1.841e-12	9.074e-09	3.49e-11	3.169e-10	22	495	BACE1,CHRM2,CHRNA4,CHRNA5,CHRNA7,CHRNB2,ADORA2A,ADORA3,ADRB2,CACNA1H,CACNA1G,CHRFAM7A,CNR1,CACNA1A,CACNA1B,DRD1,DRD2,HTR1A,DRD4,HTR1B,HTR2A,IFNG
GO: Biological Process	GO:0006869	lipid transport		1.916e-12	9.444e-09	3.618e-11	3.285e-10	22	496	GHRL,SIGMAR1,AVPR1B,CES1,CYP19A1,ITGAV,PTGS2,BDKRB2,AGTR1,TSPO,AKT1,AKT2,DRD2,DRD3,DRD4,NTSR1,APOE,PPARG,CRH,LEP,SIRT1,HRH3
GO: Biological Process	GO:0055074	calcium ion homeostasis		2.123e-12	1.046e-08	3.994e-11	3.627e-10	20	397	ITGAV,CHRNA7,SCN5A,CHRFAM7A,NOS1,CACNA1A,TRPV1,DRD1,DRD2,DRD3,DRD4,HTR1B,HTR2A,HTR2B,HTR2C,NTSR1,GRIA1,GRIN1,GRIN2B,APOE
GO: Biological Process	GO:0007197	adenylate cyclase-inhibiting G protein-coupled acetylcholine receptor signaling pathway		2.167e-12	1.068e-08	4.061e-11	3.687e-10	6	8	CHRM1,CHRM2,CHRM4,CHRM5,OPRM1,HRH3
GO: Biological Process	GO:0007189	adenylate cyclase-activating G protein-coupled receptor signaling pathway		2.179e-12	1.074e-08	4.068e-11	3.694e-10	15	188	ADORA2A,ADRA2C,ADRB1,ADRB2,NOS1,CNR1,CNR2,DRD1,DRD2,DRD3,DRD4,HTR4,OPRD1,OPRM1,HRH3
GO: Biological Process	GO:0010876	lipid localization		2.219e-12	1.094e-08	4.127e-11	3.747e-10	23	554	GHRL,SIGMAR1,AVPR1B,CES1,CYP19A1,ITGAV,PTGS2,BDKRB2,AGTR1,TSPO,AKT1,AKT2,DRD2,DRD3,DRD4,NTSR1,APOE,PPARG,CRH,LEP,SIRT1,IKBKE,HRH3
GO: Biological Process	GO:0062012	regulation of small molecule metabolic process		2.349e-12	1.158e-08	4.353e-11	3.953e-10	21	449	AVPR1B,CES1,PTGS2,PARP1,SCN1A,TSPO,HRH1,AKT1,AKT2,NOS1,NOS3,CNR1,CACNA1A,HTR2A,COMT,NTSR1,APOE,PPARG,LEP,SIRT1,IFNG
GO: Biological Process	GO:0015909	long-chain fatty acid transport		2.601e-12	1.282e-08	4.802e-11	4.361e-10	11	75	AVPR1B,BDKRB2,AKT1,AKT2,DRD2,DRD3,DRD4,NTSR1,APOE,PPARG,HRH3
GO: Biological Process	GO:0003015	heart process		2.669e-12	1.316e-08	4.909e-11	4.458e-10	20	402	CACNA2D2,CHRM2,CHRNA7,ADORA2A,ADORA3,ADRB1,ADRB2,KCND3,SCN1A,SCN5A,CACNA1H,CACNA1G,CHRFAM7A,NOS1,NOS3,CACNA1B,TRPV1,DRD2,SIRT1,IFNG
GO: Biological Process	GO:0071875	adrenergic receptor signaling pathway		2.741e-12	1.351e-08	5.006e-11	4.546e-10	9	38	ADRA2C,ADRB1,ADRB2,NOS1,DRD1,DRD2,DRD3,DRD4,HRH3
GO: Biological Process	GO:0062013	positive regulation of small molecule metabolic process		2.742e-12	1.352e-08	5.006e-11	4.546e-10	15	191	AVPR1B,CES1,PTGS2,HRH1,AKT1,AKT2,NOS1,NOS3,HTR2A,COMT,NTSR1,APOE,PPARG,SIRT1,IFNG
GO: Biological Process	GO:0043434	response to peptide hormone		2.87e-12	1.415e-08	5.221e-11	4.741e-10	25	677	GHRL,ACHE,PTGS2,CHUK,PARP1,AGTR1,SCNN1A,AKT1,PLAT,AKT2,NOS1,NOS3,TRPV1,DRD1,FOS,GRIA1,GRIN2B,APOE,PPARG,CREB1,LEP,SIRT1,OPRK1,IKBKB,TOP1
GO: Biological Process	GO:0006874	cellular calcium ion homeostasis		3.032e-12	1.494e-08	5.494e-11	4.989e-10	19	357	ITGAV,CHRNA7,CHRFAM7A,NOS1,CACNA1A,TRPV1,DRD1,DRD2,DRD3,DRD4,HTR1B,HTR2A,HTR2B,HTR2C,NTSR1,GRIA1,GRIN1,GRIN2B,APOE
GO: Biological Process	GO:0060080	inhibitory postsynaptic potential		3.101e-12	1.528e-08	5.599e-11	5.084e-10	8	25	ABAT,CHRNA4,ADORA2A,ADRB1,GLRA1,DRD4,NTSR1,GRIK1
GO: Biological Process	GO:0043068	positive regulation of programmed cell death		3.139e-12	1.547e-08	5.646e-11	5.127e-10	26	741	IDO1,ESR2,BACE1,PTGS2,ADORA2A,PARP1,ADRB1,ADRB2,TSPO,NGFR,AKT1,ADAM17,NOS3,CNR1,TRPV1,NTRK1,NTSR1,CASP9,GRIN1,GRIN2A,PPARG,PPID,CREB1,LEP,SIRT1,IFNG
GO: Biological Process	GO:0050886	endocrine process		3.151e-12	1.553e-08	5.649e-11	5.129e-10	13	128	GHRL,AVPR1B,CYP19A1,ADRB1,AGTR1,TSPO,TACR2,NOS3,DRD3,PPARG,CRH,LEP,OPRK1
GO: Biological Process	GO:0045187	regulation of circadian sleep/wake cycle, sleep		3.543e-12	1.746e-08	6.328e-11	5.746e-10	9	39	GHRL,CHRNB2,ADORA2A,PARP1,ADRB1,DRD1,DRD2,DRD3,CRH
GO: Biological Process	GO:0042755	eating behavior		4.085e-12	2.013e-08	7.268e-11	6.6e-10	10	57	GHRL,ADORA2A,UCHL1,DRD1,NPY5R,LEP,OPRD1,OPRK1,OPRM1,HRH3
GO: Biological Process	GO:0080164	regulation of nitric oxide metabolic process		4.278e-12	2.109e-08	7.586e-11	6.888e-10	12	103	ESR1,PTGS2,CHRNA7,TSPO,HRH1,AKT1,AKT2,CHRFAM7A,TRPV1,CHRNA9,OPRM1,IFNG
GO: Biological Process	GO:0010562	positive regulation of phosphorus metabolic process		4.354e-12	2.146e-08	7.645e-11	6.942e-10	31	1089	GHRL,AVPR1B,PTGS2,CHRNA7,ADRA2C,ADRB2,AGTR1,HRH1,DLG4,AKT1,AKT2,ADAM17,CHRFAM7A,NOS1,NOS3,CNTF,DRD1,DRD2,DRD4,HTR2A,HTR2B,HTR2C,NTRK1,NTSR1,PPARG,CRH,LEP,SIRT1,OPRD1,IFNG,MAPK1
GO: Biological Process	GO:0045937	positive regulation of phosphate metabolic process		4.354e-12	2.146e-08	7.645e-11	6.942e-10	31	1089	GHRL,AVPR1B,PTGS2,CHRNA7,ADRA2C,ADRB2,AGTR1,HRH1,DLG4,AKT1,AKT2,ADAM17,CHRFAM7A,NOS1,NOS3,CNTF,DRD1,DRD2,DRD4,HTR2A,HTR2B,HTR2C,NTRK1,NTSR1,PPARG,CRH,LEP,SIRT1,OPRD1,IFNG,MAPK1
GO: Biological Process	GO:0008284	positive regulation of cell population proliferation		4.358e-12	2.148e-08	7.645e-11	6.942e-10	33	1236	GHRL,ESR1,ITGAV,DCT,PTGS2,CHRNA7,CHRNB2,ADK,ADRB2,AGTR1,SCN5A,TSPO,NGFR,AKT1,AKT2,ADAM17,AKR1B1,CHRFAM7A,CNTF,DRD2,HTR1A,DRD3,HTR1B,NPY5R,HTR2A,HTR2B,CRH,LEP,SIRT1,IFNG,MAPK1,IKBKB,HRH3
GO: Biological Process	GO:0019216	regulation of lipid metabolic process		4.564e-12	2.249e-08	7.977e-11	7.243e-10	21	465	CES1,ESR1,CYP19A1,CHRM5,PTGS2,AGTR1,TSPO,HRH1,AKT1,AKT2,CNR1,DRD3,HTR2A,HTR2B,HTR2C,APOE,PPARG,CREB1,LEP,SIRT1,IFNG
GO: Biological Process	GO:0071241	cellular response to inorganic substance		4.686e-12	2.31e-08	8.144e-11	7.395e-10	19	366	BACE1,PTGS2,CHUK,PARP1,GLRA1,SCN5A,TSPO,DLG4,AKT1,CACNA1H,NOS3,FOS,GRIN1,GRIN2A,GRIN2B,PPARG,CREB1,MTR,MAPK1
GO: Biological Process	GO:0015800	acidic amino acid transport		4.692e-12	2.313e-08	8.144e-11	7.395e-10	11	79	ABAT,AVPR1B,ADORA2A,TRPV1,NPY5R,HTR6,NTSR1,GRIK1,GRIN2B,SLC6A1,HRH3
GO: Biological Process	GO:0035725	sodium ion transmembrane transport		7.103e-12	3.501e-08	1.228e-10	1.115e-09	15	204	SCN11A,SCN1A,SCN3A,SCN4A,SCN5A,SCNN1A,CACNA1H,CACNA1G,NOS1,DRD3,DRD4,SLC6A1,SLC6A2,SLC6A3,SLC6A4
GO: Biological Process	GO:0030003	cellular cation homeostasis		8.263e-12	4.073e-08	1.424e-10	1.293e-09	23	591	AVPR1B,ITGAV,CHRNA7,SCNN1A,CHRFAM7A,NOS1,CACNA1A,TRPV1,DRD1,DRD2,DRD3,DRD4,HTR1B,HTR2A,HTR2B,HTR2C,NTSR1,GRIA1,GRIN1,GRIN2B,APOE,IFNG,MAPK1
GO: Biological Process	GO:0090257	regulation of muscle system process		8.684e-12	4.28e-08	1.491e-10	1.354e-09	18	332	ABAT,GHRL,CHRM2,PTGS2,CHRNB4,ADK,PARP1,ADRA2C,ADRB1,ADRB2,SCN4A,SCN5A,CACNA1H,TACR2,NOS1,NOS3,PPARG,SIRT1
GO: Biological Process	GO:0048266	behavioral response to pain		8.763e-12	4.319e-08	1.5e-10	1.362e-09	8	28	TSPO,AKT1,CACNA1A,TRPV1,NTRK1,GRIK1,GRIN2B,P2RX3
GO: Biological Process	GO:0001820	serotonin secretion		9.173e-12	4.521e-08	1.562e-10	1.418e-09	7	17	MAOB,CNR1,HTR1A,HTR1B,CRH,SLC6A4,HRH3
GO: Biological Process	GO:2000463	positive regulation of excitatory postsynaptic potential		9.219e-12	4.544e-08	1.562e-10	1.418e-09	9	43	CHRNA7,ADRB2,NGFR,DLG4,CHRFAM7A,DRD4,GRIN1,GRIN2A,GRIN2B
GO: Biological Process	GO:0042749	regulation of circadian sleep/wake cycle		9.219e-12	4.544e-08	1.562e-10	1.418e-09	9	43	GHRL,CHRNB2,ADORA2A,PARP1,ADRB1,DRD1,DRD2,DRD3,CRH
GO: Biological Process	GO:0032892	positive regulation of organic acid transport		9.888e-12	4.874e-08	1.669e-10	1.516e-09	10	62	ABAT,AVPR1B,ADORA2A,HTR2C,HTR6,NTSR1,GRIK1,GRIN2B,SLC6A1,HRH3
GO: Biological Process	GO:0044093	positive regulation of molecular function		1.106e-11	5.45e-08	1.86e-10	1.689e-09	40	1853	GHRL,AVPR1B,ESR1,ESR2,CHRNA7,CHUK,ADORA3,PARP1,ADRA2C,ADRB1,ADRB2,AGTR1,NGFR,DLG4,AKT1,AKT2,ADAM17,CHRFAM7A,NOS1,NOS3,DRD1,DRD2,DRD4,HTR2A,HTR2B,NTRK1,NTSR1,CASP9,GRIN1,GRIN2A,GRIN2B,APOE,PPARG,LEP,SIRT1,OPRD1,IFNG,IKBKE,MAPK1,IKBKB
GO: Biological Process	GO:0051223	regulation of protein transport		1.255e-11	6.185e-08	2.104e-10	1.91e-09	24	663	ABAT,GHRL,ACHE,CHRM1,PTGS2,ADORA2A,ADRB1,AKT2,NOS1,CNR1,DRD2,DRD3,DRD4,APOE,PPARG,PPID,CRH,LEP,SIRT1,OPRM1,IFNG,SLC16A1,MTNR1A,MAPK1
GO: Biological Process	GO:0006873	cellular ion homeostasis		1.513e-11	7.457e-08	2.528e-10	2.295e-09	23	609	AVPR1B,ITGAV,CHRNA7,SCNN1A,CHRFAM7A,NOS1,CACNA1A,TRPV1,DRD1,DRD2,DRD3,DRD4,HTR1B,HTR2A,HTR2B,HTR2C,NTSR1,GRIA1,GRIN1,GRIN2B,APOE,IFNG,MAPK1
GO: Biological Process	GO:1903793	positive regulation of anion transport		1.619e-11	7.979e-08	2.695e-10	2.448e-09	10	65	ABAT,AVPR1B,ADORA2A,HTR2C,HTR6,NTSR1,GRIK1,GRIN2B,SLC6A1,HRH3
GO: Biological Process	GO:0042596	fear response		1.897e-11	9.35e-08	3.148e-10	2.859e-09	10	66	ESR2,ADRB1,DRD1,HTR1A,DRD4,HTR2C,GRIN2B,APOE,CRH,GABRA5
GO: Biological Process	GO:0072507	divalent inorganic cation homeostasis		1.979e-11	9.753e-08	3.273e-10	2.972e-09	20	449	ITGAV,CHRNA7,SCN5A,CHRFAM7A,NOS1,CACNA1A,TRPV1,DRD1,DRD2,DRD3,DRD4,HTR1B,HTR2A,HTR2B,HTR2C,NTSR1,GRIA1,GRIN1,GRIN2B,APOE
GO: Biological Process	GO:0072503	cellular divalent inorganic cation homeostasis		2.006e-11	9.888e-08	3.307e-10	3.003e-09	19	398	ITGAV,CHRNA7,CHRFAM7A,NOS1,CACNA1A,TRPV1,DRD1,DRD2,DRD3,DRD4,HTR1B,HTR2A,HTR2B,HTR2C,NTSR1,GRIA1,GRIN1,GRIN2B,APOE
GO: Biological Process	GO:0006875	cellular metal ion homeostasis		2.314e-11	1.141e-07	3.803e-10	3.453e-09	21	507	ITGAV,CHRNA7,SCNN1A,CHRFAM7A,NOS1,CACNA1A,TRPV1,DRD1,DRD2,DRD3,DRD4,HTR1B,HTR2A,HTR2B,HTR2C,NTSR1,GRIA1,GRIN1,GRIN2B,APOE,IFNG
GO: Biological Process	GO:0060134	prepulse inhibition		2.35e-11	1.158e-07	3.849e-10	3.495e-09	7	19	BACE1,ADORA2A,DRD1,DRD2,DRD3,GRIN1,SLC6A3
GO: Biological Process	GO:0070201	regulation of establishment of protein localization		3.236e-11	1.595e-07	5.281e-10	4.796e-09	24	694	ABAT,GHRL,ACHE,CHRM1,PTGS2,ADORA2A,ADRB1,AKT2,NOS1,CNR1,DRD2,DRD3,DRD4,APOE,PPARG,PPID,CRH,LEP,SIRT1,OPRM1,IFNG,SLC16A1,MTNR1A,MAPK1
GO: Biological Process	GO:0050802	circadian sleep/wake cycle, sleep		3.247e-11	1.601e-07	5.283e-10	4.797e-09	9	49	GHRL,CHRNB2,ADORA2A,PARP1,ADRB1,DRD1,DRD2,DRD3,CRH
GO: Biological Process	GO:0098739	import across plasma membrane		3.274e-11	1.614e-07	5.308e-10	4.82e-09	15	227	ADRB1,ADRB2,KCND3,AGTR1,SCN5A,SCNN1A,AKT1,AKT2,TRPV3,CACNA1A,CACNA1B,TRPV1,NTSR1,SLC6A1,IFNG
GO: Biological Process	GO:0051956	negative regulation of amino acid transport		3.596e-11	1.772e-07	5.811e-10	5.277e-09	7	20	ABAT,HTR1A,HTR1B,NPY5R,HTR6,LEP,HRH3
GO: Biological Process	GO:1900273	positive regulation of long-term synaptic potentiation		3.807e-11	1.876e-07	6.132e-10	5.568e-09	8	33	CHRNA7,ADORA2A,ADRB1,CHRFAM7A,NOS1,DRD1,DRD2,CREB1
GO: Biological Process	GO:0044703	multi-organism reproductive process		5.193e-11	2.559e-07	8.337e-10	7.57e-09	18	370	GHRL,IDO1,ESR1,PTGS2,PARP1,ADRA2C,ADRB2,AKT1,AKR1B1,NOS1,NOS3,CNR1,COMT,FOS,CRH,LEP,SLC6A4,MAPK1
GO: Biological Process	GO:2001257	regulation of cation channel activity		5.681e-11	2.8e-07	9.091e-10	8.255e-09	15	236	CHRNA4,ADRB1,ADRB2,DLG4,NOS1,CACNA1A,DRD2,DRD3,DRD4,NTSR1,GRIN2A,CRH,OPRM1,IFNG,IKBKB
GO: Biological Process	GO:0019932	second-messenger-mediated signaling		5.939e-11	2.928e-07	9.474e-10	8.603e-09	19	424	CYP19A1,ADORA3,AGTR1,HRH1,NOS1,NOS3,DRD1,DRD4,HTR2B,HTR2C,GRIN1,GRIN2A,GRIN2B,APOE,CREB1,CRH,LEP,OPRM1,P2RX3
GO: Biological Process	GO:0051402	neuron apoptotic process		6.467e-11	3.188e-07	1.028e-09	9.337e-09	18	375	SIGMAR1,ESR1,ESR2,BACE1,ADORA2A,PARP1,AGTR1,NGFR,AKT2,NOS1,CNTF,CACNA1A,NTRK1,CASP9,GRIN1,APOE,SIRT1,GABRA5
GO: Biological Process	GO:0060341	regulation of cellular localization		6.571e-11	3.239e-07	1.041e-09	9.456e-09	31	1212	ABAT,GHRL,ACHE,CHRM1,PTGS2,ADORA2A,PARP1,ADRB1,NGFR,DLG4,AKT1,AKT2,NOS1,CNR1,DRD2,DRD3,DRD4,GRIN1,APOE,PPARG,PPID,CRH,LEP,SIRT1,OPRM1,IFNG,P2RX3,SLC16A1,MTNR1A,CALY,MAPK1
GO: Biological Process	GO:0032102	negative regulation of response to external stimulus		6.72e-11	3.312e-07	1.062e-09	9.64e-09	21	537	ABAT,GHRL,CYP19A1,BACE1,CHRNA7,ADORA2A,PARP1,ADRB2,PLAT,CHRFAM7A,NOS3,CNR2,DRD1,DRD2,DRD3,NPY5R,GRIN1,APOE,PPARG,LEP,SLC6A3
GO: Biological Process	GO:0022410	circadian sleep/wake cycle process		6.849e-11	3.376e-07	1.079e-09	9.794e-09	9	53	GHRL,CHRNB2,ADORA2A,PARP1,ADRB1,DRD1,DRD2,DRD3,CRH
GO: Biological Process	GO:0003073	regulation of systemic arterial blood pressure		6.925e-11	3.413e-07	1.087e-09	9.87e-09	12	130	AVPR1B,CHRNA7,ADRB1,ADRB2,AGTR1,CHRFAM7A,NOS3,TRPV1,DRD2,DRD3,NTSR1,CRH
GO: Biological Process	GO:0042135	neurotransmitter catabolic process		6.995e-11	3.448e-07	1.095e-09	9.939e-09	6	12	ABAT,MAOA,MAOB,ACHE,BCHE,COMT
GO: Biological Process	GO:0014056	regulation of acetylcholine secretion, neurotransmission		7.272e-11	3.584e-07	1.127e-09	1.023e-08	5	6	ADORA2A,TACR2,CACNA1A,HTR2C,HTR6
GO: Biological Process	GO:0014055	acetylcholine secretion, neurotransmission		7.272e-11	3.584e-07	1.127e-09	1.023e-08	5	6	ADORA2A,TACR2,CACNA1A,HTR2C,HTR6
GO: Biological Process	GO:0014053	negative regulation of gamma-aminobutyric acid secretion		7.272e-11	3.584e-07	1.127e-09	1.023e-08	5	6	ABAT,HTR1A,HTR1B,HTR6,HRH3
GO: Biological Process	GO:0048871	multicellular organismal homeostasis		7.295e-11	3.595e-07	1.127e-09	1.023e-08	24	722	ABAT,GHRL,CES1,ACHE,CYP19A1,ITGAV,PTGS2,BDKRB2,ADORA2A,ADRB1,ADRB2,SCNN1A,ADAM17,AKR1B1,NOS3,CNR1,TRPV1,DRD1,DRD2,HTR2A,NTSR1,PPARG,LEP,SIRT1
GO: Biological Process	GO:0042698	ovulation cycle		7.58e-11	3.736e-07	1.168e-09	1.06e-08	12	131	ESR1,CYP19A1,ESR2,CHRNA7,ADRB2,CHRFAM7A,NOS3,NPY5R,LEP,SIRT1,OPRK1,OPRM1
GO: Biological Process	GO:1902533	positive regulation of intracellular signal transduction		7.744e-11	3.817e-07	1.189e-09	1.08e-08	31	1220	GHRL,AVPR1B,ESR1,ESR2,ITGAV,CHRNA7,CHUK,ADORA3,ADRA2C,ADRB2,NGFR,ADAM17,CHRFAM7A,CNTF,DRD2,DRD4,NPY5R,HTR2A,HTR2B,HTR2C,HTR6,NTRK1,APOE,CRH,LEP,SIRT1,OPRK1,OPRM1,P2RX3,IKBKE,IKBKB
GO: Biological Process	GO:0043065	positive regulation of apoptotic process		8.4e-11	4.14e-07	1.286e-09	1.168e-08	24	727	IDO1,ESR2,BACE1,PTGS2,ADORA2A,ADRB1,ADRB2,TSPO,NGFR,AKT1,ADAM17,NOS3,CNR1,TRPV1,NTSR1,CASP9,GRIN1,GRIN2A,PPARG,PPID,CREB1,LEP,SIRT1,IFNG
GO: Biological Process	GO:0043410	positive regulation of MAPK cascade		8.535e-11	4.207e-07	1.302e-09	1.183e-08	22	603	GHRL,AVPR1B,ESR1,ESR2,CHRNA7,ADRA2C,ADRB2,NGFR,ADAM17,CHRFAM7A,CNTF,DRD2,DRD4,NPY5R,HTR2A,HTR2B,HTR2C,NTRK1,APOE,LEP,OPRK1,OPRM1
GO: Biological Process	GO:0043523	regulation of neuron apoptotic process		8.774e-11	4.325e-07	1.331e-09	1.208e-08	17	333	SIGMAR1,ESR1,ESR2,BACE1,ADORA2A,PARP1,AGTR1,NGFR,NOS1,CNTF,CACNA1A,NTRK1,CASP9,GRIN1,APOE,SIRT1,GABRA5
GO: Biological Process	GO:0002790	peptide secretion		8.774e-11	4.325e-07	1.331e-09	1.208e-08	17	333	ABAT,GHRL,TACR2,NOS1,CNR1,TRPV1,DRD2,HTR2C,CPE,PPARG,CRH,LEP,SIRT1,IFNG,SLC16A1,SLC18A2,MTNR1A
GO: Biological Process	GO:0044706	multi-multicellular organism process		9.125e-11	4.497e-07	1.38e-09	1.253e-08	18	383	GHRL,IDO1,ESR1,PTGS2,PARP1,ADRA2C,ADRB2,AKT1,AKR1B1,NOS1,NOS3,CNR1,COMT,FOS,CRH,LEP,SLC6A4,MAPK1
GO: Biological Process	GO:0033002	muscle cell proliferation		9.193e-11	4.531e-07	1.386e-09	1.258e-08	17	334	ESR1,ESR2,PTGS2,AGTR1,AKT1,AKR1B1,NOS3,DRD4,HTR1B,NPY5R,COMT,FOS,APOE,PPARG,SIRT1,IFNG,MAPK1
GO: Biological Process	GO:0051385	response to mineralocorticoid		9.271e-11	4.57e-07	1.393e-09	1.265e-08	10	77	MAOB,PARP1,AGTR1,SCNN1A,NOS3,HTR1B,FOS,GRIN2B,CRH,SLC18A2
GO: Biological Process	GO:0043085	positive regulation of catalytic activity		9.686e-11	4.774e-07	1.451e-09	1.318e-08	33	1389	GHRL,AVPR1B,ESR1,CHRNA7,ADORA3,ADRA2C,ADRB1,ADRB2,AGTR1,NGFR,DLG4,AKT1,AKT2,ADAM17,CHRFAM7A,NOS1,NOS3,DRD1,DRD2,DRD4,HTR2A,HTR2B,NTRK1,CASP9,GRIN1,GRIN2A,GRIN2B,APOE,PPARG,LEP,SIRT1,IFNG,MAPK1
GO: Biological Process	GO:0014047	glutamate secretion		1.035e-10	5.102e-07	1.546e-09	1.404e-08	8	37	AVPR1B,ADORA2A,TRPV1,NPY5R,HTR6,NTSR1,GRIN2B,HRH3
GO: Biological Process	GO:0046888	negative regulation of hormone secretion		1.117e-10	5.507e-07	1.664e-09	1.511e-08	11	105	GHRL,TSPO,TACR2,NOS1,DRD2,PPARG,CRH,LEP,SIRT1,OPRK1,MTNR1A
GO: Biological Process	GO:0007565	female pregnancy		1.158e-10	5.708e-07	1.719e-09	1.561e-08	17	339	GHRL,IDO1,ESR1,PTGS2,PARP1,ADRA2C,ADRB2,AKT1,AKR1B1,NOS1,NOS3,CNR1,COMT,FOS,CRH,LEP,MAPK1
GO: Biological Process	GO:0043066	negative regulation of apoptotic process		1.259e-10	6.207e-07	1.864e-09	1.693e-08	30	1167	GHRL,IDO1,ITGAV,PTGS2,BDKRB2,CHUK,ADORA2A,AGTR1,NGFR,AKT1,AKT2,ADAM17,AKR1B1,NOS1,NOS3,CNTF,MPO,CACNA1A,DRD3,NPY5R,HTR2B,NTRK1,NTSR1,GRIN1,APOE,PPID,LEP,SIRT1,PDXK,GABRA5
GO: Biological Process	GO:1901655	cellular response to ketone		1.279e-10	6.306e-07	1.888e-09	1.714e-08	15	250	ESR1,AGTR1,SCNN1A,AKT1,PLAT,CACNA1G,AKR1B1,NOS3,FOS,CASP9,GRIN2B,PPARG,CREB1,CRH,SIRT1
GO: Biological Process	GO:0051934	catecholamine uptake involved in synaptic transmission		1.292e-10	6.368e-07	1.895e-09	1.721e-08	6	13	DRD1,DRD2,DRD3,DRD4,SLC6A2,SLC6A3
GO: Biological Process	GO:0051583	dopamine uptake involved in synaptic transmission		1.292e-10	6.368e-07	1.895e-09	1.721e-08	6	13	DRD1,DRD2,DRD3,DRD4,SLC6A2,SLC6A3
GO: Biological Process	GO:0050966	detection of mechanical stimulus involved in sensory perception of pain		1.57e-10	7.74e-07	2.297e-09	2.085e-08	7	24	BACE1,CHRNA5,SCN1A,HTR2A,NTRK1,GRIN2A,GRIN2B
GO: Biological Process	GO:0001662	behavioral fear response		1.6e-10	7.887e-07	2.327e-09	2.113e-08	9	58	ESR2,DRD1,HTR1A,DRD4,HTR2C,GRIN2B,APOE,CRH,GABRA5
GO: Biological Process	GO:0032309	icosanoid secretion		1.6e-10	7.887e-07	2.327e-09	2.113e-08	9	58	AVPR1B,PTGS2,BDKRB2,DRD2,DRD3,DRD4,NTSR1,LEP,HRH3
GO: Biological Process	GO:0002237	response to molecule of bacterial origin		1.637e-10	8.068e-07	2.373e-09	2.155e-08	22	624	MAOB,IDO1,ITGAV,PTGS2,CHUK,TSPO,NGFR,AKT1,ADAM17,NOS1,NOS3,CNR1,CNR2,MPO,COMT,FOS,CASP9,OPRK1,OPRM1,IFNG,MAPK1,IKBKB
GO: Biological Process	GO:0006835	dicarboxylic acid transport		1.682e-10	8.292e-07	2.432e-09	2.208e-08	11	109	ABAT,AVPR1B,ADORA2A,TRPV1,NPY5R,HTR6,NTSR1,GRIK1,GRIN2B,SLC16A1,HRH3
GO: Biological Process	GO:0042311	vasodilation		1.758e-10	8.664e-07	2.533e-09	2.3e-08	10	82	ESR2,BDKRB2,ADORA2A,ADRB1,ADRB2,NOS1,NOS3,DRD1,APOE,SIRT1
GO: Biological Process	GO:0046890	regulation of lipid biosynthetic process		1.784e-10	8.791e-07	2.563e-09	2.327e-08	15	256	CES1,CYP19A1,PTGS2,TSPO,HRH1,AKT1,HTR2A,HTR2B,HTR2C,APOE,PPARG,CREB1,LEP,SIRT1,IFNG
GO: Biological Process	GO:0001934	positive regulation of protein phosphorylation		1.82e-10	8.972e-07	2.608e-09	2.368e-08	26	891	GHRL,PTGS2,CHRNA7,ADRA2C,ADRB2,AGTR1,DLG4,AKT1,AKT2,ADAM17,CHRFAM7A,NOS1,CNTF,DRD1,DRD2,DRD4,HTR2A,HTR2B,NTRK1,PPARG,CRH,LEP,SIRT1,OPRD1,IFNG,MAPK1
GO: Biological Process	GO:0002209	behavioral defense response		1.878e-10	9.255e-07	2.667e-09	2.422e-08	9	59	ESR2,DRD1,HTR1A,DRD4,HTR2C,GRIN2B,APOE,CRH,GABRA5
GO: Biological Process	GO:0042745	circadian sleep/wake cycle		1.878e-10	9.255e-07	2.667e-09	2.422e-08	9	59	GHRL,CHRNB2,ADORA2A,PARP1,ADRB1,DRD1,DRD2,DRD3,CRH
GO: Biological Process	GO:1904646	cellular response to amyloid-beta		1.878e-10	9.255e-07	2.667e-09	2.422e-08	9	59	BACE1,PARP1,ADRB2,NGFR,CACNA1A,NTRK1,GRIN1,GRIN2A,SIRT1
GO: Biological Process	GO:0006809	nitric oxide biosynthetic process		2.052e-10	1.011e-06	2.906e-09	2.639e-08	11	111	ESR1,PTGS2,TSPO,HRH1,AKT1,AKT2,NOS1,NOS3,TRPV1,OPRM1,IFNG
GO: Biological Process	GO:0031960	response to corticosteroid		2.166e-10	1.068e-06	3.054e-09	2.773e-08	17	353	MAOB,ESR2,BCHE,PTGS2,PARP1,ADRB2,AGTR1,SCNN1A,PLAT,CACNA1G,NOS3,HTR1B,FOS,CASP9,GRIN2B,CRH,SLC18A2
GO: Biological Process	GO:0014061	regulation of norepinephrine secretion		2.169e-10	1.069e-06	3.054e-09	2.773e-08	7	25	CHRNA7,ADORA2A,ADORA3,ADRA2C,CHRFAM7A,CRH,HRH3
GO: Biological Process	GO:0098659	inorganic cation import across plasma membrane		2.301e-10	1.134e-06	3.222e-09	2.925e-08	12	144	ADRB1,ADRB2,KCND3,AGTR1,SCN5A,SCNN1A,TRPV3,CACNA1A,CACNA1B,TRPV1,SLC6A1,IFNG
GO: Biological Process	GO:0099587	inorganic ion import across plasma membrane		2.301e-10	1.134e-06	3.222e-09	2.925e-08	12	144	ADRB1,ADRB2,KCND3,AGTR1,SCN5A,SCNN1A,TRPV3,CACNA1A,CACNA1B,TRPV1,SLC6A1,IFNG
GO: Biological Process	GO:0043069	negative regulation of programmed cell death		2.369e-10	1.167e-06	3.307e-09	3.003e-08	30	1198	GHRL,IDO1,ITGAV,PTGS2,BDKRB2,CHUK,ADORA2A,AGTR1,NGFR,AKT1,AKT2,ADAM17,AKR1B1,NOS1,NOS3,CNTF,MPO,CACNA1A,DRD3,NPY5R,HTR2B,NTRK1,NTSR1,GRIN1,APOE,PPID,LEP,SIRT1,PDXK,GABRA5
GO: Biological Process	GO:0051968	positive regulation of synaptic transmission, glutamatergic		2.505e-10	1.235e-06	3.488e-09	3.167e-08	8	41	PTGS2,ADORA2A,NGFR,DRD1,NTRK1,GRIN1,GRIN2A,GRIN2B
GO: Biological Process	GO:0061526	acetylcholine secretion		2.532e-10	1.248e-06	3.505e-09	3.183e-08	5	7	ADORA2A,TACR2,CACNA1A,HTR2C,HTR6
GO: Biological Process	GO:0014054	positive regulation of gamma-aminobutyric acid secretion		2.532e-10	1.248e-06	3.505e-09	3.183e-08	5	7	HTR2C,HTR6,NTSR1,GRIK1,SLC6A1
GO: Biological Process	GO:0051235	maintenance of location		2.541e-10	1.253e-06	3.509e-09	3.186e-08	18	408	CES1,ITGAV,TSPO,AKT1,NOS1,TRPV1,DRD1,DRD2,HTR2A,HTR2B,HTR2C,NTSR1,APOE,PPARG,LEP,SIRT1,IKBKE,SLC18A2
GO: Biological Process	GO:0048243	norepinephrine secretion		2.951e-10	1.455e-06	4.064e-09	3.69e-08	7	26	CHRNA7,ADORA2A,ADORA3,ADRA2C,CHRFAM7A,CRH,HRH3
GO: Biological Process	GO:0048660	regulation of smooth muscle cell proliferation		3.018e-10	1.488e-06	4.144e-09	3.763e-08	14	223	ESR1,ESR2,PTGS2,AGTR1,AKT1,AKR1B1,NOS3,DRD4,HTR1B,NPY5R,COMT,APOE,PPARG,IFNG
GO: Biological Process	GO:0015833	peptide transport		3.059e-10	1.508e-06	4.188e-09	3.803e-08	17	361	ABAT,GHRL,TACR2,NOS1,CNR1,TRPV1,DRD2,HTR2C,CPE,PPARG,CRH,LEP,SIRT1,IFNG,SLC16A1,SLC18A2,MTNR1A
GO: Biological Process	GO:0050974	detection of mechanical stimulus involved in sensory perception		3.458e-10	1.704e-06	4.722e-09	4.287e-08	9	63	BACE1,CHRNA5,SCN1A,CHRNA10,HTR2A,CHRNA9,NTRK1,GRIN2A,GRIN2B
GO: Biological Process	GO:0051967	negative regulation of synaptic transmission, glutamatergic		3.727e-10	1.837e-06	5.075e-09	4.608e-08	6	15	DRD2,DRD3,DRD4,HTR1B,HTR2A,GRIK1
GO: Biological Process	GO:0015908	fatty acid transport		3.987e-10	1.965e-06	5.414e-09	4.916e-08	11	118	AVPR1B,BDKRB2,AKT1,AKT2,DRD2,DRD3,DRD4,NTSR1,APOE,PPARG,HRH3
GO: Biological Process	GO:0044060	regulation of endocrine process		4.618e-10	2.276e-06	6.254e-09	5.679e-08	9	65	GHRL,CYP19A1,ADRB1,AGTR1,TSPO,TACR2,CRH,LEP,OPRK1
GO: Biological Process	GO:0032496	response to lipopolysaccharide		4.648e-10	2.291e-06	6.274e-09	5.697e-08	21	597	MAOB,IDO1,PTGS2,CHUK,TSPO,NGFR,AKT1,ADAM17,NOS1,NOS3,CNR1,CNR2,MPO,COMT,FOS,CASP9,OPRK1,OPRM1,IFNG,MAPK1,IKBKB
GO: Biological Process	GO:0009581	detection of external stimulus		4.659e-10	2.296e-06	6.274e-09	5.697e-08	13	190	BACE1,CHRM1,CHRNA5,SCN1A,NGFR,CHRNA10,TRPV1,HTR2A,CHRNA9,NTRK1,NTSR1,GRIN2A,GRIN2B
GO: Biological Process	GO:0032880	regulation of protein localization		4.742e-10	2.338e-06	6.369e-09	5.783e-08	28	1079	ABAT,GHRL,ACHE,CHRM1,PTGS2,ADORA2A,PARP1,ADRB1,NGFR,DLG4,AKT1,AKT2,NOS1,CNR1,DRD2,DRD3,DRD4,APOE,PPARG,PPID,CRH,LEP,SIRT1,OPRM1,IFNG,SLC16A1,MTNR1A,MAPK1
GO: Biological Process	GO:0048512	circadian behavior		5.02e-10	2.474e-06	6.705e-09	6.088e-08	10	91	GHRL,CHRNB2,ADORA2A,PARP1,ADRB1,SCN1A,DRD1,DRD2,DRD3,CRH
GO: Biological Process	GO:0031279	regulation of cyclase activity		5.02e-10	2.474e-06	6.705e-09	6.088e-08	10	91	ADORA3,ADRB1,ADRB2,NOS1,NOS3,DRD1,DRD2,DRD3,DRD4,HRH3
GO: Biological Process	GO:0014048	regulation of glutamate secretion		5.254e-10	2.59e-06	6.98e-09	6.338e-08	7	28	AVPR1B,ADORA2A,NPY5R,HTR6,NTSR1,GRIN2B,HRH3
GO: Biological Process	GO:0014821	phasic smooth muscle contraction		5.254e-10	2.59e-06	6.98e-09	6.338e-08	7	28	GHRL,TACR2,DRD1,DRD2,HTR1D,HTR2B,P2RX3
GO: Biological Process	GO:0009582	detection of abiotic stimulus		5.302e-10	2.613e-06	7.025e-09	6.379e-08	13	192	BACE1,CHRM1,CHRNA5,SCN1A,NGFR,CHRNA10,TRPV1,HTR2A,CHRNA9,NTRK1,NTSR1,GRIN2A,GRIN2B
GO: Biological Process	GO:1900271	regulation of long-term synaptic potentiation		5.318e-10	2.621e-06	7.027e-09	6.381e-08	9	66	CHRNA7,ADORA2A,ADRB1,CHRFAM7A,NOS1,DRD1,DRD2,APOE,CREB1
GO: Biological Process	GO:0032228	regulation of synaptic transmission, GABAergic		5.526e-10	2.724e-06	7.274e-09	6.605e-08	8	45	ADORA2A,CNR1,CNR2,DRD2,HTR1B,NPY5R,GRIK1,SLC6A1
GO: Biological Process	GO:0030072	peptide hormone secretion		5.534e-10	2.728e-06	7.274e-09	6.605e-08	16	325	ABAT,GHRL,TACR2,NOS1,CNR1,DRD2,HTR2C,CPE,PPARG,CRH,LEP,SIRT1,IFNG,SLC16A1,SLC18A2,MTNR1A
GO: Biological Process	GO:0051339	regulation of lyase activity		5.6e-10	2.76e-06	7.341e-09	6.666e-08	10	92	ADORA3,ADRB1,ADRB2,NOS1,NOS3,DRD1,DRD2,DRD3,DRD4,HRH3
GO: Biological Process	GO:0071715	icosanoid transport		6.109e-10	3.011e-06	7.986e-09	7.252e-08	9	67	AVPR1B,PTGS2,BDKRB2,DRD2,DRD3,DRD4,NTSR1,LEP,HRH3
GO: Biological Process	GO:0014074	response to purine-containing compound		6.348e-10	3.129e-06	8.256e-09	7.496e-08	14	236	PTGS2,ADORA2A,PDXP,PLAT,NOS3,TRPV1,FOS,PPARG,CREB1,SLC6A1,SLC6A3,SLC6A4,P2RX3,TOP1
GO: Biological Process	GO:0048659	smooth muscle cell proliferation		6.348e-10	3.129e-06	8.256e-09	7.496e-08	14	236	ESR1,ESR2,PTGS2,AGTR1,AKT1,AKR1B1,NOS3,DRD4,HTR1B,NPY5R,COMT,APOE,PPARG,IFNG
GO: Biological Process	GO:0007622	rhythmic behavior		6.943e-10	3.422e-06	9.006e-09	8.178e-08	10	94	GHRL,CHRNB2,ADORA2A,PARP1,ADRB1,SCN1A,DRD1,DRD2,DRD3,CRH
GO: Biological Process	GO:0044283	small molecule biosynthetic process		6.972e-10	3.436e-06	9.02e-09	8.19e-08	22	674	ABAT,IDO1,AVPR1B,CES1,CYP19A1,BCAT1,BCAT2,PTGS2,ADK,HRH1,CACNA1H,AKR1B1,KYNU,MPO,NTSR1,APOE,PPARG,LEP,SIRT1,PDXK,IFNG,MTR
GO: Biological Process	GO:0051881	regulation of mitochondrial membrane potential		7.717e-10	3.803e-06	9.957e-09	9.041e-08	10	95	ADORA2A,PARP1,TSPO,NGFR,AKT1,AKT2,TRPV1,PPID,SIRT1,OPRD1
GO: Biological Process	GO:0016192	vesicle-mediated transport		9.802e-10	4.831e-06	1.261e-08	1.145e-07	37	1871	CES1,ACHE,BACE1,ITGAV,CHRM2,DDC,CHRNA4,CHRNA5,CHRNA7,CHRNB2,ADORA2A,ADORA3,ADRB2,DLG4,AKT2,CACNA1H,CACNA1G,CHRFAM7A,CNR1,CACNA1A,CACNA1B,DRD1,DRD2,HTR1A,DRD3,DRD4,HTR1B,HTR2A,HTR2B,GRIA1,APOE,PPARG,LEP,IFNG,SLC18A2,CALY,MAPK1
GO: Biological Process	GO:0045834	positive regulation of lipid metabolic process		1.052e-09	5.186e-06	1.35e-08	1.226e-07	13	203	CES1,PTGS2,AGTR1,AKT1,AKT2,HTR2A,HTR2B,HTR2C,APOE,PPARG,CREB1,SIRT1,IFNG
GO: Biological Process	GO:0050673	epithelial cell proliferation		1.122e-09	5.531e-06	1.437e-08	1.304e-07	21	627	GHRL,ESR1,ESR2,ITGAV,CHUK,ADK,ADORA2A,AGTR1,SCN5A,NGFR,AKT1,ADAM17,DRD2,HTR2B,APOE,PPARG,LEP,SIRT1,IFNG,MAPK1,HRH3
GO: Biological Process	GO:0051969	regulation of transmission of nerve impulse		1.148e-09	5.657e-06	1.465e-08	1.331e-07	7	31	GHRL,CHRNA5,CHRNB2,CHRNB4,GLRA1,OPRK1,IFNG
GO: Biological Process	GO:0060291	long-term synaptic potentiation		1.491e-09	7.348e-06	1.899e-08	1.724e-07	14	252	CHRNA7,ADORA2A,ADRB1,CHRFAM7A,NOS1,DRD1,DRD2,HTR6,GRIN2A,GRIN2B,APOE,CREB1,CRH,MAPK1
GO: Biological Process	GO:0050878	regulation of body fluid levels		1.502e-09	7.402e-06	1.904e-08	1.729e-07	19	514	ABAT,BCAT2,CHRM1,CHUK,ADORA2A,ADORA3,ADRA2C,ADRB1,ADRB2,SCNN1A,PLAT,AKR1B1,NOS3,DRD2,COMT,APOE,CREB1,OPRK1,SLC6A3
GO: Biological Process	GO:0032229	negative regulation of synaptic transmission, GABAergic		1.503e-09	7.407e-06	1.904e-08	1.729e-07	5	9	CNR2,HTR1B,NPY5R,GRIK1,SLC6A1
GO: Biological Process	GO:0042327	positive regulation of phosphorylation		1.506e-09	7.424e-06	1.904e-08	1.729e-07	26	984	GHRL,PTGS2,CHRNA7,ADRA2C,ADRB2,AGTR1,DLG4,AKT1,AKT2,ADAM17,CHRFAM7A,NOS1,CNTF,DRD1,DRD2,DRD4,HTR2A,HTR2B,NTRK1,PPARG,CRH,LEP,SIRT1,OPRD1,IFNG,MAPK1
GO: Biological Process	GO:1905954	positive regulation of lipid localization		1.694e-09	8.352e-06	2.136e-08	1.94e-07	11	135	GHRL,AVPR1B,CES1,CYP19A1,NTSR1,APOE,PPARG,CRH,SIRT1,IKBKE,HRH3
GO: Biological Process	GO:0042430	indole-containing compound metabolic process		1.844e-09	9.088e-06	2.318e-08	2.105e-07	7	33	MAOA,IDO1,CYP19A1,DDC,KYNU,HTR1A,GRIN2A
GO: Biological Process	GO:0008542	visual learning		1.935e-09	9.538e-06	2.427e-08	2.204e-07	9	76	GHRL,CHRNB2,HRH1,DRD1,DRD2,DRD3,GRIN1,GRIN2A,CREB1
GO: Biological Process	GO:0007213	G protein-coupled acetylcholine receptor signaling pathway		1.977e-09	9.744e-06	2.467e-08	2.24e-07	6	19	CHRM1,CHRM2,CHRM4,CHRM5,OPRM1,HRH3
GO: Biological Process	GO:0090494	dopamine uptake		1.977e-09	9.744e-06	2.467e-08	2.24e-07	6	19	DRD1,DRD2,DRD3,DRD4,SLC6A2,SLC6A3
GO: Biological Process	GO:0042886	amide transport		2.044e-09	1.008e-05	2.544e-08	2.31e-07	17	409	ABAT,GHRL,TACR2,NOS1,CNR1,TRPV1,DRD2,HTR2C,CPE,PPARG,CRH,LEP,SIRT1,IFNG,SLC16A1,SLC18A2,MTNR1A
GO: Biological Process	GO:0006937	regulation of muscle contraction		2.121e-09	1.046e-05	2.634e-08	2.392e-07	13	215	ABAT,GHRL,CHRM2,PTGS2,CHRNB4,ADRA2C,ADRB1,ADRB2,SCN4A,SCN5A,CACNA1H,TACR2,NOS1
GO: Biological Process	GO:0002027	regulation of heart rate		2.142e-09	1.056e-05	2.652e-08	2.408e-07	11	138	CHRM2,CHRNA7,ADRB1,ADRB2,KCND3,SCN5A,CACNA1G,CHRFAM7A,TRPV1,DRD2,SIRT1
GO: Biological Process	GO:0051590	positive regulation of neurotransmitter transport		2.309e-09	1.138e-05	2.852e-08	2.59e-07	7	34	ADORA2A,TACR2,CNR1,CACNA1B,DRD2,DRD4,HTR2C
GO: Biological Process	GO:0032370	positive regulation of lipid transport		2.508e-09	1.236e-05	3.09e-08	2.806e-07	10	107	GHRL,AVPR1B,CES1,CYP19A1,NTSR1,APOE,PPARG,CRH,SIRT1,HRH3
GO: Biological Process	GO:0001932	regulation of protein phosphorylation		2.519e-09	1.242e-05	3.096e-08	2.811e-07	30	1324	GHRL,PTGS2,BDKRB2,CHRNA7,ADORA2A,ADRA2C,ADRB2,UCHL1,AGTR1,DLG4,AKT1,AKT2,ADAM17,CHRFAM7A,NOS1,CNTF,DRD1,DRD2,DRD4,HTR2A,HTR2B,NTRK1,APOE,PPARG,CRH,LEP,SIRT1,OPRD1,IFNG,MAPK1
GO: Biological Process	GO:0080134	regulation of response to stress		2.587e-09	1.275e-05	3.172e-08	2.88e-07	35	1756	ABAT,GHRL,IDO1,ESR1,CYP19A1,PTGS2,BDKRB2,CHRNA7,ADORA2A,ADORA3,PARP1,ADRB2,AGTR1,AKT1,PLAT,ADAM17,CHRFAM7A,NOS3,CNR1,CNR2,CNTF,DRD2,NPY5R,CASP9,APOE,PPARG,CRH,LEP,SIRT1,OPRK1,OPRM1,IFNG,IKBKE,MAPK1,IKBKB
GO: Biological Process	GO:0042325	regulation of phosphorylation		2.663e-09	1.313e-05	3.257e-08	2.957e-07	32	1495	GHRL,PTGS2,BDKRB2,CHRNA7,ADORA2A,ADRA2C,ADRB2,UCHL1,SCN1A,AGTR1,DLG4,AKT1,AKT2,ADAM17,CHRFAM7A,NOS1,CNTF,DRD1,DRD2,DRD4,HTR2A,HTR2B,NTRK1,APOE,PPARG,CRH,LEP,SIRT1,OPRD1,IFNG,MAPK1,IKBKB
GO: Biological Process	GO:0032870	cellular response to hormone stimulus		2.79e-09	1.375e-05	3.404e-08	3.091e-07	24	866	GHRL,ESR1,CYP19A1,ESR2,PARP1,AGTR1,SCNN1A,AKT1,PLAT,AKT2,CACNA1H,CACNA1G,NOS3,DRD1,FOS,GRIA1,CASP9,GRIN2B,PPARG,CREB1,CRH,LEP,SIRT1,TOP1
GO: Biological Process	GO:0090493	catecholamine uptake		2.809e-09	1.384e-05	3.418e-08	3.104e-07	6	20	DRD1,DRD2,DRD3,DRD4,SLC6A2,SLC6A3
GO: Biological Process	GO:1903792	negative regulation of anion transport		2.87e-09	1.415e-05	3.485e-08	3.164e-07	7	35	ABAT,HTR1A,HTR1B,NPY5R,HTR6,LEP,HRH3
GO: Biological Process	GO:0015870	acetylcholine transport		2.989e-09	1.474e-05	3.62e-08	3.287e-07	5	10	ADORA2A,TACR2,CACNA1A,HTR2C,HTR6
GO: Biological Process	GO:0043627	response to estrogen		3.009e-09	1.483e-05	3.635e-08	3.301e-07	12	180	GHRL,ESR1,CYP19A1,ESR2,ADRB2,AGTR1,NOS1,COMT,PPARG,CRH,OPRK1,MAPK1
GO: Biological Process	GO:0006082	organic acid metabolic process		3.396e-09	1.674e-05	4.093e-08	3.717e-07	27	1100	ABAT,IDO1,CES1,CYP19A1,BCAT1,BCAT2,DCT,DDC,PTGS2,SCN1A,AKT1,AKT2,AKR1B1,NOS1,KYNU,NOS3,CNR1,CNR2,MPO,CACNA1A,HTR2A,COMT,PPARG,LEP,SIRT1,IFNG,MTR
GO: Biological Process	GO:0060986	endocrine hormone secretion		3.445e-09	1.698e-05	4.132e-08	3.752e-07	9	81	GHRL,CYP19A1,AGTR1,TSPO,TACR2,PPARG,CRH,LEP,OPRK1
GO: Biological Process	GO:0050982	detection of mechanical stimulus		3.445e-09	1.698e-05	4.132e-08	3.752e-07	9	81	BACE1,CHRNA5,SCN1A,CHRNA10,HTR2A,CHRNA9,NTRK1,GRIN2A,GRIN2B
GO: Biological Process	GO:0050482	arachidonic acid secretion		3.544e-09	1.747e-05	4.229e-08	3.84e-07	7	36	AVPR1B,BDKRB2,DRD2,DRD3,DRD4,NTSR1,HRH3
GO: Biological Process	GO:1903963	arachidonate transport		3.544e-09	1.747e-05	4.229e-08	3.84e-07	7	36	AVPR1B,BDKRB2,DRD2,DRD3,DRD4,NTSR1,HRH3
GO: Biological Process	GO:0071396	cellular response to lipid		3.701e-09	1.824e-05	4.406e-08	4.001e-07	25	952	CES1,ESR1,ESR2,PARP1,AGTR1,SCNN1A,TSPO,AKT1,PLAT,CACNA1G,NOS3,FOS,CASP9,GRIN2A,GRIN2B,APOE,PPARG,CREB1,CRH,LEP,SIRT1,OPRK1,IFNG,SLC6A4,MAPK1
GO: Biological Process	GO:0008344	adult locomotory behavior		3.927e-09	1.936e-05	4.664e-08	4.235e-07	10	112	UCHL1,SCN1A,GLRA1,CACNA1A,DRD1,DRD2,DRD4,NTSR1,GRIN1,OPRD1
GO: Biological Process	GO:0007588	excretion		3.962e-09	1.953e-05	4.694e-08	4.262e-07	8	57	CHRNB2,CHRNB4,ADORA2A,AGTR1,TRPV1,DRD2,DRD3,COMT
GO: Biological Process	GO:1901215	negative regulation of neuron death		4.191e-09	2.066e-05	4.954e-08	4.498e-07	15	322	ESR1,ESR2,ADORA2A,AGTR1,NGFR,AKT1,NOS1,CNTF,CACNA1A,NTRK1,GRIN1,APOE,CREB1,SIRT1,GABRA5
GO: Biological Process	GO:0086010	membrane depolarization during action potential		4.346e-09	2.142e-05	5.125e-08	4.654e-07	7	37	SCN11A,SCN1A,SCN3A,SCN4A,SCN5A,CACNA1H,CACNA1G
GO: Biological Process	GO:0002028	regulation of sodium ion transport		4.67e-09	2.302e-05	5.493e-08	4.988e-07	10	114	ADRB2,SCN5A,AKT1,AKT2,NOS1,NOS3,DRD2,DRD3,DRD4,IKBKB
GO: Biological Process	GO:0006940	regulation of smooth muscle contraction		4.78e-09	2.356e-05	5.61e-08	5.094e-07	9	84	ABAT,GHRL,CHRM2,PTGS2,CHRNB4,ADRA2C,ADRB1,ADRB2,TACR2
GO: Biological Process	GO:0003014	renal system process		5.231e-09	2.578e-05	6.124e-08	5.561e-07	12	189	CHRNB2,CHRNB4,ADORA2A,ADRB1,ADRB2,AGTR1,AKR1B1,TRPV1,DRD2,DRD3,COMT,CASP9
GO: Biological Process	GO:0043278	response to morphine		5.257e-09	2.591e-05	6.141e-08	5.576e-07	8	59	CYP19A1,CNR1,DRD1,DRD2,DRD3,GRIN1,OPRK1,OPRM1
GO: Biological Process	GO:0032224	positive regulation of synaptic transmission, cholinergic		5.451e-09	2.687e-05	6.337e-08	5.754e-07	5	11	ADORA2A,NGFR,TACR2,HTR2C,IFNG
GO: Biological Process	GO:1901374	acetate ester transport		5.451e-09	2.687e-05	6.337e-08	5.754e-07	5	11	ADORA2A,TACR2,CACNA1A,HTR2C,HTR6
GO: Biological Process	GO:0006468	protein phosphorylation		6.372e-09	3.141e-05	7.39e-08	6.71e-07	35	1818	GHRL,PTGS2,BDKRB2,CHRNA7,CHUK,ADORA2A,ADRA2C,ADRB2,UCHL1,AGTR1,DLG4,AKT1,AKT2,ADAM17,CHRFAM7A,NOS1,CNTF,DRD1,DRD2,DRD4,HTR2A,HTR2B,NTRK1,APOE,PPARG,CREB1,CRH,LEP,SIRT1,OPRD1,IFNG,IKBKE,MAPK1,IKBKB,TOP1
GO: Biological Process	GO:0015718	monocarboxylic acid transport		6.831e-09	3.367e-05	7.904e-08	7.177e-07	11	154	AVPR1B,CES1,PTGS2,BDKRB2,DRD2,DRD3,DRD4,NTSR1,LEP,SLC16A1,HRH3
GO: Biological Process	GO:0014072	response to isoquinoline alkaloid		6.904e-09	3.403e-05	7.97e-08	7.237e-07	8	61	CYP19A1,CNR1,DRD1,DRD2,DRD3,GRIN1,OPRK1,OPRM1
GO: Biological Process	GO:1903829	positive regulation of protein localization		7.037e-09	3.468e-05	8.09e-08	7.346e-07	19	565	ABAT,GHRL,ACHE,CHRM1,PTGS2,ADORA2A,PARP1,ADRB1,NGFR,DLG4,AKT1,AKT2,PPARG,PPID,CRH,LEP,SIRT1,IFNG,MAPK1
GO: Biological Process	GO:0032409	regulation of transporter activity		7.041e-09	3.471e-05	8.09e-08	7.346e-07	16	388	CHRNA4,ADRB1,ADRB2,DLG4,NOS1,CACNA1A,DRD2,DRD3,DRD4,NTSR1,GRIN2A,PPARG,CRH,OPRM1,IFNG,IKBKB
GO: Biological Process	GO:0032504	multicellular organism reproduction		7.714e-09	3.802e-05	8.843e-08	8.03e-07	29	1306	ABAT,GHRL,ESR1,CYP19A1,ESR2,PTGS2,CHRNA7,PARP1,ADRB2,UCHL1,AKT1,PLAT,ADAM17,AKR1B1,CHRFAM7A,NOS3,CNR1,DRD1,DRD4,NPY5R,COMT,GRIN1,LEP,SIRT1,OPRK1,OPRM1,SLC6A4,MTNR1A,MAPK1
GO: Biological Process	GO:0032412	regulation of ion transmembrane transporter activity		8.38e-09	4.131e-05	9.584e-08	8.703e-07	15	339	CHRNA4,ADRB1,ADRB2,DLG4,NOS1,CACNA1A,DRD2,DRD3,DRD4,NTSR1,GRIN2A,CRH,OPRM1,IFNG,IKBKB
GO: Biological Process	GO:1903169	regulation of calcium ion transmembrane transport		8.416e-09	4.148e-05	9.603e-08	8.72e-07	13	241	ADRB1,ADRB2,AGTR1,AKT1,NOS1,CACNA1A,DRD1,DRD2,DRD3,DRD4,NTSR1,GRIN1,P2RX3
GO: Biological Process	GO:0070371	ERK1 and ERK2 cascade		8.789e-09	4.332e-05	1e-07	9.085e-07	17	451	ESR1,ESR2,ITGAV,CHRNA7,ADAM17,CHRNA10,CHRFAM7A,DRD2,NPY5R,HTR2A,HTR2B,HTR2C,CHRNA9,NTRK1,APOE,OPRM1,MAPK1
GO: Biological Process	GO:0032225	regulation of synaptic transmission, dopaminergic		9.295e-09	4.582e-05	1.056e-07	9.586e-07	5	12	PTGS2,CHRNA7,CHRNB2,CHRFAM7A,SLC6A4
GO: Biological Process	GO:0048639	positive regulation of developmental growth		1.025e-08	5.051e-05	1.161e-07	1.054e-06	13	245	GHRL,CACNA2D2,ADRB1,ADRB2,AKT1,CNTF,DRD2,APOE,CREB1,LEP,SIRT1,SLC6A3,MAPK1
GO: Biological Process	GO:0045429	positive regulation of nitric oxide biosynthetic process		1.157e-08	5.704e-05	1.305e-07	1.185e-06	8	65	ESR1,PTGS2,HRH1,AKT1,AKT2,TRPV1,OPRM1,IFNG
GO: Biological Process	GO:0032768	regulation of monooxygenase activity		1.157e-08	5.704e-05	1.305e-07	1.185e-06	8	65	ESR1,AKT1,CNR1,CNR2,HTR2B,APOE,LEP,IFNG
GO: Biological Process	GO:0006629	lipid metabolic process		1.179e-08	5.809e-05	1.326e-07	1.204e-06	32	1590	CES1,ESR1,CYP19A1,BCAT1,BCAT2,CHRM5,PTGS2,NR1I2,AGTR1,TSPO,HRH1,AKT1,AKT2,CACNA1H,AKR1B1,CNR1,TRPV1,DRD3,HTR2A,HTR2B,HTR2C,COMT,AOX1,SMPD4,APOE,PPARG,CREB1,CRH,LEP,SIRT1,IFNG,SLC16A1
GO: Biological Process	GO:0051094	positive regulation of developmental process		1.213e-08	5.976e-05	1.361e-07	1.236e-06	34	1772	GHRL,CACNA2D2,ACHE,DCT,PTGS2,CHRNA7,PARP1,ADRA2C,ADRB1,ADRB2,AGTR1,TSPO,NGFR,DLG4,AKT1,AKT2,CHRFAM7A,NOS3,CNTF,DRD2,HTR2A,HTR2C,COMT,FOS,NTRK1,APOE,PPARG,CREB1,LEP,SIRT1,OPRM1,IFNG,SLC6A3,MAPK1
GO: Biological Process	GO:0031649	heat generation		1.249e-08	6.155e-05	1.398e-07	1.27e-06	6	25	ABAT,PTGS2,ADRB1,ADRB2,CNR1,TRPV1
GO: Biological Process	GO:0043436	oxoacid metabolic process		1.251e-08	6.166e-05	1.398e-07	1.27e-06	26	1090	ABAT,IDO1,CES1,CYP19A1,BCAT1,BCAT2,DCT,DDC,PTGS2,SCN1A,AKT1,AKT2,AKR1B1,NOS1,KYNU,NOS3,CNR1,CNR2,MPO,HTR2A,COMT,PPARG,LEP,SIRT1,IFNG,MTR
GO: Biological Process	GO:0022898	regulation of transmembrane transporter activity		1.334e-08	6.578e-05	1.488e-07	1.351e-06	15	351	CHRNA4,ADRB1,ADRB2,DLG4,NOS1,CACNA1A,DRD2,DRD3,DRD4,NTSR1,GRIN2A,CRH,OPRM1,IFNG,IKBKB
GO: Biological Process	GO:1904407	positive regulation of nitric oxide metabolic process		1.479e-08	7.289e-05	1.645e-07	1.494e-06	8	67	ESR1,PTGS2,HRH1,AKT1,AKT2,TRPV1,OPRM1,IFNG
GO: Biological Process	GO:0045428	regulation of nitric oxide biosynthetic process		1.725e-08	8.503e-05	1.915e-07	1.739e-06	9	97	ESR1,PTGS2,TSPO,HRH1,AKT1,AKT2,TRPV1,OPRM1,IFNG
GO: Biological Process	GO:0051412	response to corticosterone		1.833e-08	9.033e-05	2.03e-07	1.843e-06	7	45	MAOB,AGTR1,NOS3,FOS,GRIN2B,CRH,SLC18A2
GO: Biological Process	GO:0017085	response to insecticide		2.064e-08	0.0001018	2.281e-07	2.072e-06	6	27	ESR2,DDC,CHRNA7,SCN3A,CHRFAM7A,PDXK
GO: Biological Process	GO:0031347	regulation of defense response		2.105e-08	0.0001037	2.321e-07	2.107e-06	23	886	GHRL,IDO1,ESR1,CYP19A1,PTGS2,CHRNA7,ADORA2A,ADORA3,PARP1,ADRB2,AGTR1,CHRFAM7A,CNR1,CNR2,DRD2,NPY5R,APOE,PPARG,CRH,LEP,IFNG,IKBKE,IKBKB
GO: Biological Process	GO:0033240	positive regulation of cellular amine metabolic process		2.325e-08	0.0001146	2.554e-07	2.319e-06	5	14	ABAT,MAOB,CHRNA7,CHRFAM7A,COMT
GO: Biological Process	GO:0018209	peptidyl-serine modification		2.327e-08	0.0001147	2.554e-07	2.319e-06	15	366	PTGS2,BDKRB2,CHRNA7,CHUK,PARP1,AKT1,AKT2,CHRFAM7A,NOS1,OPRD1,IFNG,IKBKE,MAPK1,IKBKB,TOP1
GO: Biological Process	GO:0045761	regulation of adenylate cyclase activity		2.639e-08	0.0001301	2.891e-07	2.625e-06	8	72	ADORA3,ADRB1,ADRB2,DRD1,DRD2,DRD3,DRD4,HRH3
GO: Biological Process	GO:0034764	positive regulation of transmembrane transport		2.665e-08	0.0001314	2.913e-07	2.645e-06	14	316	ADRB1,ADRB2,AGTR1,AKT1,AKT2,NOS1,DRD1,DRD4,NTSR1,GRIN1,OPRK1,IFNG,P2RX3,IKBKB
GO: Biological Process	GO:0051384	response to glucocorticoid		2.773e-08	0.0001367	3.023e-07	2.745e-06	14	317	MAOB,ESR2,BCHE,PTGS2,ADRB2,AGTR1,PLAT,CACNA1G,NOS3,FOS,CASP9,GRIN2B,CRH,SLC18A2
GO: Biological Process	GO:0014063	negative regulation of serotonin secretion		2.797e-08	0.0001378	3.043e-07	2.763e-06	4	6	MAOB,CNR1,HTR1B,HRH3
GO: Biological Process	GO:0040011	locomotion		2.844e-08	0.0001402	3.088e-07	2.804e-06	34	1834	GHRL,CYP19A1,ITGAV,CHRM1,CHRM4,PTGS2,ADORA2A,ADORA3,AGTR1,NGFR,HRH1,AKT1,AKT2,TACR2,ADAM17,NOS3,CNR2,DRD1,DRD2,DRD3,DRD4,HTR1D,HTR2A,HTR2C,NTRK1,GRIN1,GRIN2A,APOE,PPARG,CREB1,SIRT1,OPRK1,IFNG,MAPK1
GO: Biological Process	GO:0010765	positive regulation of sodium ion transport		2.924e-08	0.0001441	3.166e-07	2.875e-06	7	48	ADRB2,SCN5A,AKT1,AKT2,NOS1,DRD4,IKBKB
GO: Biological Process	GO:0007632	visual behavior		2.929e-08	0.0001444	3.166e-07	2.875e-06	9	103	GHRL,CHRNB2,HRH1,DRD1,DRD2,DRD3,GRIN1,GRIN2A,CREB1
GO: Biological Process	GO:0090278	negative regulation of peptide hormone secretion		2.947e-08	0.0001453	3.179e-07	2.886e-06	8	73	GHRL,NOS1,DRD2,PPARG,CRH,LEP,SIRT1,MTNR1A
GO: Biological Process	GO:1904064	positive regulation of cation transmembrane transport		3.007e-08	0.0001482	3.236e-07	2.939e-06	12	221	ADRB1,ADRB2,AGTR1,NOS1,DRD1,DRD4,NTSR1,GRIN1,OPRK1,IFNG,P2RX3,IKBKB
GO: Biological Process	GO:0051222	positive regulation of protein transport		3.096e-08	0.0001526	3.325e-07	3.019e-06	15	374	ABAT,GHRL,ACHE,CHRM1,PTGS2,ADORA2A,ADRB1,AKT2,PPARG,PPID,CRH,LEP,SIRT1,IFNG,MAPK1
GO: Biological Process	GO:0090276	regulation of peptide hormone secretion		3.106e-08	0.0001531	3.328e-07	3.022e-06	13	269	ABAT,GHRL,NOS1,CNR1,DRD2,HTR2C,PPARG,CRH,LEP,SIRT1,IFNG,SLC16A1,MTNR1A
GO: Biological Process	GO:0019752	carboxylic acid metabolic process		3.229e-08	0.0001591	3.452e-07	3.135e-06	25	1062	ABAT,IDO1,CES1,CYP19A1,BCAT1,BCAT2,DCT,DDC,PTGS2,SCN1A,AKT1,AKT2,AKR1B1,NOS1,KYNU,NOS3,CNR1,CNR2,HTR2A,COMT,PPARG,LEP,SIRT1,IFNG,MTR
GO: Biological Process	GO:0007212	dopamine receptor signaling pathway		3.393e-08	0.0001672	3.62e-07	3.287e-06	7	49	DRD1,DRD2,DRD3,DRD4,OPRD1,OPRM1,CALY
GO: Biological Process	GO:0001101	response to acid chemical		3.504e-08	0.0001727	3.731e-07	3.387e-06	14	323	CYP19A1,ESR2,CHUK,GLRA1,AKR1B1,NOS3,DRD1,NTRK1,GRIA1,GRIN1,GRIN2A,GRIN2B,CREB1,MTR
GO: Biological Process	GO:0002792	negative regulation of peptide secretion		3.658e-08	0.0001803	3.886e-07	3.528e-06	8	75	GHRL,NOS1,DRD2,PPARG,CRH,LEP,SIRT1,MTNR1A
GO: Biological Process	GO:0070374	positive regulation of ERK1 and ERK2 cascade		3.696e-08	0.0001822	3.917e-07	3.557e-06	13	273	ESR1,ESR2,CHRNA7,ADAM17,CHRFAM7A,DRD2,NPY5R,HTR2A,HTR2B,HTR2C,NTRK1,APOE,OPRM1
[truncated: 2,688 more rows]
